# Supplementary material for: CTCF contributes in a critical way to spermatogenesis and male fertility
Source: Sci Rep. 2016 Jun 27;6:28355. doi: 10.1038/srep28355 (PMC4921845; doi:10.1038/srep28355)
Supplement: Supplementary Dataset 1 [file srep28355-s2.xls]

## Sheet: Sheet1
Supplementary Data S1
Down-regulated coding genes in the Ctcf-cKO testes. Fold change ≥ 2, p ≤ 0.05
Gene Symbol	Description	Chromosome	Strand	Start	Stop	Fold Change (linear) (Ctcf-cKO vs. wt)
Tmed6	transmembrane emp24 protein transport domain containing 6	chr8	-	107061478	107065644	-7.74
Gm9805	predicted gene 9805	chr17	+	22689771	22689941	-4.75
Vmn1r-ps23	vomeronasal 1 receptor, pseudogene 23	chr6	-	58504443	58504737	-4.59
Zfp389	zinc finger protein 389	chr13	-	21504316	21506524	-4.45
Dnah12	dynein, axonemal, heavy chain 12	chr14	+	26693274	26891703	-4.44
Prss47	protease, serine, 47; protease, serine, 47 (pseudogene)	chr13	-	65044778	65052760	-4.4
Slamf7	SLAM family member 7	chr1	-	171632403	171653037	-4.39
Ccdc96	coiled-coil domain containing 96	chr5	+	36484588	36488172	-4.36
Gm1758	predicted gene 1758	chr16	+	14502100	14509199	-4.3
Lrrc69	leucine rich repeat containing 69	chr4	-	14623620	14796060	-4.19
Gdpd4	glycerophosphodiester phosphodiesterase domain containing 4	chr7	+	97919955	98049663	-4.16
4921522P10Rik	RIKEN cDNA 4921522P10 gene; novel protein (4921522P10Rik)	chr8	+	8661801	8664728	-4.15
Ptpn20	protein tyrosine phosphatase, non-receptor type 20	chr14	+	33589270	33640754	-4.15
Pdzd9	PDZ domain containing 9; novel protein (4930408O21Rik)	chr7	-	120659296	120670343	-4.07
Rbm31y; Gm21379	RNA binding motif 31, Y-linked; predicted gene, 21379	chrY	+	12688110	12690067	-4.05
4931423N10Rik	RIKEN cDNA 4931423N10 gene; Novel protein (4931423N10Rik)	chr2	+	23207476	23267129	-4.04
Gm4916	predicted gene 4916; heterogeneous nuclear ribonucleoprotein D-like (Hnrpdl) pseudogene	chrX	+	128375394	128377028	-4.02
1700061I17Rik	RIKEN cDNA 1700061I17 gene	chr3	-	117060522	117077765	-3.93
Adam25	a disintegrin and metallopeptidase domain 25 (testase 2)	chr8	+	40752208	40756176	-3.92
Apobec4	apolipoprotein B mRNA editing enzyme, catalytic polypeptide-like 4 (putative)	chr1	+	152750551	152757544	-3.92
Noxred1	NADP+ dependent oxidoreductase domain containing 1	chr12	-	87221123	87238601	-3.92
Olfr1275	olfactory receptor 1275	chr2	-	111230818	111231837	-3.92
Slc9c1	solute carrier family 9, subfamily C (Na+-transporting carboxylic acid decarboxylase), member 1; solute carrier family 9, member 10	chr16	+	45535266	45607001	-3.9
Cdkl4	cyclin-dependent kinase-like 4	chr17	-	80523550	80563834	-3.88
Adam30	a disintegrin and metallopeptidase domain 30	chr3	+	98160812	98163173	-3.86
Cnbd1	cyclic nucleotide binding domain containing 1	chr4	-	18860454	19122526	-3.85
Dnah6	dynein, axonemal, heavy chain 6	chr6	-	73017606	73221651	-3.82
Ankar	ankyrin and armadillo repeat containing	chr1	-	72642980	72700564	-3.81
Glipr1l2	GLI pathogenesis-related 1 like 2	chr10	+	112083354	112108098	-3.81
2900092C05Rik	RIKEN cDNA 2900092C05 gene; novel protein (2900092C05Rik)	chr7	+	12512517	12556323	-3.8
Iqcf1	IQ motif containing F1	chr9	+	106499967	106502250	-3.79
Gm136	predicted gene 136; novel protein	chr4	-	34743784	34756263	-3.78
Sel1l2	sel-1 suppressor of lin-12-like 2 (C. elegans)	chr2	-	140229855	140389710	-3.77
Gm6327	predicted gene 6327	chr16	-	12760002	12761420	-3.76
4930563D23Rik	RIKEN cDNA 4930563D23 gene	chr16	-	92318763	92321441	-3.74
Catsperb	catsper channel auxiliary subunit beta	chr12	+	101404673	101626009	-3.74
Cc2d2b	coiled-coil and C2 domain containing 2B	chr19	+	40748916	40827358	-3.74
Spag16	sperm associated antigen 16; sperm associated antigen 16 (Spag16), transcript variant 2, mRNA.	chr1	+	69826970	70725132	-3.74
4921528I07Rik	RIKEN cDNA 4921528I07 gene	chr9	-	114237697	114317028	-3.73
Abca16	ATP-binding cassette, sub-family A (ABC1), member 16	chr7	+	120409647	120544813	-3.73
Gm7135	predicted gene 7135	chr1	+	97346429	97573014	-3.73
2410141K09Rik	RIKEN cDNA 2410141K09 gene					-3.72
Slco6d1	solute carrier organic anion transporter family, member 6d1	chr1	+	98421124	98516988	-3.7
Abca15	ATP-binding cassette, sub-family A (ABC1), member 15	chr7	+	120328684	120407687	-3.69
Ankrd7	ankyrin repeat domain 7	chr6	+	18866318	18879586	-3.69
Ccdc178	coiled coil domain containing 178	chr18	-	21810897	22171396	-3.69
Rbm31y; Gm21379	RNA binding motif 31, Y-linked; predicted gene, 21379	chrY	+	17400761	17402718	-3.68
4921506M07Rik; Ttc6; AU024163	RIKEN cDNA 4921506M07 gene; tetratricopeptide repeat domain 6; expressed sequence AU024163; novel protein similar to tetratricopeptide repeat domain 6 TTC6 (Homo sapiens)	chr12	+	57564113	57737928	-3.67
Gm6657	predicted gene 6657	chr12	+	78197174	78208930	-3.67
Adam18	a disintegrin and metallopeptidase domain 18	chr8	-	24602246	24674755	-3.66
Gm7068	predicted gene 7068	chr1	+	177808475	177962233	-3.65
1700007B14Rik	RIKEN cDNA 1700007B14 gene; novel protein (1700007B14Rik)	chr8	+	75448694	75984508	-3.64
Daw1	dynein assembly factor with WDR repeat domains 1; WD repeat domain 69	chr1	+	83159752	83210574	-3.64
Gm21759	predicted gene, 21759	chr5	+	8179636	8181375	-3.64
Rbm44	RNA binding motif protein 44	chr1	+	91145103	91170795	-3.64
Sycp1-ps1	synaptonemal complex protein 1, pseudogene 1	chr7	+	18786302	18789414	-3.63
Ccdc79	coiled-coil domain containing 79	chr8	-	104446719	104509910	-3.62
Gm15130	predicted gene 15130; novel protein	chr2	-	111134114	111155178	-3.62
Tmem30c	transmembrane protein 30C	chr16	-	57266139	57292865	-3.62
Vmn1r-ps22	vomeronasal 1 receptor, pseudogene 22	chr6	-	58494348	58495247	-3.62
Adam1b	a disintegrin and metallopeptidase domain 1b	chr5	-	121500097	121503435	-3.61
BC048502	cDNA sequence BC048502	chr15	-	103438960	103448459	-3.61
Prom1	prominin 1	chr5	-	43993622	44102032	-3.61
Lrrd1	leucine rich repeats and death domain containing 1; Novel protein containing leucine rich repeat domains	chr5	+	3845173	3866596	-3.6
Gm15881	predicted gene 15881; myeloid-associated differentiation marker (Myadm) pseudogene; predicted gene 15881 (Gm15881), mRNA.	chr8	-	58698849	58700796	-3.59
Mbd3l1	methyl-CpG binding domain protein 3-like 1	chr9	+	18478379	18485294	-3.59
Dnah14	dynein, axonemal, heavy chain 14	chr1	+	181576607	181815774	-3.58
Fam71a	family with sequence similarity 71, member A	chr1	-	191162584	191164817	-3.58
Gm15508	predicted gene 15508; ribosomal protein L31 (Rpl31) pseudogene	chr1	-	187073011	187073335	-3.58
Abca17	ATP-binding cassette, sub-family A (ABC1), member 17	chr17	-	24264259	24351029	-3.57
Adam29	a disintegrin and metallopeptidase domain 29	chr8	-	55870912	55906964	-3.57
Gm13941; Gm13942	predicted gene 13941; predicted gene 13942; novel protein; novel transcript	chr2	-	111051320	111105982	-3.57
Hfm1	HFM1, ATP-dependent DNA helicase homolog (S. cerevisiae)	chr5	-	106840192	106926321	-3.56
Wdr20rt	WD repeat domain 20, retrogene	chr12	+	65225517	65228454	-3.56
Cst13	cystatin 13	chr2	+	148820081	148830410	-3.54
4930568D16Rik	RIKEN cDNA 4930568D16 gene; novel protein similar to glycoprotein galactosyltransferase alpha 1, 3 (4930568D16Rik)	chr2	-	35354218	35367729	-3.53
Adam24	a disintegrin and metallopeptidase domain 24 (testase 1)	chr8	+	40675094	40682199	-3.53
Tktl2	transketolase-like 2	chr8	+	66511740	66519199	-3.53
Abca14	ATP-binding cassette, sub-family A (ABC1), member 14	chr7	+	120203961	120325352	-3.52
Ak9	adenylate kinase 9; adenylate kinase domain containing 1	chr10	+	41351711	41434534	-3.52
Kcnj9	potassium inwardly-rectifying channel, subfamily J, member 9	chr1	-	172320504	172329263	-3.52
Ak9	adenylate kinase 9; adenylate kinase domain containing 1	chr10	+	41303980	41348269	-3.51
Nlrp14	NLR family, pyrin domain containing 14	chr7	+	107166990	107198103	-3.51
Rfpl3s	RIKEN cDNA 4930563M21 gene	chr9	-	55962589	55980932	-3.51
Gm5347; Adam34	predicted gene 5347; a disintegrin and metallopeptidase domain 34	chr8	-	43650309	43699491	-3.5
Olfr19	olfactory receptor 19	chr16	-	16672998	16674017	-3.5
Ppp1r42	protein phosphatase 1, regulatory subunit 42; leucine rich repeat containing 67	chr1	-	9968624	10009136	-3.5
Slco6b1	solute carrier organic anion transporter family, member 6b1	chr1	-	96906176	96997577	-3.5
Adam20	a disintegrin and metallopeptidase domain 20; testase-8	chr8	+	40793273	40797303	-3.49
Cd109	CD109 antigen	chr9	+	78615546	78716260	-3.49
Efcab1	EF hand calcium binding domain 1	chr16	+	14906637	14938120	-3.49
Mir7233; 4921513H07Rik	microRNA mir-7233; RIKEN cDNA 4921513H07 gene	chr6	-	127776083	127789388	-3.49
Vmn1r224	vomeronasal 1 receptor 224	chr17	+	20419163	20420059	-3.49
Wdr52	WD repeat domain 52	chr16	+	44394796	44482428	-3.49
Fam81b	family with sequence similarity 81, member B	chr13	-	76201694	76253967	-3.48
Gm1527	predicted gene 1527	chr3	+	28892617	28926724	-3.48
Iqcf4	IQ motif containing F4	chr9	-	106568319	106570996	-3.48
Ube2u	ubiquitin-conjugating enzyme E2U (putative)	chr4	+	100478849	100550147	-3.48
1700025F22Rik	RIKEN cDNA 1700025F22 gene; novel CD20-like protein	chr19	-	11139664	11165320	-3.47
Kif4-ps	kinesin family member 4, pseudogene	chr12	+	101145609	101149758	-3.47
Gm17074	predicted gene 17074; high mobility group box 1 (Hmgb1) pseudogene	chr14	-	4528752	4529307	-3.46
Gm26817	predicted gene, 26817; high mobility group box 1 (Hmgb1) pseudogene	chr14	-	3442185	3442523	-3.46
1700024P04Rik	RIKEN cDNA 1700024P04 gene; novel core histone H2A/H2B/H3/H4 containing protein (1700024P04Rik)	chr13	-	98984085	98984565	-3.45
Lrrc74	leucine rich repeat containing 74	chr12	+	86734369	86763795	-3.45
Rnf148	ring finger protein 148	chr6	-	23653895	23655136	-3.45
Ccdc146	coiled-coil domain containing 146	chr5	-	21292961	21424677	-3.44
Efcab5	EF-hand calcium binding domain 5	chr11	-	77089915	77188968	-3.44
Mroh8	maestro heat-like repeat family member 8; novel protein (4922505G16Rik)	chr2	-	157208548	157279549	-3.44
4921511C20Rik	high density lipoprotein (HDL) binding protein pseudogene; novel KH domain containing protein	chrX	+	127394293	127395898	-3.43
4932431P20Rik	RIKEN cDNA 4932431P20 gene; novel protein, possible orthologue of human WD repeat domain 87 WDR87 (4932431P20Rik)	chr7	+	29519205	29538057	-3.43
Gm17170	predicted gene 17170; high mobility group box 1 (Hmgb1) pseudogene	chr14	-	4451655	4451970	-3.43
Gm4907	predicted gene 4907; novel protein similar to testis derived transcript (Tes)	chrX	+	23882553	23907607	-3.43
Rfx8	regulatory factor X 8; novel protein	chr1	-	39665301	39720997	-3.43
Samd15	sterile alpha motif domain containing 15					-3.43
Gm7133	predicted gene 7133	chr1	+	97162767	97310615	-3.42
Gzmn	granzyme N	chr14	-	56165796	56174596	-3.42
Ttll2	tubulin tyrosine ligase-like family, member 2	chr17	-	7350904	7352696	-3.42
Efcab3	EF-hand calcium binding domain 3	chr11	+	105063592	105117537	-3.41
4930407I10Rik	RIKEN cDNA 4930407I10 gene	chr15	+	82059151	82066538	-3.4
4931408C20Rik	RIKEN cDNA 4931408C20 gene; novel protein (4931408C20Rik)	chr1	-	26681801	26687460	-3.39
A630010A05Rik	RIKEN cDNA A630010A05 gene; novel protein (A630010A05Rik)	chr16	+	14562316	14621300	-3.39
Gm11166	predicted gene 11166	chr17	-	13096660	13098472	-3.39
Ccdc73	coiled-coil domain containing 73	chr2	+	104867805	105017904	-3.38
Gm26570	predicted gene, 26570; high mobility group box 2 (Hmgb2) pseudogene	chr14	-	3838995	3839336	-3.38
Wdr16	WD repeat domain 16	chr11	-	67924806	67965651	-3.38
4930458A03Rik	RIKEN cDNA 4930458A03 gene	chr5	+	106351508	106365053	-3.37
4930544L04Rik	RIKEN cDNA 4930544L04 gene	chr7	+	135396335	135399544	-3.36
Fbxo43	F-box protein 43	chr15	-	36150060	36164884	-3.36
Vmn2r-ps54; Gm10948; Vmn2r-ps55	vomeronasal 2, receptor, pseudogene 54; predicted gene 10948; vomeronasal 2, receptor, pseudogene 55; G protein-coupled receptor, family C, group 2, member A, related sequence 5	chr7	+	41667979	41727193	-3.36
Actrt1	actin-related protein T1	chrX	+	46329007	46330345	-3.35
Adam6b	a disintegrin and metallopeptidase domain 6B	chr12	+	113489545	113492018	-3.35
Fscb	fibrous sheath CABYR binding protein	chr12	-	64471333	64474898	-3.35
Izumo3	IZUMO family member 3; novel protein	chr4	-	92144318	92147234	-3.35
4921504E06Rik	RIKEN cDNA 4921504E06 gene; novel protein (4921504E06Rik)	chr2	-	19462837	19553914	-3.34
Dnah3	dynein, axonemal, heavy chain 3	chr7	-	119922671	120095177	-3.34
Gm362	predicted gene 362; putative novel transcript	chrX	+	43590989	43593532	-3.34
Nup210l	nucleoporin 210-like	chr3	+	90101564	90212017	-3.34
Adcy10	adenylate cyclase 10	chr1	+	165485183	165576774	-3.33
Gm6647	predicted gene 6647; spermatogenesis associated glutamate (E)-rich protein (Speer) pseudogene	chr5	+	13767233	13771887	-3.33
Gramd1c	GRAM domain containing 1C	chr16	-	43980350	44027945	-3.33
Mroh9	maestro heat-like repeat family member 9	chr1	-	163024302	163085670	-3.33
Nmbr	neuromedin B receptor	chr10	+	14760221	14770583	-3.33
4931431F19Rik	RIKEN cDNA 4931431F19 gene; novel protein containing Ubiquitin and Ubiquitin Associated domains	chr7	-	104127912	104129826	-3.32
Tex24	testis expressed gene 24	chr8	+	27344394	27349188	-3.32
Catsperd	catsper channel auxiliary subunit delta	chr17	+	56628143	56664456	-3.31
Gm17073	predicted gene 17073; high mobility group box 2 (Hmgb2) pseudogene	chr14	-	4679022	4679577	-3.31
Tmem225	transmembrane protein 225	chr9	+	40148122	40150880	-3.31
1700015F17Rik	RIKEN cDNA 1700015F17 gene; novel protein	chr5	-	5437827	5479143	-3.3
Gm5538	predicted gene 5538	chr3	+	59729786	59752397	-3.3
Spata9	spermatogenesis associated 9	chr13	+	75967739	75998972	-3.3
4921524L21Rik	RIKEN cDNA 4921524L21 gene	chr18	+	6603629	6638968	-3.29
Actl7b	actin-like 7b	chr4	-	56740005	56741443	-3.29
AY702102	cDNA sequence AY702102	chr2	-	169962013	169963187	-3.29
Glipr1l1	GLI pathogenesis-related 1 like 1	chr10	+	112060189	112078510	-3.29
Hyal5	hyaluronoglucosaminidase 5	chr6	+	24857997	24891958	-3.29
Speer2	spermatogenesis associated glutamate (E)-rich protein 2	chr16	-	69856874	69863744	-3.29
Spef2	sperm flagellar 2	chr15	-	9578193	9748868	-3.29
Armc4	armadillo repeat containing 4	chr18	-	7088233	7297932	-3.28
Gm6713	predicted gene 6713	chr10	-	85691705	85710772	-3.28
Kcnu1	potassium channel, subfamily U, member 1	chr8	+	25849623	25937934	-3.28
Kif15	kinesin family member 15	chr9	+	122951081	123018733	-3.28
Ccdc144b	coiled-coil domain containing 144B	chr3	-	36007247	36053547	-3.27
Efcab8; LOC101055837	EF-hand calcium binding domain 8; WD repeat-containing protein on Y chromosome-like	chr2	+	153780879	153795182	-3.27
Gm10251; 1700110I01Rik	predicted gene 10251; novel protein; RIKEN cDNA 1700110I01 gene	chr14	-	6638420	6684232	-3.27
Zp3r	zona pellucida 3 receptor	chr1	-	130576706	130629621	-3.27
Apoh	apolipoprotein H	chr11	+	108343354	108414396	-3.26
Ccdc150	coiled-coil domain containing 150	chr1	+	54250683	54368727	-3.26
Lrrc63	leucine rich repeat containing 63	chr14	-	75084303	75130883	-3.26
Olfr112	olfactory receptor 112	chr17	-	37563228	37569451	-3.26
Ppef1	protein phosphatase with EF hand calcium-binding domain 1	chrX	-	160623094	160735765	-3.26
Rgsl1	regulator of G-protein signaling like 1	chr1	-	153779381	153844142	-3.26
4930488N24Rik	RIKEN cDNA 4930488N24 gene	chr17	-	14101819	14106450	-3.25
Capn11	calpain 11	chr17	-	45630204	45659325	-3.25
Ccdc148	coiled-coil domain containing 148	chr2	-	58821697	59160683	-3.25
Ccna1	cyclin A1	chr3	-	55045469	55055055	-3.25
Lrrc23	leucine rich repeat containing 23	chr6	-	124769863	124779727	-3.25
Mdh1b	malate dehydrogenase 1B, NAD (soluble)	chr1	-	63698819	63730318	-3.25
Ms4a13	membrane-spanning 4-domains, subfamily A, member 13	chr19	-	11169418	11196723	-3.25
Slc25a54	solute carrier family 25, member 54; novel solute carrier family 25 protein	chr3	+	109080469	109116687	-3.25
Stkld1; Gm711	serine/threonine kinase-like domain containing 1; likely ortholog of H. sapiens chromosome 9 open reading frame 96 (C9orf96)	chr2	+	26934047	26953496	-3.25
Drc1	dynein regulatory complex subunit 1	chr5	+	30281388	30366708	-3.24
Gm11639	predicted gene 11639; novel protein similar to chromosome 17 open reading frame 57 C17orf57 (Homo sapiens)	chr11	+	104685707	104753962	-3.24
LOC101055837; Efcab8	WD repeat-containing protein on Y chromosome-like; EF-hand calcium binding domain 8	chr2	+	153798619	153816482	-3.24
Lpxn	leupaxin	chr19	+	12798579	12833813	-3.24
P2rx3	purinergic receptor P2X, ligand-gated ion channel, 3	chr2	-	84984117	85037462	-3.24
Slco6c1	solute carrier organic anion transporter family, member 6c1	chr1	-	97059038	97128303	-3.24
Toporsl; 4930547C10Rik	topoisomerase I binding, arginine/serine-rich like; novel protein (4930547C10Rik)	chr4	+	52596274	52612430	-3.24
4933417A18Rik	RIKEN cDNA 4933417A18 gene; novel protein (4933417A18Rik)	chr13	+	34924409	34955875	-3.23
4933434I20Rik	RIKEN cDNA 4933434I20 gene; Novel protein (4933434I20Rik)	chr8	+	83348471	83382320	-3.23
Rasl2-9	RAS-like, family 2, locus 9	chr7	-	5124938	5125952	-3.23
Vmn1r-ps21	vomeronasal 1 receptor, pseudogene 21	chr6	-	58455069	58455993	-3.23
Dydc2	DPY30 domain containing 2	chr14	-	41049209	41069074	-3.22
Gm12806	predicted gene 12806; ribosomal protein L37 (Rpl37) pseudogene	chr4	+	110510035	110510302	-3.22
Prps1l1	phosphoribosyl pyrophosphate synthetase 1-like 1	chr12	+	34984761	34986436	-3.22
Trim69	tripartite motif-containing 69	chr2	+	122160700	122179027	-3.22
Gm11109; 1700110I01Rik	predicted gene 11109; novel pseudogene; RIKEN cDNA 1700110I01 gene	chr14	+	3504100	3544338	-3.21
Gm21876	predicted gene, 21876	chrX	-	21174439	21175653	-3.21
Gm21965; 1700110I01Rik	predicted gene, 21965; novel pseudogene; RIKEN cDNA 1700110I01 gene	chr14	+	3743493	3783730	-3.21
Maats1	MYCBP-associated, testis expressed 1; novel protein (4932425I24Rik)	chr16	-	38297754	38342143	-3.21
1700019B03Rik	RIKEN cDNA 1700019B03 gene; Novel protein (1700019B03Rik)	chr8	+	3470862	3487181	-3.2
4930469G21Rik	RIKEN cDNA 4930469G21 gene; novel transcript	chr1	-	161154558	161159314	-3.2
Bpifa6	BPI fold containing family A, member 6; novel transcript	chr2	+	153974945	154000495	-3.19
Cetn1	centrin 1	chr18	-	9615524	9619478	-3.19
Dyrk4	dual-specificity tyrosine-(Y)-phosphorylation regulated kinase 4	chr6	-	126876020	126921839	-3.19
Gm16432; Gm7068	predicted gene 16432; predicted gene 7068	chr1	+	177983423	178172704	-3.19
Gm17107	predicted gene 17107; high mobility group box 2 (Hmgb2) pseudogene	chr14	-	3602203	3602755	-3.19
Gm2916	predicted gene 2916; novel protein	chr14	+	3884172	3921640	-3.19
Gm5136	predicted gene 5136	chr10	-	108699044	108700160	-3.19
Hmmr	hyaluronan mediated motility receptor (RHAMM)	chr11	-	40701388	40733437	-3.19
Prss58	protease, serine 58	chr6	-	40895262	40900387	-3.19
Tmco5b; Gm26505	transmembrane and coiled-coil domains 5B; predicted gene, 26505	chr2	+	113285732	113297190	-3.19
4930519P11Rik	RIKEN cDNA 4930519P11 gene	chr2	-	154611811	154613437	-3.18
Gm8672	predicted gene 8672	chr13	-	49858694	49864130	-3.18
LOC100861657; Gm3618; 1700110I01Rik	uncharacterized LOC100861657; predicted gene 3618; RIKEN cDNA 1700110I01 gene	chr14	-	6313938	6352021	-3.18
Sun3	Sad1 and UNC84 domain containing 3; Sad1 and UNC84 domain containing 1	chr11	-	9016054	9048991	-3.18
4833427G06Rik	RIKEN cDNA 4833427G06 gene	chr9	-	51081313	51102078	-3.17
4930564D02Rik	RIKEN cDNA 4930564D02 gene	chr3	+	105066844	105078806	-3.17
Gm4787	predicted gene 4787; novel gene similar to a disintegrin and metallopeptidase domain 4 Adam4	chr12	-	81376991	81379486	-3.17
Hydin	HYDIN, axonemal central pair apparatus protein	chr8	+	110266977	110610253	-3.17
Plcz1	phospholipase C, zeta 1; phospholipase C, zeta 1 (Plcz1), mRNA.	chr6	-	139989676	140041457	-3.17
Shcbp1	Shc SH2-domain binding protein 1	chr8	-	4735976	4779567	-3.17
Cftr	cystic fibrosis transmembrane conductance regulator; cystic fibrosis transmembrane conductance regulator homolog	chr6	+	18170687	18322770	-3.16
Gm101	predicted gene 101; novel protein, possible orthologue of human primary ciliary dyskinesia protein 1 Pcdp1 (Gm101)	chr1	-	119923341	119997234	-3.16
Gm10339; 1700110I01Rik	predicted gene 10339; novel protein; RIKEN cDNA 1700110I01 gene	chr14	-	7374667	7412437	-3.16
Ica1l	islet cell autoantigen 1-like	chr1	-	59989068	60043184	-3.16
Lekr1	leucine, glutamate and lysine rich 1	chr3	+	65666228	65831162	-3.16
Pkdrej	polycystic kidney disease (polycystin) and REJ (sperm receptor for egg jelly homolog, sea urchin)	chr15	-	85814676	85821734	-3.16
Trp53tg5	transformation related protein 53 target 5	chr2	-	164470301	164473724	-3.16
1700008I05Rik	RIKEN cDNA 1700008I05 gene; novel protein similar to t-complex protein 11 Tcp11	chrX	-	135654698	135693790	-3.15
1700011L22Rik	RIKEN cDNA 1700011L22 gene	chr8	-	79210430	79248583	-3.15
4930564C03Rik	RIKEN cDNA 4930564C03 gene	chr17	-	44879704	44880885	-3.15
Gm17044	predicted gene 17044; glyceraldehyde-3-phosphate dehydrogenase (Gapdh) pseudogene	chr15	-	10525623	10526881	-3.15
Gm8251	predicted gene 8251	chr1	-	44055952	44061936	-3.15
Naa11	N(alpha)-acetyltransferase 11, NatA catalytic subunit	chr5	-	97382209	97392330	-3.15
Slc13a5	solute carrier family 13 (sodium-dependent citrate transporter), member 5	chr11	-	72241994	72267222	-3.15
Slc22a16	solute carrier family 22 (organic cation transporter), member 16	chr10	+	40570336	40604132	-3.15
Wdr96	WD repeat domain 96; Novel protein (D19Ertd652e), possible orthologue of human chromosome 10 open reading frame 79 (C10orf79)	chr19	-	47736857	47837382	-3.15
Capza3	capping protein (actin filament) muscle Z-line, alpha 3	chr6	+	140041525	140042789	-3.14
Ccdc110	coiled-coil domain containing 110	chr8	+	45934619	45944145	-3.14
Crybg3	beta-gamma crystallin domain containing 3	chr16	-	59490775	59555752	-3.14
Gm7157	predicted gene 7157	chrX	+	152563334	152563969	-3.14
AF366264	cDNA sequence AF366264	chr8	-	13835229	13838089	-3.13
Ccdc83	coiled-coil domain containing 83	chr7	-	90223878	90265432	-3.13
Dnah1	dynein, axonemal, heavy chain 1	chr14	-	31260375	31323896	-3.13
Dnajb8	DnaJ (Hsp40) homolog, subfamily B, member 8	chr6	+	88222268	88223257	-3.13
Pifo	primary cilia formation	chr3	-	105996957	106014646	-3.13
Wdr78	WD repeat domain 78	chr4	-	103038065	103114599	-3.13
1700011H14Rik	RIKEN cDNA 1700011H14 gene; novel protein (1700011H14Rik)	chr14	-	49226358	49245428	-3.12
Adam6a	a disintegrin and metallopeptidase domain 6A	chr12	+	113543908	113546414	-3.12
Arl13a	ADP-ribosylation factor-like 13A	chrX	+	134187501	134208030	-3.12
Cds1	CDP-diacylglycerol synthase 1	chr5	+	101765130	101823858	-3.12
Gm12754	predicted gene 12754; ribosomal protein S27a (Rps27a) pseudogene	chr4	-	34389394	34389847	-3.12
Katnal2	katanin p60 subunit A-like 2	chr18	-	76977148	77047308	-3.12
Tctex1d1	Tctex1 domain containing 1	chr4	+	102986373	103005594	-3.12
Tmem202	transmembrane protein 202	chr9	-	59518685	59525501	-3.12
Fbxw10	F-box and WD-40 domain protein 10	chr11	+	62847069	63247770	-3.11
Gm10619	predicted gene 10619	chr7	-	73781429	73816503	-3.11
Gm14725	predicted gene 14725; novel pseudogene	chrX	+	70545558	70546385	-3.11
Hyal6	hyaluronoglucosaminidase 6	chr6	+	24733245	24745452	-3.11
Prss40	protease, serine 40; testicular serine protease 2	chr1	-	34543975	34560958	-3.11
Spam1	sperm adhesion molecule 1; sperm adhesion molecule 1 (Spam1), transcript variant 1, mRNA.	chr6	+	24791188	24801048	-3.11
Tpte	transmembrane phosphatase with tensin homology	chr8	+	22283441	22371418	-3.11
Ttc29	tetratricopeptide repeat domain 29	chr8	+	78213297	78394326	-3.11
Zswim2	zinc finger SWIM-type containing 2; zinc finger, SWIM domain containing 2	chr2	-	83915079	83941228	-3.11
Armc3	armadillo repeat containing 3; armadillo repeat containing 3 (Armc3), mRNA.	chr2	+	19199118	19310243	-3.1
D1Pas1	DNA segment, Chr 1, Pasteur Institute 1; novel protein	chr1	+	186967416	186970627	-3.1
Lrriq3	leucine-rich repeats and IQ motif containing 3	chr3	+	155093434	155194278	-3.1
Ppp3r2	protein phosphatase 3, regulatory subunit B, alpha isoform (calcineurin B, type II)	chr4	-	49678747	49682024	-3.1
Tex26	testis expressed 26	chr5	+	149439706	149470620	-3.1
Tex36	testis expressed 36	chr7	-	133587024	133602115	-3.1
Wdr88	WD repeat domain 88	chr7	-	35236233	35275391	-3.1
Adam39	a disintegrin and metallopeptidase domain 39	chr8	+	40823009	40826861	-3.09
Eqtn	equatorin, sperm acrosome associated; novel protein (4930579C15Rik)	chr4	-	94907267	94928843	-3.09
Got1l1	glutamic-oxaloacetic transaminase 1-like 1	chr8	-	27197459	27202547	-3.09
Oxct2b	3-oxoacid CoA transferase 2B	chr4	+	123116248	123118000	-3.09
1700110I01Rik	RIKEN cDNA 1700110I01 gene; Novel protein (1700110I01Rik)	chr14	+	3262340	3305831	-3.08
Bpifa3	BPI fold containing family A, member 3	chr2	+	154130336	154138356	-3.08
Casc5	cancer susceptibility candidate 5	chr2	+	119047119	119106481	-3.08
Nme5	NME/NM23 family member 5; non-metastatic cells 5, protein expressed in (nucleoside-diphosphate kinase)	chr18	-	34557643	34579115	-3.08
Ccdc135	coiled-coil domain containing 135	chr8	+	95055103	95078141	-3.07
Ccdc151	coiled-coil domain containing 151	chr9	-	21989871	22002634	-3.07
Gm17152	predicted gene 17152; high mobility group box 2 (Hgmb2) pseudogene	chr14	-	4141216	4141750	-3.07
Lkaaear1; 4930526D03Rik	LKAAEAR motif containing 1 (IKAAEAR murine motif); novel protein (4930526D03Rik)	chr2	-	181696793	181698442	-3.07
Ccdc175	coiled-coil domain containing 175	chr12	-	72101292	72185029	-3.06
Gm17051	predicted gene 17051; high mobility group box 2 (Hmgb2) pseudogene	chr14	-	3084899	3085385	-3.06
Hypm; 1700054O13Rik	huntingtin interacting protein M; Novel protein	chrX	+	9846928	9847509	-3.06
Lrrc43	leucine rich repeat containing 43; leucine rich repeat containing 43 (Lrrc43), mRNA.	chr5	+	123489305	123508205	-3.06
Vmn2r-ps121	vomeronasal 2, receptor, pseudogene 121	chr17	+	19453325	19454522	-3.06
4933414I15Rik	RIKEN cDNA 4933414I15 gene; novel protein	chr11	-	50940711	50943765	-3.05
Actl7a	actin-like 7a	chr4	+	56743413	56744925	-3.05
Ak7	adenylate kinase 7	chr12	+	105705982	105782447	-3.05
Hsfy2	heat shock transcription factor, Y linked 2	chr1	-	56636044	56637451	-3.05
Nsun7	NOL1/NOP2/Sun domain family, member 7	chr5	+	66259912	66298016	-3.05
Shcbp1l	Shc SH2-domain binding protein 1-like; novel protein (1700012A16Rik)	chr1	+	153425162	153452574	-3.05
Slc9b1	solute carrier family 9, subfamily B (NHA1, cation proton antiporter 1), member 1; Na+/H+ exchanger domain containing 1	chr3	+	135348029	135397827	-3.05
Wdr63	WD repeat domain 63	chr3	-	146040526	146108130	-3.05
Wdr93	WD repeat domain 93	chr7	+	79743163	79785950	-3.05
1700019A02Rik	RIKEN cDNA 1700019A02 gene	chr1	-	53158577	53187617	-3.04
Actl9	actin-like 9	chr17	+	33432896	33434268	-3.04
Btbd16	BTB (POZ) domain containing 16	chr7	+	130774069	130825899	-3.04
Catsper3	cation channel, sperm associated 3	chr13	+	55784568	55809000	-3.04
Gm4871	predicted gene 4871	chr5	-	145029600	145032764	-3.04
Scp2d1	SCP2 sterol-binding domain containing 1; likely ortholog of H. sapiens chromosome 20 open reading frame 79 (C20orf79)	chr2	+	144823656	144824415	-3.04
Tdrd6	tudor domain containing 6	chr17	-	43615335	43630299	-3.04
Tex21	testis expressed gene 21	chr12	-	76198687	76246746	-3.04
Efcab10	EF-hand calcium binding domain 10	chr12	+	33394854	33401269	-3.03
Glt6d1; Gm13538	glycosyltransferase 6 domain containing 1; predicted gene 13538; novel transcript	chr2	-	25783940	25815848	-3.03
Nme8	NME/NM23 family member 8; thioredoxin domain containing 3 (spermatozoa)	chr13	-	19645078	19697794	-3.03
Pkd1l3	polycystic kidney disease 1 like 3	chr8	+	109614517	109674386	-3.03
Spata17	spermatogenesis associated 17	chr1	-	187044648	187215465	-3.03
1700015G11Rik	RIKEN cDNA 1700015G11 gene	chr7	-	52011670	52015748	-3.02
4932415D10Rik	RIKEN cDNA 4932415D10 gene	chr10	-	82281717	82287463	-3.02
Armc12	armadillo repeat containing 12; novel protein	chr17	+	28530860	28538975	-3.02
Fam227b	family with sequence similarity 227, member B; novel protein (4930525F21Rik)	chr2	-	125983483	126152004	-3.02
Pp2d1	protein phosphatase 2C-like domain containing 1	chr17	-	53507460	53539451	-3.02
4930474N05Rik	RIKEN cDNA 4930474N05 gene	chr14	+	36094917	36100112	-3.01
Fam135b	family with sequence similarity 135, member B	chr15	-	71445678	71727838	-3.01
Lrp2bp	Lrp2 binding protein	chr8	+	45999303	46029477	-3.01
4921511M17Rik; Gm15143; Gm16445; Gm10057; Gm5947; Gm5646; Gm5645; Samt1	RIKEN cDNA 4921511M17 gene; predicted gene 15143; predicted pseudogene 16445; predicted gene 10057; predicted pseudogene 5947; predicted pseudogene 5646; predicted pseudogene 5645; spermatogenesis associated multipass transmembrane protein 1	chrX	-	154022780	154033829	-3
Agbl4	ATP/GTP binding protein-like 4	chr4	+	110397661	111664324	-3
Ccdc39	coiled-coil domain containing 39	chr3	-	33812361	33844310	-3
Cypt3	cysteine-rich perinuclear theca 3	chrX	+	153558593	153559429	-3
Glipr1l3	GLI pathogenesis-related 1 like 3	chr10	-	112141814	112160206	-3
Gm10057; Gm15140; Samt1; Gm15143; 4921511M17Rik; Gm16445; Gm5947; Gm5646; Gm5645	predicted gene 10057; predicted gene 15140; spermatogenesis associated multipass transmembrane protein 1; predicted gene 15143; RIKEN cDNA 4921511M17 gene; predicted pseudogene 16445; predicted pseudogene 5947; predicted pseudogene 5646; predicted pseudogene 5645	chrX	-	154001590	154012642	-3
Gm17695	predicted gene, 17695	chr5	+	27971436	27976845	-3
Gm26746	predicted gene, 26746; high-mobility group box (Hmgb) pseudogene	chr14	-	5531178	5531664	-3
Gm5334	tetraspanin 7 pseudogene	chr7	+	68618456	68620009	-3
Gtf2a1l	general transcription factor IIA, 1-like	chr17	+	88668660	88715152	-3
Rsph10b	radial spoke head 10 homolog B (Chlamydomonas)	chr5	+	143933035	143985719	-3
Wdr64	WD repeat domain 64	chr1	+	175698593	175815734	-3
1700001K19Rik	RIKEN cDNA 1700001K19 gene	chr12	-	110667689	110682619	-2.99
2010109A12Rik	RIKEN cDNA 2010109A12 gene; novel protein (2010109A12Rik)	chr5	+	93206518	93213475	-2.99
Apba1	amyloid beta (A4) precursor protein binding, family A, member 1	chr19	+	23758876	23949597	-2.99
Lrriq1	leucine-rich repeats and IQ motif containing 1	chr10	-	103063198	103236322	-2.99
Prss52	protease, serine 52; protease, serine, 52	chr14	+	64104286	64113755	-2.99
Ttk	Ttk protein kinase	chr9	+	83834689	83872390	-2.99
1700016C15Rik	RIKEN cDNA 1700016C15 gene; Novel protein (1700016C15Rik)	chr1	+	177729814	177753324	-2.98
1700057G04Rik	RIKEN cDNA 1700057G04 gene; novel Plsrc protein	chr9	+	92309377	92357876	-2.98
Ccdc89	coiled-coil domain containing 89	chr7	+	90426312	90428664	-2.98
Dnah10	dynein, axonemal, heavy chain 10	chr5	+	124725085	124834308	-2.98
Gm14803	predicted gene 14803; novel pseuodgene similar to 1700010D01Rik	chrX	-	96934690	96935224	-2.98
Gm21772	predicted gene, 21772; high mobility group box 2 (Hmgb2) pseudogene	chr14	+	6251403	6251880	-2.98
Gm3140	predicted gene 3140; high mobility group box 2 (Hmgb2) pseudogene	chr14	-	5178549	5179029	-2.98
Grk4	G protein-coupled receptor kinase 4	chr5	+	34660379	34755305	-2.98
Ppp1r36	protein phosphatase 1, regulatory subunit 36	chr12	+	76417599	76439491	-2.98
Spata16	spermatogenesis associated 16	chr3	+	26637620	26983212	-2.98
Tekt3	tektin 3	chr11	+	63061654	63094964	-2.98
1700018C11Rik	RIKEN cDNA 1700018C11 gene; novel protein	chr4	-	63607089	63622429	-2.97
1700030F18Rik; Fam186a	RIKEN cDNA 1700030F18 gene; family with sequence similarity 186, member A	chr15	-	99918348	99967075	-2.97
4930503L19Rik	RIKEN cDNA 4930503L19 gene	chr18	-	70453140	70472480	-2.97
4932414N04Rik	RIKEN cDNA 4932414N04 gene; novel protein (domain of unknown function)	chr2	+	68656486	68748467	-2.97
4933415F23Rik	RIKEN cDNA 4933415F23 gene	chr1	-	23100467	23102253	-2.97
Agbl2	ATP/GTP binding protein-like 2	chr2	+	90782727	90834437	-2.97
Caps2	calcyphosphine 2	chr10	+	112163621	112216555	-2.97
Ccdc158	coiled-coil domain containing 158	chr5	-	92607954	92675271	-2.97
Dcdc2c	doublecortin domain containing 2C	chr12	-	28437795	28552303	-2.97
Glt1d1	glycosyltransferase 1 domain containing 1	chr5	+	127632262	127708754	-2.97
Gm11105	predicted gene 11105; high mobility group box 1 (Hmgb1) pseudogene	chr14	-	4219147	4219624	-2.97
Kif27; Mir6369; mmu-mir-6369	kinesin family member 27; microRNA mir-6369; mmu-mir-6369	chr13	-	58287516	58354862	-2.97
Tmem247	transmembrane protein 247	chr17	+	86917348	86922367	-2.97
Tomm20l	translocase of outer mitochondrial membrane 20 homolog (yeast)-like	chr12	+	71111428	71123222	-2.97
		chr4_JH584293_random	-	83395	84475	-2.97
1700001J11Rik	ring finger protein 19A pseudogene	chr9	+	40050558	40053025	-2.96
1700001P01Rik	RIKEN cDNA 1700001P01 gene; novel protein	chr11	-	97771481	97775918	-2.96
1700020D05Rik	RIKEN cDNA 1700020D05 gene	chr19	-	5502767	5503787	-2.96
4933402N03Rik	RIKEN cDNA 4933402N03 gene; novel protein (4933402N03Rik)	chr7	-	131137713	131146314	-2.96
Adam2	a disintegrin and metallopeptidase domain 2	chr14	-	66027329	66077733	-2.96
Cpxcr1	CPX chromosome region, candidate 1	chrX	+	116448944	116478783	-2.96
Galnt3	UDP-N-acetyl-alpha-D-galactosamine:polypeptide N-acetylgalactosaminyltransferase 3	chr2	-	66082766	66124994	-2.96
Gm884	predicted gene 884; novel protein	chr11	-	103534577	103621140	-2.96
Gm9050	predicted gene 9050; Novel pseudogene	chrX	+	103227705	103228152	-2.96
Meiob	meiosis specific with OB domains	chr17	+	24804382	24839787	-2.96
Ncapg	non-SMC condensin I complex, subunit G; on-SMC condensin I complex, subunit G	chr5	+	45669922	45700547	-2.96
Papolb	poly (A) polymerase beta (testis specific)	chr5	-	142525838	142530076	-2.96
Plb1	phospholipase B1	chr5	+	32232708	32366520	-2.96
Rasef	RAS and EF hand domain containing; novel protein similar to RAB member RAS oncogene family	chr4	-	73714579	73790713	-2.96
Ttc18	tetratricopeptide repeat domain 18	chr14	-	20394190	20452226	-2.96
Wdr65	WD repeat domain 65	chr4	-	118554551	118621185	-2.96
1700026D08Rik	RIKEN cDNA 1700026D08 gene; novel protein (1700026D08Rik)	chr7	-	83774101	83794880	-2.95
4930584F24Rik	RIKEN cDNA 4930584F24 gene	chr5	-	26460070	26493314	-2.95
4933425L06Rik	RIKEN cDNA 4933425L06 gene; novel protein (4933425L06Rik)	chr13	+	105082122	105121782	-2.95
Banf2	barrier to autointegration factor 2	chr2	+	144033059	144073979	-2.95
Fam170a	family with sequence similarity 170, member A	chr18	+	50278369	50283019	-2.95
Fbxl13	F-box and leucine-rich repeat protein 13	chr5	-	21483847	21645634	-2.95
Gm6927	predicted pseudogene 6927; novel pseudogene similar to 1700042B14Rik	chrX	-	77674814	77675452	-2.95
Gsg2	germ cell-specific gene 2	chr11	-	73135484	73138294	-2.95
1700022A21Rik	glycerol-3-phosphate dehydrogenase 1-like pseudogene; RIKEN cDNA 1700022A21 gene; glycerol-3-phosphate dehydrogenase 1-like (Gpd1l) pseudogene	chr5	+	24645453	24648860	-2.94
1700080O16Rik	RIKEN cDNA 1700080O16 gene; novel protein similar to melanoma antigen family	chrX	-	51968695	51972772	-2.94
4930589L23Rik	RIKEN cDNA 4930589L23 gene	chr3	+	79568192	79572580	-2.94
4932411N23Rik	RIKEN cDNA 4932411N23 gene; novel Myb-like DNA-binding domain containing protein	chrX	-	126812462	126834004	-2.94
BC030307	cDNA sequence BC030307	chr10	+	86705811	86776843	-2.94
Cep72	centrosomal protein 72	chr13	-	74036495	74062285	-2.94
Gm10410	predicted gene 10410; novel pseudogene	chr14	+	4938879	4967273	-2.94
Gm17126	predicted gene 17126; High mobility group protein pseudogene	chr14	+	5357260	5357782	-2.94
Lrrc48	leucine rich repeat containing 48	chr11	+	60353329	60394341	-2.94
Tmem232	transmembrane protein 232	chr17	-	65256005	65540782	-2.94
Adam26b	a disintegrin and metallopeptidase domain 26B	chr8	-	43519864	43528137	-2.93
Bcmo1	beta-carotene 15,15-monooxygenase; beta-carotene 15,15'-monooxygenase	chr8	+	117095854	117133720	-2.93
Cib4	calcium and integrin binding family member 4	chr5	-	30485583	30545836	-2.93
Erich6	glutamate rich 6	chr3	-	58616300	58637207	-2.93
Gm17069	predicted gene 17069; high mobility group box 2 (Hmgb2) pseudogene	chr14	-	5101298	5101787	-2.93
Gm26557	predicted gene, 26557; high mobility group box 2 (Hmgb2) pseudogene	chr14	+	5782044	5782536	-2.93
Gm2866	predicted gene 2866; high mobility group box 2 (Hmgb2) pseudogene	chr14	-	3681525	3682005	-2.93
Gm3208	predicted gene 3208; high mobility group box 2 (Hmgb2) pseudogene	chr14	+	6202334	6202760	-2.93
Lrguk	leucine-rich repeats and guanylate kinase domain containing	chr6	+	34029448	34134034	-2.93
Lrrc72	leucine rich repeat containing 72; novel protein (1700108M19Rik)	chr12	-	36208345	36253398	-2.93
Morn3	MORN repeat containing 3	chr5	-	123035769	123047016	-2.93
Spanxn4	SPANX family, member N4	chr12	+	62687804	62688324	-2.93
Ttc21a	tetratricopeptide repeat domain 21A	chr9	+	119937606	119967793	-2.93
Usp44	ubiquitin specific peptidase 44	chr10	+	93831555	93858087	-2.93
1700012A03Rik	RIKEN cDNA 1700012A03 gene; novel transcript (1700012A03Rik)	chr6	+	32050246	32058921	-2.92
1700080E11Rik	RIKEN cDNA 1700080E11 gene	chr9	-	105143344	105145082	-2.92
Ankrd36	ankyrin repeat domain 36	chr11	+	5569684	5689338	-2.92
Atp8b5	ATPase, class I, type 8B, member 5; novel protein similar to Atpase class I type 8B member 2 (ATP8b2)	chr4	+	43267159	43373833	-2.92
Gm7444	ring finger protein 19A pseudogene	chr9	+	56027636	56031573	-2.92
Igf2bp3	insulin-like growth factor 2 mRNA binding protein 3; insulin-like growth factor 2 mRNA binding protein 3 (Igf2bp3), mRNA.	chr6	-	49085218	49214954	-2.92
LOC101056089	uncharacterized LOC101056089	chr4	+	123859679	123863165	-2.92
Trpd52l3	tumor protein D52-like 3	chr19	+	30003790	30006020	-2.92
		chr4	+	41886578	41887367	-2.92
1700119I11Rik	RIKEN cDNA 1700119I11 gene; novel protein (1700119I11Rik)	chr13	+	91861432	91862042	-2.91
4933427G17Rik	RIKEN cDNA 4933427G17 gene; novel protein (4933427G17Rik)	chr7	+	120982509	121014787	-2.91
Abhd16b	abhydrolase domain containing 16B; novel abhydrolase 1 containing protein (possible orthologue of human chromosome 20 open reading frame 135 (C20orf135))	chr2	+	181493206	181494980	-2.91
Adgb	androglobin; Novel protein (9130014G24Rik)	chr10	-	10335703	10472326	-2.91
Dnah7a	dynein, axonemal, heavy chain 7A	chr1	-	53397002	53706811	-2.91
Dpy19l2	dpy-19-like 2 (C. elegans)	chr9	-	24557048	24696293	-2.91
Gm12586	predicted gene 12586; zinc finger protein pseudogene	chr11	+	121856773	121861227	-2.91
Gm16445	predicted pseudogene 16445; novel pseudogene	chrX	-	154152571	154156887	-2.91
Gm17221	predicted gene 17221; high mobility group box 2 (Hmgb2) pseudogene	chr14	-	3149604	3150084	-2.91
Gm26898	predicted gene, 26898; novel pseudogene	chr14	+	4593905	4622304	-2.91
Gm8126	predicted gene 8126; Novel DUF622 domain containing protein	chr14	+	43258649	43266799	-2.91
Spata19	spermatogenesis associated 19; spermatogenesis associated 19 (Spata19), mRNA.	chr9	+	27396821	27401711	-2.91
1700049E17Rik1	RIKEN cDNA 1700049E17 gene, gene 1	chr14	+	41924949	41933037	-2.9
4930557A04Rik	RIKEN cDNA 4930557A04 gene; Novel protein	chrX	+	9849703	9850255	-2.9
Bub1	budding uninhibited by benzimidazoles 1 homolog (S. cerevisiae)	chr2	-	127800200	127831865	-2.9
Efhb	EF hand domain family, member B	chr17	-	53398889	53463321	-2.9
Gm17223	predicted gene 17223; high mobility group box 2 (Hmgb2) pseudogene	chr14	-	3362782	3363262	-2.9
Gm324	predicted gene 324	chr17	-	53947761	53949065	-2.9
Olfr1509	olfactory receptor 1509	chr14	+	52450393	52451402	-2.9
Rnf151	ring finger protein 151	chr17	-	24715839	24718057	-2.9
Rsph9	radial spoke head 9 homolog (Chlamydomonas)	chr17	-	46122035	46144216	-2.9
4930435E12Rik	RIKEN cDNA 4930435E12 gene; novel protein (4930435E12Rik)	chr16	-	38812205	38828749	-2.89
Gm10922	predicted gene 10922; novel protein similar to germ cell-less homolog 1 (Drosophila) Gmcl1	chrX	+	4370636	4372595	-2.89
Gm14001	predicted gene 14001; small nuclear ribonucleoprotein E (Snrpe) pseudogene	chr2	-	121401145	121401391	-2.89
Gm17129	predicted gene 17129; high mobility group box 1 (Hmgb1) pseudogene	chr14	-	3978426	3978930	-2.89
Gm6455	predicted gene 6455; Novel DUF622 domain containing protein	chr5	+	10865029	10870816	-2.89
Klhl10	kelch-like 10; kelch-like 10 (Drosophila)	chr11	+	100441917	100457024	-2.89
LOC101055670; Gm17673	HEAT repeat-containing protein 4-like; novel protein, possible orthologue of human HEAT repeat containing 4 HEATR4	chr12	-	83954499	83984852	-2.89
Plcd4	phospholipase C, delta 4; phospholipase C delta 4	chr1	+	74542888	74567794	-2.89
Ssmem1	serine-rich single-pass membrane protein 1; novel protein (1700025E21Rik)	chr6	+	30509849	30520254	-2.89
Topaz1	testis and ovary specific PAZ domain containing 1	chr9	+	122747215	122802074	-2.89
Actrt2	actin-related protein T2	chr4	-	154666428	154667867	-2.88
Adam26a	a disintegrin and metallopeptidase domain 26A (testase 3)	chr8	-	43568273	43576707	-2.88
Cypt9; Cypt4; Cypt10	cysteine-rich perinuclear theca 9; cysteine-rich perinuclear theca 4; cysteine-rich perinuclear theca 10	chr9	+	24625101	24625828	-2.88
Pbp2	phosphatidylethanolamine binding protein 2	chr6	-	135309129	135310384	-2.88
Pde1c	phosphodiesterase 1C	chr6	-	56069804	56369634	-2.88
Trim42	tripartite motif-containing 42	chr9	-	97349562	97369958	-2.88
Fhdc1	FH2 domain containing 1	chr3	-	84442196	84480439	-2.87
Gm17434	predicted gene, 17434	chr5	+	23333807	23339204	-2.87
Gm3091	predicted gene 3091; high mobility group box 2 (Hmgb2) pseudogene	chr14	-	4792713	4793196	-2.87
Gm6486	predicted gene 6486; spermatogenesis associated glutamate (E)-rich protein (Speer) pseudogene	chr5	+	3070743	3072522	-2.87
Gm6729	predicted gene 6729	chr10	-	86539853	86541334	-2.87
Pkd2l2	polycystic kidney disease 2-like 2	chr18	+	34408489	34442789	-2.87
Prdx6b	peroxiredoxin 6B; peroxiredoxin 6, pseudogene 1	chr2	+	80292470	80295358	-2.87
Tsnaxip1	translin-associated factor X (Tsnax) interacting protein 1	chr8	+	105827731	105844680	-2.87
1700102P08Rik	RIKEN cDNA 1700102P08 gene	chr9	+	108392834	108397770	-2.86
4930522H14Rik	RIKEN cDNA 4930522H14 gene; novel protein	chr4	-	109505332	109531297	-2.86
4930529M08Rik	RIKEN cDNA 4930529M08 gene; novel protein, possible ortholog of H. sapiens chromosome 20 open reading frame 26 C20orf26 (4930529M08Rik)	chr2	+	145934784	146215039	-2.86
Ccdc67	coiled-coil domain containing 67	chr9	-	15559864	15627933	-2.86
Dnah2	dynein, axonemal, heavy chain 2	chr11	-	69420809	69549110	-2.86
Erich2	glutamate rich 2; novel protein (4933404M02Rik)	chr2	+	70508819	70540884	-2.86
Gm14197	predicted gene 14197; novel pseudogene	chr2	-	154284213	154285261	-2.86
Gm3701	predicted gene 3701; novel protein similar to germ cell-less homolog 1 (Drosophila) Gmcl1	chrX	-	3955043	3957002	-2.86
Gm597	predicted gene 597	chr1	-	28776122	28780252	-2.86
Ubqlnl	ubiquilin-like	chr7	-	104148259	104150556	-2.86
1700003H04Rik	RIKEN cDNA 1700003H04 gene; novel pleckstrin-homology domain protein (1700003H04Rik)	chr3	-	124556352	124581100	-2.85
1700034F02Rik; Clhc1	RIKEN cDNA 1700034F02 gene; novel protein	chr11	+	29547950	29578367	-2.85
4921511H03Rik	RIKEN cDNA 4921511H03 gene; Novel protein MGC26647 homolog (4921511H03Rik)	chr5	+	7304125	7311491	-2.85
A330021E22Rik	RIKEN cDNA A330021E22 gene; novel protein, probable ortholog of human chromosome 7 open reading frame 63 C7orf63	chr5	-	5579278	5664239	-2.85
Cct6b	chaperonin containing Tcp1, subunit 6b (zeta); chaperonin subunit 6b (zeta)	chr11	-	82719248	82764321	-2.85
Gm5134; Mir6409; mmu-mir-6409	predicted gene 5134; microRNA mir-6409; mmu-mir-6409; novel protein containing a sodium:solute symporter family domain	chr10	+	75954514	76009591	-2.85
Slc22a14	solute carrier family 22 (organic cation transporter), member 14	chr9	-	119169455	119365553	-2.85
Spesp1	sperm equatorial segment protein 1	chr9	-	62270729	62282187	-2.85
Ttc23l	tetratricopeptide repeat domain 23-like	chr15	-	10500102	10558668	-2.85
1700016D06Rik	RIKEN cDNA 1700016D06 gene	chr8	-	11654921	11678750	-2.84
4933402J07Rik	RIKEN cDNA 4933402J07 gene; novel protein (4933402J07Rik)	chr8	+	87563853	87589424	-2.84
Ccdc183; 4921530D09Rik	coiled-coil domain containing 183; novel protein	chr2	-	25608629	25617678	-2.84
Gm10600	predicted gene 10600	chr4	+	42244548	42245272	-2.84
Gm595	predicted gene 595; Novel protein	chrX	-	48841466	48877713	-2.84
Gm7356	predicted gene 7356	chr17	-	14000239	14001765	-2.84
Nuf2	NUF2, NDC80 kinetochore complex component, homolog (S. cerevisiae)	chr1	-	169497934	169531464	-2.84
Spdya; Mettl4-ps1	speedy homolog A (Xenopus laevis); methyltransferase like 4, pseudogene 1; speedy homolog A (Drosophila)	chr17	+	71526896	71589533	-2.84
4930533L02Rik	RIKEN cDNA 4930533L02 gene	chr7	+	125318359	125319518	-2.83
4933406M09Rik	RIKEN cDNA 4933406M09 gene; Novel Protein (4933406M09Rik)	chr1	+	134385940	134390983	-2.83
Gm5152	predicted gene 5152; Novel DUF622 domain containing protein	chr5	-	10242041	10246526	-2.83
Izumo2	IZUMO family member 2	chr7	+	44708743	44719844	-2.83
Mas1	MAS1 oncogene	chr17	-	12841005	12868143	-2.83
Morn5	MORN repeat containing 5	chr2	+	36049458	36079718	-2.83
Rnf17	ring finger protein 17	chr14	+	56402697	56525032	-2.83
Tmprss12	transmembrane (C-terminal) protease, serine 12	chr15	+	100280837	100293053	-2.83
Ttll8; Gm20621	tubulin tyrosine ligase-like family, member 8; predicted gene 20621; novel transcript (1700019P01Rik)	chr15	-	88889780	88954418	-2.83
Zfp474	zinc finger protein 474	chr18	+	52615915	52639830	-2.83
1700018F24Rik	RIKEN cDNA 1700018F24 gene	chr5	+	145042990	145045678	-2.82
4930567H17Rik; Gm14725	RIKEN cDNA 4930567H17 gene; predicted gene 14725	chrX	-	70393901	70394740	-2.82
Gm12695	predicted gene 12695; novel protein	chr4	-	96723647	96785186	-2.82
Gm3763	predicted gene 3763; novel protein	chrX	+	4952135	4954077	-2.82
Gm8871; Gm6465; Gm5861; Gm8857	predicted pseudogene 8871; predicted gene 6465; predicted gene 5861; Novel DUF622 domain containing protein	chr5	+	10947730	11044948	-2.82
Igh-VJ558; Ighv1-82	immunoglobulin heavy chain (J558 family); immunoglobulin heavy variable 1-82	chr12	-	115952538	115952831	-2.82
Pcdhac1; Pcdhac2; Pcdha4-g; Pcdha4; Pcdha6; Pcdha7; Pcdha5; Pcdha11; Pcdha10; Pcdha1; Pcdha9; Pcdha3; Pcdha12; Pcdha2; Pcdha8	protocadherin alpha subfamily C, 1; protocadherin alpha subfamily C, 2; protocadherin alpha 4-gamma; protocadherin alpha 4; protocadherin alpha 6; protocadherin alpha 7; protocadherin alpha 5; protocadherin alpha 11; protocadherin alpha 10; protocadherin alpha 1; protocadherin alpha 9; protocadherin alpha 3; protocadherin alpha 12; protocadherin alpha 2; protocadherin alpha 8	chr18	+	36930184	37187661	-2.82
Slc44a5	solute carrier family 44, member 5	chr3	+	153973436	154271722	-2.82
Speer1-ps1	spermatogenesis associated glutamate (E)-rich protein 1, pseudogene 1; Novel DUF622 domain containing protein	chr5	+	11340408	11346286	-2.82
Timm8a2	translocase of inner mitochondrial membrane 8A2; translocase of inner mitochondrial membrane 8 homolog a2 (yeast)	chr14	+	122034674	122038422	-2.82
2010015L04Rik	RIKEN cDNA 2010015L04 gene; novel protein (2010015L04Rik)	chr4	+	155409190	155447944	-2.81
4930488N24Rik	RIKEN cDNA 4930488N24 gene	chr17	+	21129351	21130877	-2.81
4933440M02Rik	RIKEN cDNA 4933440M02 gene	chr7	-	125284025	125349786	-2.81
Ccdc147	coiled-coil domain containing 147	chr19	+	47937712	48035379	-2.81
Ccdc62	coiled-coil domain containing 62	chr5	+	123930689	123969895	-2.81
Cpa5	carboxypeptidase A5	chr6	+	30611010	30631745	-2.81
Gm10057; Gm15143; 4921511M17Rik; Gm16445; Gm5947; Gm5646; Gm5645; Samt1	predicted gene 10057; predicted gene 15143; RIKEN cDNA 4921511M17 gene; predicted pseudogene 16445; predicted pseudogene 5947; predicted pseudogene 5646; predicted pseudogene 5645; spermatogenesis associated multipass transmembrane protein 1	chrX	-	154043986	154055041	-2.81
Gm14345	predicted gene 14345; novel protein similar to human germ cell-less homolog 1 (Drosophila)-like (GMCL1L)	chrX	+	3700233	3702192	-2.81
Stil	Scl/Tal1 interrupting locus	chr4	+	115000118	115043203	-2.81
Timm10b; Dnhd1	translocase of inner mitochondrial membrane 10B; dynein heavy chain domain 1; fractured callus expressed transcript 1	chr7	+	105640056	105721799	-2.81
Tmco5	transmembrane and coiled-coil domains 5	chr2	+	116878691	116892500	-2.81
1700006E09Rik	RIKEN cDNA 1700006E09 gene; novel protein	chr11	+	101984279	101992264	-2.8
1700010D01Rik	RIKEN cDNA 1700010D01 gene	chrX	-	95732590	95733261	-2.8
4921501E09Rik	RIKEN cDNA 4921501E09 gene	chr17	-	33064143	33068058	-2.8
4930430A15Rik	RIKEN cDNA 4930430A15 gene; novel protein (4930430A15Rik)	chr2	-	111162061	111229602	-2.8
Abcc12	ATP-binding cassette, sub-family C (CFTR/MRP), member 12	chr8	-	86482260	86580686	-2.8
Acsbg2	acyl-CoA synthetase bubblegum family member 2	chr17	-	56843103	56874447	-2.8
Gm11780	predicted gene 11780; protein tyrosine phosphatase 4a2 (Ptp4a2) pseudogene	chr4	-	4527774	4529458	-2.8
Gm498	predicted gene 498; novel actin domain containing protein	chr7	+	143866871	143897506	-2.8
Lpcat2b	lysophosphatidylcholine acyltransferase 2B	chr5	+	107431549	107435039	-2.8
Lrrc37a	leucine rich repeat containing 37A	chr11	-	103450743	103504597	-2.8
Pde3b	phosphodiesterase 3B, cGMP-inhibited	chr7	+	114415254	114539251	-2.8
Pdzk1	PDZ domain containing 1	chr3	+	96829284	96870926	-2.8
Ranbp17	RAN binding protein 17; RAN binding protein 17 (Ranbp17), mRNA.	chr11	-	33211794	33520681	-2.8
1700042G07Rik	RIKEN cDNA 1700042G07 gene; novel protein (1700042G07Rik)	chr4	+	116173372	116174297	-2.79
1700067P10Rik	RIKEN cDNA 1700067P10 gene	chr17	+	48089632	48090920	-2.79
4930480E11Rik	RIKEN cDNA 4930480E11 gene; novel protein	chrX	+	78369643	78371128	-2.79
4931429L15Rik	RIKEN cDNA 4931429L15 gene; novel protein (4931429L15Rik)	chr9	-	46303361	46319986	-2.79
4933405O20Rik	RIKEN cDNA 4933405O20 gene; novel protein similar to isocitrate dehydrogenase 3 (NAD+), gamma, Idhg3	chr7	+	50599190	50600530	-2.79
9230110C19Rik	RIKEN cDNA 9230110C19 gene	chr9	-	8021672	8042823	-2.79
Ccdc27	coiled-coil domain containing 27	chr4	-	154026639	154042677	-2.79
Cldnd2	claudin domain containing 2	chr7	+	43440782	43443328	-2.79
Gm10634	predicted gene 10634	chr9	+	88719629	88806264	-2.79
Gm11107	predicted gene 11107; High mobility group protein pseudogene	chr14	-	4049381	4049885	-2.79
Gm6465	predicted gene 6465; Novel DUF622 domain containing protein	chr5	+	11845539	11850352	-2.79
Gm8897	predicted gene 8897; Novel DUF622 domain containing protein	chr5	+	11416418	11421235	-2.79
Ndufaf3	NADH dehydrogenase (ubiquinone) 1 alpha subcomplex, assembly factor 3	chr9	-	108565865	108567382	-2.79
Slc34a2	solute carrier family 34 (sodium phosphate), member 2	chr5	+	53038082	53071664	-2.79
Triml1	tripartite motif family-like 1	chr8	-	43129807	43141486	-2.79
		chrY	+	50111197	50135009	-2.79
		chrY	+	62730928	62754738	-2.79
		chr4_GL456350_random	-	222571	223717	-2.79
4930444G20Rik	RIKEN cDNA 4930444G20 gene; novel protein similar to SUMO1/sentrin specific peptidase Senp	chr10	-	22066307	22068079	-2.78
4932415M13Rik; RP24-173D2.3; RP24-173D2.4	RIKEN cDNA 4932415M13 gene; novel transcript; protein kinase pseudogene	chr17	+	53716509	53733843	-2.78
Fam24a	family with sequence similarity 24, member A	chr7	+	131334525	131336716	-2.78
Gm7736	predicted gene 7736	chr17	+	21152562	21154088	-2.78
Iqcf6	IQ motif containing F6	chr9	+	106626582	106627612	-2.78
Kdm4d	lysine (K)-specific demethylase 4D	chr9	-	14462548	14500482	-2.78
Sgol2	shugoshin-like 2 (S. pombe)	chr1	+	57985340	58026277	-2.78
Spag17	sperm associated antigen 17	chr3	+	99885406	100143322	-2.78
Xrra1	X-ray radiation resistance associated 1	chr7	+	99859218	99917824	-2.78
Zbtb3	zinc finger and BTB domain containing 3	chr19	+	8802496	8804854	-2.78
1700128F08Rik	U1-snRNP binding protein homolog pseudogene	chr9	+	8221889	8241987	-2.77
4933430I17Rik	RIKEN cDNA 4933430I17 gene; novel protein	chr4	+	62525369	62547993	-2.77
BC049715	cDNA sequence BC049715; novel protein (LOC320135)	chr6	+	136827626	136840557	-2.77
Ccdc169	coiled-coil domain containing 169; novel gene (A730037C10Rik)	chr3	+	55137339	55173678	-2.77
Cenpe	centromere protein E	chr3	+	135212563	135273540	-2.77
Cypt14	cysteine-rich perinuclear theca 14	chrX	-	39859951	39863604	-2.77
Ddias	DNA damage-induced apoptosis suppressor	chr7	-	92857526	92874232	-2.77
Dnah7c	dynein, axonemal, heavy chain 7C	chr1	+	46421053	46807470	-2.77
Gm6811	predicted gene 6811	chr17	+	21093172	21094704	-2.77
Gm8104	predicted gene 8104; Novel DUF622 domain containing protein	chr14	+	43100601	43115190	-2.77
Pabpc6	poly(A) binding protein, cytoplasmic 6	chr17	-	9666497	9669704	-2.77
Poteg	POTE ankyrin domain family, member G	chr8	+	27447670	27495172	-2.77
Tppp2	tubulin polymerization-promoting protein family member 2	chr14	+	51918425	51920700	-2.77
Tsga13	testis specific gene A13	chr6	-	30896981	30915573	-2.77
Tssk1	testis-specific serine kinase 1	chr16	+	17894203	17895653	-2.77
Ttc30a2; Ttc30a1	tetratricopeptide repeat domain 30A2; tetratricopeptide repeat domain 30A1	chr2	-	75975740	75981967	-2.77
Zmynd10	zinc finger, MYND domain containing 10	chr9	+	107547310	107551319	-2.77
		chr4_JH584293_random	-	203931	206144	-2.77
4933400A11Rik	capping protein (actin filament) muscle Z-line, alpha 1 pseudogene; RIKEN cDNA 4933400A11 gene; novel protein similar to capping protein actin filament muscle Z-line, alpha 1 Capza1	chrX	-	169776257	169779635	-2.76
Adam21	a disintegrin and metallopeptidase domain 21	chr12	-	81558584	81568474	-2.76
Als2cr12	amyotrophic lateral sclerosis 2 (juvenile) chromosome region, candidate 12 (human)	chr1	-	58658117	58695989	-2.76
Atp8a2	ATPase, aminophospholipid transporter-like, class I, type 8A, member 2	chr14	-	59647531	60197179	-2.76
Fam228a	family with sequence similarity 228, member A	chr12	-	4713805	4738430	-2.76
Gm10921; Gm2777	predicted gene 10921; predicted gene 2777; novel protein similar to germ cell-less homolog 1 (Drosophila) Gmcl1	chrX	-	4289286	4291245	-2.76
Gm3275	predicted gene 3275; high mobility group box 2 (Hmgb2) pseudogene	chr14	+	6078696	6079182	-2.76
Iqcg	IQ motif containing G	chr16	-	33014270	33056218	-2.76
LOC101056185; LOC100041599; Gm17081; Gm5859	protein FAM205A-like; predicted gene 17081; transmembrane protein C9orf144B homolog pseudogene	chr4	+	42236859	42240202	-2.76
Lrrc9	leucine rich repeat containing 9	chr12	+	72441866	72514334	-2.76
Tdrd12	tudor domain containing 12	chr7	-	35493610	35537745	-2.76
1700001J03Rik	RIKEN cDNA 1700001J03 gene	chr5	-	146182450	146185304	-2.75
1700006A11Rik	RIKEN cDNA 1700006A11 gene	chr3	-	124400990	124426039	-2.75
4930444P10Rik	RIKEN cDNA 4930444P10 gene; novel protein (4930444P10Rik)	chr1	-	16065979	16093325	-2.75
4930579C12Rik; Gm10634	RIKEN cDNA 4930579C12 gene; predicted gene 10634	chr9	-	89113111	89177887	-2.75
4933402N22Rik	RIKEN cDNA 4933402N22 gene; Novel DUF622 domain containing protein	chr5	+	11918043	11922821	-2.75
Asb4	ankyrin repeat and SOCS box-containing 4; ankyrin repeat and SOCS box-containing protein 4	chr6	+	5383386	5433022	-2.75
BC055111	cDNA sequence BC055111; novel protein (BC055111)	chr4	-	106590909	106617241	-2.75
Catsper1	cation channel, sperm associated 1	chr19	+	5335740	5344153	-2.75
Cpvl	carboxypeptidase, vitellogenic-like; carboxypeptidase, vitellogenic-like (Cpvl), mRNA.	chr6	-	53873279	53978673	-2.75
Fabp12	fatty acid binding protein 12	chr3	-	10244209	10301183	-2.75
Fscn3	fascin homolog 3, actin-bundling protein, testicular (Strongylocentrotus purpuratus)	chr6	+	28427789	28438622	-2.75
Gm13298; LOC100862324; Gm21598; LOC100862043; Gm20938; Gm5859	predicted gene 13298; protein FAM205A-like; predicted gene, 21598; predicted gene, 20938; predicted pseudogene 5859	chr4_GL456350_random	-	144079	221767	-2.75
Gm5901	predicted gene 5901	chr7	+	105375098	105378287	-2.75
Gm9839	predicted gene 9839; SUMO/sentrin specific peptidase 2 (Senp2) pseudogene	chr1	-	32519563	32520999	-2.75
Iqch	IQ motif containing H	chr9	-	63421455	63602493	-2.75
Kif9	kinesin family member 9	chr9	+	110476958	110525179	-2.75
LOC666331; Gm11635	uncharacterized LOC666331; novel transcript	chr11	+	101610614	101619112	-2.75
Rimbp3	RIMS binding protein 3	chr16	+	17208135	17213982	-2.75
Samt3	spermatogenesis associated multipass transmembrane protein 3; novel protein	chrX	+	86044199	86047313	-2.75
Tmbim7; 4930511M11Rik	transmembrane BAX inhibitor motif containing 7; novel protein (4930511M11Rik)	chr5	+	3657004	3680325	-2.75
Ube2dnl1	ubiquitin-conjugating enzyme E2D N-terminal like 1; ubiquitin-conjugating enzyme E2D N-terminal like	chrX	+	114905012	114905941	-2.75
1700007G11Rik	RIKEN cDNA 1700007G11 gene	chr5	+	98329304	98802019	-2.74
1700011I03Rik	RIKEN cDNA 1700011I03 gene; Novel protein (1700011I03Rik)	chr18	+	57533780	57731065	-2.74
4933428M09Rik	RIKEN cDNA 4933428M09 gene; novel aspartic/glutamic acid-rich region containing protein	chrX	+	139179228	139181009	-2.74
Ccdc185	coiled-coil domain containing 185	chr1	-	182747126	182749180	-2.74
Cdkl2	cyclin-dependent kinase-like 2 (CDC2-related kinase); cyclin-dependent kinase-like 2 (CDC2-related kinase) (Cdkl2), transcript variant 1, mRNA.	chr5	-	92006074	92043042	-2.74
Ddx43	DEAD (Asp-Glu-Ala-Asp) box polypeptide 43	chr9	+	78395777	78423589	-2.74
Efcab6	EF-hand calcium binding domain 6	chr15	-	83866712	84065379	-2.74
Fhl5	four and a half LIM domains 5	chr4	-	25199908	25242876	-2.74
Gm16527; 4930449A18Rik	predicted gene, 16527; RIKEN cDNA 4930449A18 gene	chr3	+	59777809	59846817	-2.74
Gm2396	predicted gene 2396	chr9	-	88899870	88937326	-2.74
Gm26661	predicted gene, 26661	chr14	+	7791587	7792057	-2.74
Gm2825	predicted gene 2825	chrX	+	32973897	32975846	-2.74
Gm3404	predicted gene 3404	chr5	+	146525801	146528553	-2.74
Gm6460	predicted gene 6460; Novel DUF622 domain containing protein	chr5	+	11594956	11599784	-2.74
Gm7247; Gm5799	predicted gene 7247; Novel DUF622 domain containing protein	chr14	+	43543576	43551213	-2.74
Gm8926	predicted gene 8926; Novel DUF622 domain containing protein	chr5	+	11770548	11775300	-2.74
Mageb2	melanoma antigen, family B, 2	chrX	+	91331690	91332982	-2.74
Prc1	protein regulator of cytokinesis 1; protein regulator of cytokinesis 1 (Prc1), mRNA.	chr7	+	80294450	80316259	-2.74
Stk31	serine threonine kinase 31	chr6	+	49395604	49469502	-2.74
Stk33	serine/threonine kinase 33	chr7	-	109279216	109439081	-2.74
Txndc8	thioredoxin domain containing 8	chr4	-	57984027	58009124	-2.74
1700123L14Rik	nucleoporin 50 pseudogene; novel protein similar to nucleoporin 50 Nup50 (1700123L14Rik)	chr6	-	96164497	96166243	-2.73
4930550C14Rik	RIKEN cDNA 4930550C14 gene	chr9	+	53405286	53432803	-2.73
Cdkl1	cyclin-dependent kinase-like 1 (CDC2-related kinase)	chr12	-	69746848	69790707	-2.73
Csl	citrate synthase like	chr10	-	99757705	99759658	-2.73
Defb14	defensin beta 14	chr8	+	19194328	19195309	-2.73
Fam221b	family with sequence similarity 221, member B; novel protein (4922504N20Rik)	chr4	-	43659622	43669145	-2.73
Gm11992	predicted gene 11992; novel protein	chr11	+	9048592	9069356	-2.73
Gm2163; Gm10593; Gm3893	predicted gene 2163; predicted gene 10593; predicted gene 3893; Novel transcript (4933409K07Rik)	chr4	+	42466752	42590045	-2.73
Gm2511	predicted gene 2511	chr7	-	43511120	43518617	-2.73
Gm3261	predicted gene 3261; high mobility group box 1 (Hmgb1) pseudogene	chr14	+	6008825	6009305	-2.73
Gm7742	predicted gene 7742	chr17	+	21198952	21200478	-2.73
LOC101055837; Efcab8	WD repeat-containing protein on Y chromosome-like; EF-hand calcium binding domain 8	chr2	+	153842981	153844752	-2.73
LOC101056186; Gm9732	uncharacterized LOC101056186; Novel DUF622 domain containing protein	chr14	+	43275036	43306011	-2.73
Sass6	spindle assembly 6 homolog (C. elegans); spindle assembly 6 homolog (C. elegans) (Sass6), mRNA.	chr3	+	116594958	116630986	-2.73
Tmco2	transmembrane and coiled-coil domains 2	chr4	-	121105651	121109226	-2.73
Zc2hc1b	zinc finger, C2HC-type containing 1B	chr10	-	13149540	13178023	-2.73
1700013H16Rik	RIKEN cDNA 1700013H16 gene; novel protein similar to synaptonemal complex protein 3 (Sycp3) (1700013H16Rik)	chrX	-	53742901	53757831	-2.72
1700074P13Rik	RIKEN cDNA 1700074P13 gene; novel protein (1700074P13Rik)	chr6	-	40920437	40940557	-2.72
4930402F06Rik	RIKEN cDNA 4930402F06 gene; novel protein similar to glycoprotein galactosyltransferase alpha 1, 3 (4930402F06Rik)	chr2	-	35375562	35397175	-2.72
4930465K10Rik	RIKEN cDNA 4930465K10 gene	chr18	+	77714184	77715449	-2.72
4930579F01Rik	RIKEN cDNA 4930579F01 gene	chr3	-	138164135	138186713	-2.72
Aldoart1	aldolase 1 A, retrogene 1; aldolase 1, A isoform, retrogene 1	chr4	-	72850583	72852634	-2.72
E030019B06Rik	RIKEN cDNA E030019B06 gene	chr7	-	139600887	139616329	-2.72
Galntl5	UDP-N-acetyl-alpha-D-galactosamine:polypeptide N-acetylgalactosaminyltransferase-like 5	chr5	+	25181460	25220297	-2.72
Gm2832	predicted gene 2832; Novel DUF622 domain containing protein	chr14	+	41278805	41288815	-2.72
Gm382	predicted gene 382; novel gene coding for a KH domain containing protein	chrX	+	127039972	127063986	-2.72
Gm7358	predicted gene 7358	chr17	-	14058005	14059531	-2.72
Ms4a5	membrane-spanning 4-domains, subfamily A, member 5	chr19	-	11273866	11283873	-2.72
Prss37	protease, serine 37; protease, serine, 37	chr6	-	40514824	40519508	-2.72
Smc1b	structural maintenance of chromosomes 1B	chr15	-	85064689	85131957	-2.72
Spata45	spermatogenesis associated 45	chr1	+	191036822	191042941	-2.72
Styxl1	serine/threonine/tyrosine interacting-like 1	chr5	-	135747220	135778385	-2.72
Vmn2r6	vomeronasal 2, receptor 6	chr3	-	64537561	64565298	-2.72
1700017N19Rik	RIKEN cDNA 1700017N19 gene	chr10	+	100592386	100618391	-2.71
1700049E17Rik2	tandem duplication of RIKEN cDNA 1700049E17 gene, gene 2; Novel DUF622 domain containing protein (1700049E17Rik1) pseudogene (1700049E17Rik2)	chr14	+	41570696	41580369	-2.71
4921517D22Rik	RIKEN cDNA 4921517D22 gene	chr13	-	59687402	59694101	-2.71
4930433N12Rik	RIKEN cDNA 4930433N12 gene	chr9	-	3133847	3199813	-2.71
AI481877	expressed sequence AI481877; likely orthologue of H. sapiens chromosome 9 open reading frame 84	chr4	-	59043753	59138983	-2.71
Cdkn2c	cyclin-dependent kinase inhibitor 2C (p18, inhibits CDK4)	chr4	-	109660876	109667189	-2.71
Ddi1	DDI1, DNA-damage inducible 1, homolog 1 (S. cerevisiae)	chr9	-	6265028	6266547	-2.71
Dusp21	dual specificity phosphatase 21	chrX	+	18145857	18146701	-2.71
E230008N13Rik	RIKEN cDNA E230008N13 gene; novel protein	chr4	+	45890303	45950774	-2.71
Gm17086	predicted gene 17086; high mobility group box 2 (Hmgb2) pseudogene	chr14	-	4362622	4363105	-2.71
Gm6866	predicted gene 6866	chr7	+	41210165	41219259	-2.71
Gm9877	predicted gene 9877	chr10	-	70285549	70288176	-2.71
Iqub	IQ motif and ubiquitin domain containing	chr6	-	24444865	24515067	-2.71
Nipsnap3a	nipsnap homolog 3A (C. elegans)	chr4	+	52989272	53001162	-2.71
Nol4	nucleolar protein 4	chr18	-	22693155	23041653	-2.71
Oxct2a	3-oxoacid CoA transferase 2A	chr4	-	123321875	123323679	-2.71
Samd15	sterile alpha motif domain containing 15	chr12	+	87199723	87213541	-2.71
Sun5	Sad1 and UNC84 domain containing 5; sperm associated antigen 4-like	chr2	-	153856188	153871084	-2.71
Sycp2	synaptonemal complex protein 2	chr2	-	178345293	178407685	-2.71
Wdr66	WD repeat domain 66	chr5	+	123252102	123327484	-2.71
Zpbp	zona pellucida binding protein	chr11	-	11279626	11462419	-2.71
1700007K09Rik	RIKEN cDNA 1700007K09 gene	chr7	-	131325931	131329499	-2.7
1700024G13Rik	RIKEN cDNA 1700024G13 gene	chr14	-	32376502	32388373	-2.7
4930549C01Rik	RIKEN cDNA 4930549C01 gene; novel protein (4930549C01Rik)	chr4	+	136610437	136613226	-2.7
Aqp9	aquaporin 9; aquaporin 9 (Aqp9), mRNA.	chr9	-	71110659	71168682	-2.7
Axdnd1	axonemal dynein light chain domain containing 1; novel protein, possible orthologue of human axonemal dynein light chain domain containing 1 AXDND1 (9430070O13Rik)	chr1	-	156323509	156421159	-2.7
BB014433	expressed sequence BB014433; novel protein	chr8	-	15041444	15046078	-2.7
Catsper2	cation channel, sperm associated 2; cation channel sperm associated 2	chr2	-	121392631	121413792	-2.7
Ccdc176	coiled-coil domain containing 176; novel protein (2900006K08Rik)	chr12	+	84409068	84442887	-2.7
Dyx1c1	dyslexia susceptibility 1 candidate 1 homolog (human)	chr9	+	72958785	72973067	-2.7
Efhc2	EF-hand domain (C-terminal) containing 2	chrX	-	17132049	17319368	-2.7
Gm10044	predicted gene 10044; Novel transcript (Gm10044)	chr14	-	7744063	7791652	-2.7
Gm10600	predicted gene 10600	chr4	+	42240639	42242685	-2.7
Gm15140; Samt1	predicted gene 15140; spermatogenesis associated multipass transmembrane protein 1	chrX	-	154109633	154120685	-2.7
Gm16434; Gm6676	predicted gene 16434; predicted gene 6676; Novel DUF622 domain containing protein	chr14	-	7185927	7194540	-2.7
Gm17158	predicted gene 17158; high mobility group box 1 (Hmgb1) pseudogene	chr14	+	5849357	5849849	-2.7
Gm6676; Gm16434	predicted gene 6676; predicted gene 16434; Novel DUF622 domain containing protein	chr14	-	7116798	7125412	-2.7
Gm7120	predicted gene 7120; novel protein	chr13	+	119487941	119610459	-2.7
Gm8922	predicted gene 8922; Novel DUF622 domain containing protein	chr5	+	11682002	11686856	-2.7
Nkapl	NFKB activating protein-like	chr13	-	21467047	21468509	-2.7
Pldi	polymorphic derived intron containing	chr10	-	60928226	60938132	-2.7
Ube2t	ubiquitin-conjugating enzyme E2T (putative); ubiquitin-conjugating enzyme E2T	chr1	+	134962565	134974179	-2.7
		chr4_GL456350_random	-	23801	25222	-2.7
4931440L10Rik	RIKEN cDNA 4931440L10 gene; Alpha-1,3-mannosyl-glycoprotein 4-beta-N-acetylglucosaminyltransferase-like protein	chr1	-	134540941	134549682	-2.69
Agbl3	ATP/GTP binding protein-like 3; ATP/GTP binding protein-like 3 (Agbl3), mRNA.	chr6	+	34780432	34859459	-2.69
Cep290	centrosomal protein 290	chr10	+	100488289	100573655	-2.69
Dnaic2	dynein, axonemal, intermediate chain 2	chr11	+	114727408	114757889	-2.69
Fam50b	family with sequence similarity 50, member B	chr13	+	34734850	34747622	-2.69
Fam71f1	family with sequence similarity 71, member F1; family with sequence similarity 71, member F1 (Fam71f1), mRNA.	chr6	+	29319140	29336022	-2.69
Gm11420	predicted gene 11420; ribosomal protein S20 (Rps20) pseudogene	chr11	-	82745804	82746205	-2.69
Gm1564	predicted gene 1564; novel protein	chr11	+	102663716	102682238	-2.69
Gm7853	predicted gene 7853	chr14	-	36089358	36090816	-2.69
Nek11	NIMA (never in mitosis gene a)-related expressed kinase 11	chr9	-	105162467	105395524	-2.69
Oit1	oncoprotein induced transcript 1	chr14	-	8348937	8378763	-2.69
Pfkp	phosphofructokinase, platelet	chr13	-	6579768	6648777	-2.69
Pmfbp1	polyamine modulated factor 1 binding protein 1	chr8	+	109494027	109542642	-2.69
Sap30	sin3 associated polypeptide	chr8	-	57482702	57487860	-2.69
Tex33	testis expressed 33	chr15	-	78378400	78395912	-2.69
4933416C03Rik	RIKEN cDNA 4933416C03 gene	chr10	-	116111664	116113917	-2.68
Ace3; ACE3	angiotensin I converting enzyme (peptidyl-dipeptidase A) 3; angiotensin I converting enzyme 3 precursor	chr11	+	105994675	106005443	-2.68
Ccdc87	coiled-coil domain containing 87	chr19	+	4839366	4842528	-2.68
Cypt15	cysteine-rich perinuclear theca 15	chrX	+	39346266	39346963	-2.68
Gm3317; Gm8265	predicted gene 3317; Novel DUF622 domain containing protein	chr14	-	5630281	5633028	-2.68
Gm3339	predicted gene 3339; Novel DUF622 domain containing protein pseudogene	chr14	-	5277775	5280522	-2.68
Gm4868	predicted gene 4868	chr5	-	125847844	125848740	-2.68
Gm4985	predicted gene 4985; novel protein similar to testis derived transcript (Tes)	chrX	-	23957702	23958934	-2.68
Gm7052	predicted gene 7052	chr17	-	22039028	22040539	-2.68
Hemt1	hematopoietic cell transcript 1; hematopoietic cell transcript 1 (Hemt1), mRNA.	chr15	+	74819071	74834871	-2.68
Lef1	lymphoid enhancer binding factor 1; lymphoid enhancer binding factor 1 (Lef1), mRNA.	chr3	+	131110297	131224357	-2.68
Rnf133	ring finger protein 133	chr6	-	23648869	23650305	-2.68
Sppl2c	signal peptide peptidase 2C; ortholog of human intramembrane protease 5 IMP5	chr11	+	104186327	104191166	-2.68
Tex43; 1700065I17Rik	testis expressed 43; novel protein (1700065I17Rik)	chr18	+	56588348	56594782	-2.68
Zfp72	zinc finger protein 72	chr13	-	74371426	74376566	-2.68
1700017D01Rik	RIKEN cDNA 1700017D01 gene	chr19	-	11096816	11130878	-2.67
1700018B24Rik	enhancer of rudimentary homolog pseudogene; RIKEN cDNA 1700018B24 gene	chr3	-	48605731	48609101	-2.67
4930433I11Rik	RIKEN cDNA 4930433I11 gene	chr7	+	40987555	40995181	-2.67
4930558K02Rik	RIKEN cDNA 4930558K02 gene; novel protein	chr1	-	161942086	161979636	-2.67
Aknad1	AKNA domain containing 1; novel protein (4921525H12Rik)	chr3	+	108739658	108782309	-2.67
Ankrd53	ankyrin repeat domain 53	chr6	+	83762644	83768326	-2.67
Atf7ip2	activating transcription factor 7 interacting protein 2	chr16	+	10192712	10243051	-2.67
Cage1	cancer antigen 1	chr13	-	38006052	38037134	-2.67
Cdca2	cell division cycle associated 2	chr14	-	67676331	67715841	-2.67
Gltpd1	glycolipid transfer protein domain containing 1	chr4	-	155864723	155869440	-2.67
Gm20879	predicted gene, 20879	chrY	-	42735364	42736047	-2.67
Gm20938; LOC100862324; Gm21598; LOC100862043; Gm13298	predicted gene, 20938; protein FAM205A-like; predicted gene, 21598; predicted gene 13298; novel protein	chr4	+	41966058	41971856	-2.67
Gm550	predicted gene 550	chr19	+	6094419	6098231	-2.67
Gm9637	predicted gene 9637	chr14	-	19401727	19405106	-2.67
Gpr160	G protein-coupled receptor 160	chr3	+	30855950	30897194	-2.67
Lrrc71	leucine rich repeat containing 71; Leucine-rich repeat, ribonuclease inhibitor subtype domain containing novel protein (4933430H15Rik)	chr3	-	87736923	87748625	-2.67
Pdilt	protein disulfide isomerase-like, testis expressed	chr7	-	119486587	119523482	-2.67
Ptchd3	patched domain containing 3	chr11	+	121830218	121843914	-2.67
1700023E05Rik	RIKEN cDNA 1700023E05 gene; novel protein containing testicular haploid expressed repeat	chr5	+	77016023	77061529	-2.66
4933409G03Rik	RIKEN cDNA 4933409G03 gene; novel protein (4933409G03Rik)	chr2	+	68582413	68616463	-2.66
4933436I01Rik	RIKEN cDNA 4933436I01 gene; novel protein	chrX	-	67919864	67921450	-2.66
Capsl	calcyphosine-like	chr15	+	9436028	9466035	-2.66
Ccne2	cyclin E2	chr4	+	11191351	11204779	-2.66
Cdc42ep3	CDC42 effector protein (Rho GTPase binding) 3	chr17	-	79334025	79355091	-2.66
Cypt2	cysteine-rich perinuclear theca 2	chrX	+	105499772	105500639	-2.66
Dgkh	diacylglycerol kinase, eta; diacylglycerol kinase, eta (Dgkh), transcript variant 2, non-coding RNA.	chr14	-	78569609	78725089	-2.66
Dnajc27	DnaJ (Hsp40) homolog, subfamily C, member 27	chr12	+	4082574	4110612	-2.66
Fam227a	family with sequence similarity 227, member A	chr15	-	79609576	79658956	-2.66
Gsto2	glutathione S-transferase omega 2	chr19	+	47865545	47886324	-2.66
Spag6	sperm associated antigen 6	chr16	-	16753016	16829456	-2.66
Wbp2nl	WBP2 N-terminal like	chr15	+	82298984	82314558	-2.66
1700016G14Rik	RIKEN cDNA 1700016G14 gene; novel transcript	chr13	+	24741220	24746592	-2.65
4930402K13Rik	RIKEN cDNA 4930402K13 gene; novel protein	chrX	+	9104562	9106342	-2.65
4930544G11Rik	RIKEN cDNA 4930544G11 gene	chr6	+	65952571	65954014	-2.65
4930564B18Rik	RIKEN cDNA 4930564B18 gene	chr14	+	75642259	75667137	-2.65
Calr3	calreticulin 3	chr8	-	72424176	72443870	-2.65
Ccdc173	coiled-coil domain containing 173; novel protein (4930578N16Rik)	chr2	-	69758033	69789575	-2.65
Eno4	enolase 4	chr19	+	58943425	58971421	-2.65
Fndc8	fibronectin type III domain containing 8	chr11	+	82892124	82900801	-2.65
Gm11978	predicted gene 11978; coiled-coil-helix-coiled-coil-helix domain containing 10 (Chchd10) pseudogene	chr11	-	6649999	6660336	-2.65
Gm12429	predicted gene 12429; novel protein	chr4	-	42848071	42853888	-2.65
Gm3099	predicted gene 3099; Novel DUF622 domain containing protein	chr14	+	3998394	4007006	-2.65
Gm3706; Gm3750	predicted gene 3706; predicted gene 3750; novel protein similar to germ cell-less homolog 1 (Drosophila) Gmcl1	chrX	+	4037674	4039622	-2.65
Gm8890	predicted gene 8890; Novel DUF622 domain containing protein	chr5	+	11255933	11260789	-2.65
Gstt4	glutathione S-transferase, theta 4	chr10	-	75814943	75822543	-2.65
Lin7a	lin-7 homolog A (C. elegans)	chr10	+	107271831	107425143	-2.65
Tsga10	testis specific 10	chr1	-	37754572	37865298	-2.65
Zfp654	zinc finger protein 654	chr16	-	64780347	64786321	-2.65
1700093K21Rik	RIKEN cDNA 1700093K21 gene; novel protein	chr11	-	23516203	23521155	-2.64
Boll	bol, boule-like (Drosophila)	chr1	-	55248658	55363469	-2.64
Ccdc11	coiled-coil domain containing 11	chr18	+	74283090	74359986	-2.64
Ccdc113	coiled-coil domain containing 113	chr8	+	95534100	95558890	-2.64
Gm166	predicted gene 166	chr7	-	127582383	127588595	-2.64
Gm21763	predicted gene, 21763	chrY	-	19514331	19515014	-2.64
Gm21838	predicted gene, 21838	chrY	-	89328785	89329489	-2.64
Gm3409	predicted gene 3409	chr5	+	146537648	146540427	-2.64
Gm3495	predicted gene 3495; Novel spermatogenesis associated glutamate (E)-rich protein	chr5	+	17373208	17377788	-2.64
Gm8879	predicted gene 8879; Novel DUF622 domain containing protein	chr5	+	11127634	11132487	-2.64
Lrrc52	leucine rich repeat containing 52	chr1	-	167445675	167466780	-2.64
Prss42	protease, serine 42	chr9	+	110798166	110803744	-2.64
Prss43	protease, serine 43	chr9	+	110826690	110831507	-2.64
Zbbx	zinc finger, B-box domain containing	chr3	-	75037907	75165034	-2.64
4930513O06Rik	RIKEN cDNA 4930513O06 gene; novel gene	chrX	+	139086243	139093405	-2.63
Ccdc42	coiled-coil domain containing 42	chr11	+	68587021	68597966	-2.63
Ccdc65	coiled-coil domain containing 65	chr15	+	98708207	98723336	-2.63
Ccdc81	coiled-coil domain containing 81	chr7	-	89866148	89903629	-2.63
Dnaic1	dynein, axonemal, intermediate chain 1	chr4	+	41569775	41638158	-2.63
Fer1l5	fer-1-like 5 (C. elegans)	chr1	+	36372291	36422110	-2.63
Gm17359	predicted gene, 17359	chr3	+	79345376	79464129	-2.63
Gm5346	predicted gene 5346	chr8	-	43624951	43627270	-2.63
Gm5893	predicted gene 5893; novel transcript	chr7	+	24818795	24840275	-2.63
Gm8906	predicted gene 8906; Novel DUF622 domain containing protein	chr5	+	11502685	11507417	-2.63
Mageb1; Mageb2	melanoma antigen, family B, 1; melanoma antigen, family B, 2	chrX	-	92015106	92016398	-2.63
Mok; Stk30	MOK protein kinase; novel protein, probably ortholog of renal tumor antigen RAGE (Homo sapiens)	chr12	-	110807798	110840939	-2.63
Pih1d2	PIH1 domain containing 2	chr9	+	50617321	50625000	-2.63
Slc26a8	solute carrier family 26, member 8	chr17	-	28636992	28689987	-2.63
Smok2a	sperm motility kinase 2A	chr17	+	13221188	13227658	-2.63
Spaca7	sperm acrosome associated 7	chr8	+	12573049	12600738	-2.63
Stpg2	sperm tail PG rich repeat containing 2; novel protein	chr3	+	139205694	139710299	-2.63
Tbc1d21	TBC1 domain family, member 21	chr9	-	58359704	58370435	-2.63
Tekt1	tektin 1; tektin 1 (Tekt1), mRNA.	chr11	-	72344717	72362442	-2.63
Zpbp2	zona pellucida binding protein 2	chr11	+	98551097	98558665	-2.63
1700029J07Rik	RIKEN cDNA 1700029J07 gene; Novel protein	chr8	-	45953606	45975252	-2.62
4930421P07Rik	RIKEN cDNA 4930421P07 gene; polymerase (RNA) II (DNA directed) polypeptide D (Polr2d) pseudogene	chr5	+	38574853	38575768	-2.62
4931428L18Rik	RIKEN cDNA 4931428L18 gene; Novel protein	chr1	-	31141078	31222661	-2.62
BC049762	cDNA sequence BC049762; novel protein	chr11	-	51253649	51263046	-2.62
Cep128	centrosomal protein 128; novel protein	chr12	-	90998492	91384409	-2.62
Ect2	ect2 oncogene	chr3	-	27097222	27153878	-2.62
Enkur	enkurin, TRPC channel interacting protein	chr2	-	21180731	21205365	-2.62
Gm16486	predicted gene 16486	chr8	+	70708160	70717650	-2.62
Gm20879	predicted gene, 20879	chrY	+	59831762	59832445	-2.62
Gm6408; Gm5565	predicted gene 6408; predicted gene 5565	chr5	+	146481943	146484702	-2.62
Mospd4	motile sperm domain containing 4; vesicle-associated membrane protein, associated protein A (VAPA) pseudogene	chr18	-	46464934	46465816	-2.62
Pih1d3	PIH1 domain containing 3; novel protein (4930521A18Rik)	chr1	+	31222839	31224287	-2.62
Speer3	spermatogenesis associated glutamate (E)-rich protein 3	chr5	+	13791619	13796820	-2.62
Tekt4	tektin 4	chr17	+	25471590	25476594	-2.62
Ttll7	tubulin tyrosine ligase-like family, member 7	chr3	+	146852367	146984009	-2.62
1700013D24Rik	RIKEN cDNA 1700013D24 gene	chr6	-	124347593	124357086	-2.61
1700014D04Rik	RIKEN cDNA 1700014D04 gene; novel protein (1700014D04Rik)	chr13	-	59740842	59746752	-2.61
1700024B05Rik	RIKEN cDNA 1700024B05 gene; novel DUF622 domain containing protein (1700024B05Rik)	chr14	+	41943995	42003821	-2.61
4921536K21Rik	RIKEN cDNA 4921536K21 gene; novel protein	chr11	-	3886088	3895126	-2.61
Alx1	ALX homeobox 1	chr10	-	103007847	103029054	-2.61
Cylc1	cylicin, basic protein of sperm head cytoskeleton 1	chrX	+	111110418	111123874	-2.61
Dpep3	dipeptidase 3	chr8	-	105973513	105979429	-2.61
Dydc1	DPY30 domain containing 1	chr14	+	41072911	41092197	-2.61
Gm5798	predicted gene 5798; Novel DUF622 domain containing protein	chr14	+	41348609	41356839	-2.61
Gm904	predicted gene 904	chr13	+	50643228	50645838	-2.61
Knstrn	kinetochore-localized astrin/SPAG5 binding; DNA segment, Chr 2, ERATO Doi 750, expressed	chr2	+	118814003	118853957	-2.61
Kntc1	kinetochore associated 1	chr5	+	123749726	123821593	-2.61
Lrrc6	leucine rich repeat containing 6 (testis)	chr15	-	66379858	66500910	-2.61
Lrrcc1; Gm17119	leucine rich repeat and coiled-coil domain containing 1; predicted gene 17119; ribosomal protein S13 (Rps13) pseudogene	chr3	+	14533788	14572658	-2.61
Mlc1	megalencephalic leukoencephalopathy with subcortical cysts 1 homolog (human)	chr15	-	88955884	88979007	-2.61
Olfr1287	olfactory receptor 1287	chr2	+	111449142	111450059	-2.61
Prss21	protease, serine 21; protease, serine, 21	chr17	+	23868056	23873114	-2.61
Rimklb	ribosomal modification protein rimK-like family member B	chr6	-	122447296	122486313	-2.61
Tex37	testis expressed 37; novel protein (1700011F03Rik)	chr6	-	70913087	70918927	-2.61
Tex40	testis expressed 40	chr19	-	6922426	6925380	-2.61
Vwa3b	von Willebrand factor A domain containing 3B	chr1	+	37026596	37187605	-2.61
Zfy2	zinc finger protein 2, Y linked	chrY	-	2106175	2170409	-2.61
1700123K08Rik	RIKEN cDNA 1700123K08 gene	chr5	-	138561840	138564694	-2.6
Ankrd45	ankyrin repeat domain 45	chr1	+	161142691	161170507	-2.6
Bbs5	Bardet-Biedl syndrome 5 (human)	chr2	+	69647171	69667571	-2.6
Ccdc36	coiled-coil domain containing 36	chr9	-	108403621	108428484	-2.6
Ccdc38	coiled-coil domain containing 38	chr10	+	93540632	93584327	-2.6
Chd5	chromodomain helicase DNA binding protein 5	chr4	+	152338651	152390194	-2.6
Cox7b2	cytochrome c oxidase subunit VIIb2	chr5	-	71442823	71548205	-2.6
Cyct	cytochrome c, testis	chr2	-	76353942	76360450	-2.6
Eid3	EP300 interacting inhibitor of differentiation 3	chr10	+	82866626	82867930	-2.6
Fbxo39	F-box protein 39	chr11	+	72314444	72319419	-2.6
Fsip1	fibrous sheath-interacting protein 1	chr2	-	118204888	118256966	-2.6
Gm4776; Gm318	sperm motility kinase W; predicted gene 318	chr1	-	46020072	46030469	-2.6
Gm6309	predicted gene 6309; Novel Ras-like guanine nucleotide exchange factor protein (Gm6309)	chr5	-	146167976	146170721	-2.6
Gm7233	predicted gene 7233; Novel DUF622 domain containing protein	chr14	+	43179867	43187988	-2.6
Gm8011	predicted gene 8011; Novel DUF622 domain containing protein	chr14	+	42463881	42472122	-2.6
Gm8765	predicted gene 8765	chr13	+	50698329	50703409	-2.6
Gtsf1	gametocyte specific factor 1	chr15	-	103402405	103430470	-2.6
Sclt1	sodium channel and clathrin linker 1	chr3	-	41626705	41742514	-2.6
Speer7-ps1; Speer8-ps1	spermatogenesis associated glutamate (E)-rich protein 7, pseudogene 1; spermatogenesis associated glutamate (E)-rich protein 8, pseudogene 1	chr5	+	15536013	15714596	-2.6
Tescl	tescalcin-like	chr7	-	24333080	24333965	-2.6
Tssk2	testis-specific serine kinase 2	chr16	+	17898637	17900024	-2.6
Wfdc15a	WAP four-disulfide core domain 15A	chr2	-	164198863	164200130	-2.6
Zfp541	zinc finger protein 541	chr7	+	16071921	16096328	-2.6
1700109H08Rik	RIKEN cDNA 1700109H08 gene; novel protein similar to EF hand calcium binding domain 1 Efcab1 (1700109H08Rik)	chr5	+	3571566	3584356	-2.59
4930432E11Rik; 6330444E15Rik	RIKEN cDNA 4930432E11 gene; RIKEN cDNA 6330444E15 gene	chr7	+	29556313	29582198	-2.59
4930503E14Rik	RIKEN cDNA 4930503E14 gene; Novel DUF622 domain containing protein	chr14	-	44163167	44171371	-2.59
Adora3	adenosine A3 receptor	chr3	+	105870858	105924044	-2.59
Dync2h1	dynein cytoplasmic 2 heavy chain 1	chr9	-	6928502	7184512	-2.59
Fam184a	family with sequence similarity 184, member A	chr10	-	53633145	53750909	-2.59
Gm3893; Gm3892; Gm13301; Gm13306; Gm17167; Gm7819	predicted gene 3893; predicted gene 3892; predicted gene 13301; predicted gene 13306; transmembrane protein C9orf144B homolog pseudogene; Novel transcript (4933409K07Rik); novel transcript; predicted gene 7819	chr4	+	41889795	42235604	-2.59
Gm5415; Gm9839	predicted gene 5415; predicted gene 9839	chr1	-	32543546	32547293	-2.59
Gm5767	predicted gene 5767	chr16	+	8680391	8683905	-2.59
Gm5878	predicted gene 5878; novel protein (LOC545861)	chr6	-	85111416	85126125	-2.59
Gm6526	predicted gene 6526; Novel DUF622 domain containing protein	chr14	+	43747866	43755948	-2.59
Gm7950; Slxl1	predicted pseudogene 7950; Xlr-related, meiosis regulated (Xmr) pseudogene; Slx-like 1	chrX	+	55019254	55036105	-2.59
Gsdmcl-ps	gasdermin C-like, pseudogene	chr15	+	63914461	63925453	-2.59
Ifitm7	interferon induced transmembrane protein 7	chr16	-	13981702	13986867	-2.59
Mroh4	maestro heat-like repeat family member 4; novel protein (1700016M24Rik)	chr15	-	74606028	74636318	-2.59
Olfr701	olfactory receptor 701	chr7	+	106814129	106820709	-2.59
Tc2n	tandem C2 domains, nuclear; tandem C2 domains, nuclear (Tc2n), transcript variant 1, mRNA.	chr12	-	101645443	101718523	-2.59
		chr4_GL456350_random	-	26214	60779	-2.59
1700028P14Rik	RIKEN cDNA 1700028P14 gene	chr19	-	23558760	23652812	-2.58
4930404A10Rik	RIKEN cDNA 4930404A10 gene; novel protein	chr11	+	54370652	54426790	-2.58
5330417C22Rik	RIKEN cDNA 5330417C22 gene; novel protein (5330417C22Rik)	chr3	-	108455694	108536536	-2.58
AI429214	expressed sequence AI429214	chr8	+	36993575	36995533	-2.58
Cypt8; Cypt7; Cypt1	cysteine-rich perinuclear theca 8; cysteine-rich perinuclear theca 7; cysteine-rich perinuclear theca 1; cysteine-rich perinuclear theca 5	chrX	+	16522869	16523689	-2.58
Dnali1	dynein, axonemal, light intermediate polypeptide 1	chr4	-	125055338	125065703	-2.58
Erich3; 4922501L14Rik	glutamate rich 3; novel protein, possible ortholog of human chromosome 1 open reading frame 173 C1orf173	chr3	+	154664096	154757527	-2.58
Gm13298; LOC100862324; Gm21598; LOC100862043; Gm20938	predicted gene 13298; protein FAM205A-like; predicted gene, 21598; predicted gene, 20938; Novel protein, possible orthologue of human C9orf144B	chr4	-	42522439	42528237	-2.58
Gm20879	predicted gene, 20879	chrY	+	47892227	47892910	-2.58
Gm20879	predicted gene, 20879	chrY	+	60682607	60683290	-2.58
Gm20879	predicted gene, 20879	chrY	-	31231994	31232677	-2.58
Gm20879	predicted gene, 20879	chrY	-	32124416	32125099	-2.58
Gm20879	predicted gene, 20879	chrY	-	33105217	33105900	-2.58
Gm20879	predicted gene, 20879	chrY	-	34028201	34028884	-2.58
Gm20879	predicted gene, 20879	chrY	-	58368847	58369530	-2.58
Gm21446	predicted gene, 21446	chr5	+	34297509	34327327	-2.58
Gm21598; LOC100862324; LOC100862043; Gm20938; Gm13298	predicted gene, 21598; protein FAM205A-like; predicted gene, 20938; predicted gene 13298	chr4	+	42318272	42324070	-2.58
Gm21996; 1700040F15Rik	predicted gene 21996; RIKEN cDNA 1700040F15 gene	chrY	-	89700321	89745550	-2.58
Gm7819	predicted gene 7819	chr4_JH584293_random	-	85974	120530	-2.58
Muc1	mucin 1, transmembrane; mucin 1 transmembrane	chr3	+	89229052	89233381	-2.58
Nutm1	NUT midline carcinoma, family member 1; nuclear protein in testis	chr2	-	112247948	112259291	-2.58
Spata31d1c	spermatogenesis associated 31 subfamily D, member 1C	chr13	+	65033058	65038004	-2.58
4930555G01Rik	RIKEN cDNA 4930555G01 gene; Novel DUF622 domain containing protein	chr14	+	5050629	5059243	-2.57
4932418E24Rik	RIKEN cDNA 4932418E24 gene; novel protein	chr2	-	26271646	26294557	-2.57
Ccdc70	coiled-coil domain containing 70	chr8	+	21969775	21974041	-2.57
Cenpn	centromere protein N	chr8	+	116921740	116941504	-2.57
Cep85l; 1700003O08Rik	centrosomal protein 85-like; RIKEN cDNA 1700003O08 gene	chr10	-	53277147	53379851	-2.57
Cngb3	cyclic nucleotide gated channel beta 3	chr4	+	19280850	19510623	-2.57
Defb33	defensin beta 33; beta-defensin 33 (Defb33)	chr8	+	20892667	20897723	-2.57
Dnah17	dynein, axonemal, heavy chain 17	chr11	-	118021723	118129219	-2.57
Donson	downstream neighbor of SON	chr16	-	91677268	91688765	-2.57
Fam186b	family with sequence similarity 186, member B	chr15	-	99271018	99287180	-2.57
Gm12209	predicted gene 12209; novel pseudogene	chr11	-	52477312	52479103	-2.57
Gm14346; Gm14351	predicted gene 14346; predicted gene 14351; novel protein similar to human germ cell-less homolog 1 (Drosophila)-like (GMCL1L)	chrX	-	3750926	3752885	-2.57
Gm15104	predicted gene 15104; novel transcript	chrX	-	150312601	150336287	-2.57
Gm20817; Gm20736	predicted gene, 20817; predicted gene, 20736	chrY	-	68806601	68832743	-2.57
Gm21173; Gm20736	predicted gene, 21173; predicted gene, 20736	chrY	+	76761585	76787724	-2.57
Gm21645	predicted gene, 21645	chrX	+	32047829	32049325	-2.57
Gm3642	predicted gene 3642; Novel DUF622 domain containing protein	chr14	-	6832231	6840311	-2.57
Gm5861	predicted gene 5861; Novel DUF622 domain containing protein	chr5	+	11182060	11187810	-2.57
Gm8267	predicted gene 8267; Novel DUF622 domain containing protein	chr14	-	44716838	44724987	-2.57
Gm8787	predicted gene 8787; Novel protein	chrX	-	79330513	79358068	-2.57
Kcne3	potassium voltage-gated channel, Isk-related subfamily, gene 3	chr7	+	100176670	100184869	-2.57
Trim38	tripartite motif-containing 38; tripartite motif-containing 38 (Trim38), mRNA.	chr13	+	23782541	23791528	-2.57
Ubl4b	ubiquitin-like 4B	chr3	-	107553698	107555073	-2.57
Zfand4	zinc finger, AN1-type domain 4; AN1, ubiquitin-like, homolog (Xenopus laevis)	chr6	+	116264222	116330298	-2.57
1700012B07Rik	RIKEN cDNA 1700012B07 gene; novel protein	chr11	-	109787651	109828046	-2.56
1700061G19Rik	RIKEN cDNA 1700061G19 gene; novel AMP-binding enzyme domain containing protein	chr17	+	56875477	56888904	-2.56
Aif1	allograft inflammatory factor 1	chr17	-	35170991	35176068	-2.56
Asb15	ankyrin repeat and SOCS box-containing 15; ankyrin repeat and SOCS box-containing protein 15	chr6	+	24528144	24573164	-2.56
Cd46	CD46 antigen, complement regulatory protein	chr1	-	195041285	195092248	-2.56
Chst1	carbohydrate (keratan sulfate Gal-6) sulfotransferase 1	chr2	+	92599707	92615252	-2.56
Cypt12	cysteine-rich perinuclear theca 12	chr3	+	17948444	17948952	-2.56
Dnah8	dynein, axonemal, heavy chain 8	chr17	+	30624354	30875264	-2.56
Dnajb13	DnaJ (Hsp40) related, subfamily B, member 13	chr7	-	100503018	100514960	-2.56
Fam154a	family with sequence similarity 154, member A	chr4	-	86444641	86558328	-2.56
Fank1	fibronectin type 3 and ankyrin repeat domains 1	chr7	+	133776861	133881532	-2.56
Gm20879	predicted gene, 20879	chrY	-	42079743	42080426	-2.56
Gm20885	predicted gene, 20885	chrY	+	63747922	63772561	-2.56
Gm2964	predicted gene 2964	chrX	-	33955044	33956540	-2.56
Gm906; Gm8700	predicted gene 906; predicted gene 8700	chr13	-	50245181	50250308	-2.56
Kif11	kinesin family member 11	chr19	+	37376403	37421859	-2.56
Lyzl6	lysozyme-like 6	chr11	-	103631070	103638890	-2.56
Mtl5	metallothionein-like 5, testis-specific (tesmin)	chr19	+	3388857	3407823	-2.56
Pigf	phosphatidylinositol glycan anchor biosynthesis, class F	chr17	-	86997256	87025406	-2.56
Proca1	protein interacting with cyclin A1	chr11	+	78193392	78205763	-2.56
Rdh11	retinol dehydrogenase 11	chr12	-	79174335	79192293	-2.56
Spata31	spermatogenesis associated 31; family with sequence similarity 75, member A	chr13	+	64917406	64923195	-2.56
Stag3	stromal antigen 3	chr5	+	138280240	138312393	-2.56
Ttc26	tetratricopeptide repeat domain 26	chr6	+	38381469	38427647	-2.56
4931406B18Rik	RIKEN cDNA 4931406B18 gene; hypothetical Ig-like domain containing protein (4931406B18Rik)	chr7	-	43492044	43505940	-2.55
4933405L10Rik	RIKEN cDNA 4933405L10 gene	chr8	+	105708291	105710244	-2.55
Cnbd2	cyclic nucleotide binding domain containing 2; novel transcript	chr2	+	156311756	156375638	-2.55
Dcst1	DC-STAMP domain containing 1	chr3	-	89350219	89365253	-2.55
Dtl	denticleless homolog (Drosophila)	chr1	-	191537365	191575534	-2.55
Dyrk3	dual-specificity tyrosine-(Y)-phosphorylation regulated kinase 3	chr1	-	131128441	131138234	-2.55
Fbp1	fructose bisphosphatase 1	chr13	-	62864753	62888282	-2.55
Gm10176	predicted gene 10176; novel protein	chr1	+	162477680	162479943	-2.55
Gm11020	predicted gene 11020	chr8	+	104321567	104321787	-2.55
Gm21447; Gm21657	predicted gene, 21447; predicted gene, 21657	chrX	+	31117674	31119170	-2.55
Gm21657; Gm21447	predicted gene, 21657; predicted gene, 21447	chrX	+	32894625	32896121	-2.55
Gm21856	predicted gene, 21856	chrY	-	44757992	44758675	-2.55
Lca5l	Leber congenital amaurosis 5-like	chr16	-	96158406	96192257	-2.55
Lyzl1	lysozyme-like 1	chr18	+	4165832	4182236	-2.55
Pfn4	profilin family, member 4	chr12	+	4769295	4778808	-2.55
Psma8	proteasome (prosome, macropain) subunit, alpha type, 8	chr18	+	14706151	14762299	-2.55
Spata1	spermatogenesis associated 1	chr3	-	146457203	146499753	-2.55
Tdrd5	tudor domain containing 5	chr1	-	156255296	156303664	-2.55
Tmc1	transmembrane channel-like gene family 1	chr19	-	20783458	20954202	-2.55
Wdr35	WD repeat domain 35	chr12	+	8973892	9028847	-2.55
1700019D03Rik	RIKEN cDNA 1700019D03 gene; novel protein	chr1	-	52922324	52963260	-2.54
4930504O13Rik	RIKEN cDNA 4930504O13 gene; novel protein	chr11	-	58446143	58452966	-2.54
Als2cr11	amyotrophic lateral sclerosis 2 (juvenile) chromosome region, candidate 11 (human)	chr1	-	59050506	59094900	-2.54
Aqp7	aquaporin 7	chr4	-	41033074	41048139	-2.54
Arrdc5	arrestin domain containing 5	chr17	-	56294111	56300286	-2.54
C030017K20Rik; RP23-317N1.5	RIKEN cDNA C030017K20 gene; novel protein (C030017K20Rik)	chr4	+	155451570	155466530	-2.54
Cep55	centrosomal protein 55	chr19	+	38055025	38074425	-2.54
Fam71d	family with sequence similarity 71, member D; Family with sequence similarity 71, member D	chr12	+	78691535	78734519	-2.54
Gm10010	predicted gene 10010	chr6	-	128187818	128200623	-2.54
Gm20690	predicted gene 20690; Kruppel-like factor 17 (Klf17) pseudogene	chr3	+	68901830	68902144	-2.54
Gm20793; Gm20737; Gm20772; Gm20773; Gm20777; LOC665918; Gm20807; Gm20827; Gm20831; Gm20833; Gm20851; Gm20928; Gm21425; Gm21440; Gm21678; LOC101056173	predicted gene, 20793; predicted gene, 20737; predicted gene, 20772; predicted gene, 20773; predicted gene, 20777; Y-linked testis-specific protein 1-like; predicted gene, 20807; predicted gene, 20827; predicted gene, 20831; predicted gene, 20833; predicted gene, 20851; predicted gene, 20928; predicted gene, 21425; predicted gene, 21440; predicted gene, 21678	chrY	+	40682046	40682865	-2.54
Gm20871	Sycp3 like Y-linked pseudogene	chrY	-	59606710	59632758	-2.54
Gm5622	predicted gene 5622; Novel DUF622 protein (LOC434459)	chr14	+	51552790	51662953	-2.54
Gm6370	predicted gene 6370	chr5	+	146491363	146494132	-2.54
Hdgfl1	hepatoma derived growth factor-like 1	chr13	-	26768172	26770165	-2.54
Odf3	outer dense fiber of sperm tails 3	chr7	+	140847805	140851018	-2.54
Pask	PAS domain containing serine/threonine kinase	chr1	-	93308770	93343482	-2.54
Prame	preferentially expressed antigen in melanoma	chrX	-	135613002	135627705	-2.54
Ttc25	tetratricopeptide repeat domain 25	chr11	+	100545607	100572568	-2.54
Ttll6	tubulin tyrosine ligase-like family, member 6	chr11	+	96133786	96165452	-2.54
1700008F21Rik	RIKEN cDNA 1700008F21 gene; Novel protein similar to coiled-coil domain containing 7 Cccd7	chr8	+	129067134	129183732	-2.53
4930571K23Rik	RIKEN cDNA 4930571K23 gene	chr7	+	125368861	125371013	-2.53
4930590J08Rik	RIKEN cDNA 4930590J08 gene	chr6	+	91904233	91950725	-2.53
Allc	allantoicase	chr12	-	28553755	28582523	-2.53
Atp1a4	ATPase, Na+/K+ transporting, alpha 4 polypeptide; ATPase Na+/K+ transporting alpha 4 polypeptide	chr1	-	172223508	172258424	-2.53
Bpi	bactericidal permeablility increasing protein	chr2	+	158258094	158284531	-2.53
CK137956	cDNA sequence CK137956; novel protein	chr4	-	127927592	127970951	-2.53
Cmtm2b	CKLF-like MARVEL transmembrane domain containing 2B	chr8	+	104322227	104330764	-2.53
Epyc	epiphycan	chr10	+	97644068	97682454	-2.53
Gm10840	predicted gene 10840	chr11	+	106160850	106161158	-2.53
Gm14625; Gm16404	predicted gene 14625; predicted gene 16404; Xlr-related, meiosis regulated (Xmr) pseudogene	chrX	+	55430235	55446892	-2.53
Gm1661; 1700012C08Rik	predicted gene 1661; RIKEN cDNA 1700012C08 gene; putative novel transcript; non-protein coding RNA 82	chr4	-	117213333	117252128	-2.53
Gm20821	predicted gene, 20821	chrY	+	9783380	9784063	-2.53
Gm20830; Gm21301; Gm20834	predicted gene, 20830; predicted gene, 21301; predicted gene, 20834	chrY	-	6916434	6917117	-2.53
Gm20843; LOC101056194; LOC101055902; LOC101055735; Gm21650; Gm21638; Gm21518; Gm21489; Gm21405; Gm21209; Gm21171; Gm21117; Gm20937; Gm20923; Gm20901; Gm20888; Gm20885; Gm20874; Gm20794	predicted gene, 20843; uncharacterized LOC101056194; X-linked lymphocyte-regulated protein PM1-like; predicted gene, 21650; predicted gene, 21638; predicted gene, 21518; predicted gene, 21489; predicted gene, 21405; predicted gene, 21209; predicted gene, 21171; predicted gene, 21117; predicted gene, 20937; predicted gene, 20923; predicted gene, 20901; predicted gene, 20888; predicted gene, 20885;…	chrY	-	72221061	72245698	-2.53
Gm20874; LOC101056194; LOC101055902; LOC101055735; Gm21650; Gm21638; Gm21518; Gm21489; Gm21405; Gm21209; Gm21171; Gm21117; Gm20937; Gm20923; Gm20901; Gm20888; Gm20885; Gm20843; Gm20794	predicted gene, 20874; uncharacterized LOC101056194; X-linked lymphocyte-regulated protein PM1-like; predicted gene, 21650; predicted gene, 21638; predicted gene, 21518; predicted gene, 21489; predicted gene, 21405; predicted gene, 21209; predicted gene, 21171; predicted gene, 21117; predicted gene, 20937; predicted gene, 20923; predicted gene, 20901; predicted gene, 20888; predicted gene, 20885;…	chrY	-	67606850	67631468	-2.53
Gm20888; LOC101056194; LOC101055902; LOC101055735; Gm21650; Gm21638; Gm21518; Gm21489; Gm21405; Gm21209; Gm21171; Gm21117; Gm20937; Gm20923; Gm20901; Gm20885; Gm20874; Gm20843; Gm20794	predicted gene, 20888; uncharacterized LOC101056194; X-linked lymphocyte-regulated protein PM1-like; predicted gene, 21650; predicted gene, 21638; predicted gene, 21518; predicted gene, 21489; predicted gene, 21405; predicted gene, 21209; predicted gene, 21171; predicted gene, 21117; predicted gene, 20937; predicted gene, 20923; predicted gene, 20901; predicted gene, 20885; predicted gene, 20874;…	chrY	+	70443305	70467966	-2.53
Gm20923; LOC101056194; LOC101055902; LOC101055735; Gm21650; Gm21638; Gm21518; Gm21489; Gm21405; Gm21209; Gm21171; Gm21117; Gm20937; Gm20901; Gm20888; Gm20885; Gm20874; Gm20843; Gm20794	predicted gene, 20923; uncharacterized LOC101056194; X-linked lymphocyte-regulated protein PM1-like; predicted gene, 21650; predicted gene, 21638; predicted gene, 21518; predicted gene, 21489; predicted gene, 21405; predicted gene, 21209; predicted gene, 21171; predicted gene, 21117; predicted gene, 20937; predicted gene, 20901; predicted gene, 20888; predicted gene, 20885; predicted gene, 20874;…	chrY	-	52446031	52470686	-2.53
Gm20937; LOC101056194; LOC101055902; LOC101055735; Gm21650; Gm21638; Gm21518; Gm21489; Gm21405; Gm21209; Gm21171; Gm21117; Gm20923; Gm20901; Gm20888; Gm20885; Gm20874; Gm20843; Gm20794	predicted gene, 20937; uncharacterized LOC101056194; X-linked lymphocyte-regulated protein PM1-like; predicted gene, 21650; predicted gene, 21638; predicted gene, 21518; predicted gene, 21489; predicted gene, 21405; predicted gene, 21209; predicted gene, 21171; predicted gene, 21117; predicted gene, 20923; predicted gene, 20901; predicted gene, 20888; predicted gene, 20885; predicted gene, 20874;…	chrY	-	68268847	68293479	-2.53
Gm21171; LOC101056194; LOC101055902; LOC101055735; Gm21650; Gm21638; Gm21518; Gm21489; Gm21405; Gm21209; Gm21117; Gm20937; Gm20923; Gm20901; Gm20888; Gm20885; Gm20874; Gm20843; Gm20794	predicted gene, 21171; uncharacterized LOC101056194; X-linked lymphocyte-regulated protein PM1-like; predicted gene, 21650; predicted gene, 21638; predicted gene, 21518; predicted gene, 21489; predicted gene, 21405; predicted gene, 21209; predicted gene, 21117; predicted gene, 20937; predicted gene, 20923; predicted gene, 20901; predicted gene, 20888; predicted gene, 20885; predicted gene, 20874;…	chrY	-	65043707	65068363	-2.53
Gm21209; LOC101056194; LOC101055902; LOC101055735; Gm21650; Gm21638; Gm21518; Gm21489; Gm21405; Gm21171; Gm21117; Gm20937; Gm20923; Gm20901; Gm20888; Gm20885; Gm20874; Gm20843; Gm20794	predicted gene, 21209; uncharacterized LOC101056194; X-linked lymphocyte-regulated protein PM1-like; predicted gene, 21650; predicted gene, 21638; predicted gene, 21518; predicted gene, 21489; predicted gene, 21405; predicted gene, 21171; predicted gene, 21117; predicted gene, 20937; predicted gene, 20923; predicted gene, 20901; predicted gene, 20888; predicted gene, 20885; predicted gene, 20874;…	chrY	+	49572579	49597230	-2.53
Gm21282	predicted gene, 21282	chrY	-	81203810	81204493	-2.53
Gm21497	predicted gene, 21497	chrY	+	61648177	61672669	-2.53
Gm21518; LOC101056194; LOC101055902; LOC101055735; Gm21650; Gm21638; Gm21489; Gm21405; Gm21209; Gm21171; Gm21117; Gm20937; Gm20923; Gm20901; Gm20888; Gm20885; Gm20874; Gm20843; Gm20794	predicted gene, 21518; uncharacterized LOC101056194; X-linked lymphocyte-regulated protein PM1-like; predicted gene, 21650; predicted gene, 21638; predicted gene, 21489; predicted gene, 21405; predicted gene, 21209; predicted gene, 21171; predicted gene, 21117; predicted gene, 20937; predicted gene, 20923; predicted gene, 20901; predicted gene, 20888; predicted gene, 20885; predicted gene, 20874;…	chrY	+	62192289	62216942	-2.53
Gm21638; LOC101056194; LOC101055902; LOC101055735; Gm21650; Gm21518; Gm21489; Gm21405; Gm21209; Gm21171; Gm21117; Gm20937; Gm20923; Gm20901; Gm20888; Gm20885; Gm20874; Gm20843; Gm20794	predicted gene, 21638; uncharacterized LOC101056194; X-linked lymphocyte-regulated protein PM1-like; predicted gene, 21650; predicted gene, 21518; predicted gene, 21489; predicted gene, 21405; predicted gene, 21209; predicted gene, 21171; predicted gene, 21117; predicted gene, 20937; predicted gene, 20923; predicted gene, 20901; predicted gene, 20888; predicted gene, 20885; predicted gene, 20874;…	chrY	+	77320430	77345055	-2.53
Gm21650; LOC101056194; LOC101055902; LOC101055735; Gm21638; Gm21518; Gm21489; Gm21405; Gm21209; Gm21171; Gm21117; Gm20937; Gm20923; Gm20901; Gm20888; Gm20885; Gm20874; Gm20843; Gm20794	predicted gene, 21650; uncharacterized LOC101056194; X-linked lymphocyte-regulated protein PM1-like; predicted gene, 21638; predicted gene, 21518; predicted gene, 21489; predicted gene, 21405; predicted gene, 21209; predicted gene, 21171; predicted gene, 21117; predicted gene, 20937; predicted gene, 20923; predicted gene, 20901; predicted gene, 20888; predicted gene, 20885; predicted gene, 20874;…	chrY	+	77694232	77718842	-2.53
Gm21719	predicted gene, 21719	chrY	-	6680551	6681243	-2.53
Gm5624	predicted gene 5624; Novel DUF622 domain containing protein	chr14	-	44556795	44562827	-2.53
Gm7945	predicted gene 7945; Novel DUF622 domain containing protein	chr14	-	41381628	41386379	-2.53
Gm7995	predicted gene 7995; Novel DUF622 domain containing protein	chr14	+	42310210	42325394	-2.53
Ift172	intraflagellar transport 172	chr5	-	31253279	31291114	-2.53
Il31	interleukin 31	chr5	-	123480153	123482585	-2.53
Kif2c	kinesin family member 2C	chr4	-	117159634	117182639	-2.53
Nusap1	nucleolar and spindle associated protein 1	chr2	+	119618298	119651244	-2.53
Nxt1	NTF2-related export protein 1	chr2	+	148672601	148676027	-2.53
Ttc39d	tetratricopeptide repeat domain 39D	chr17	+	80207460	80217936	-2.53
Zdhhc25	zinc finger, DHHC domain containing 25	chr15	+	88600302	88601669	-2.53
Zfy1	zinc finger protein 1, Y linked	chrY	-	725207	797409	-2.53
4930470P17Rik	RIKEN cDNA 4930470P17 gene; novel protein (4930470P17Rik)	chr2	-	170579418	170602017	-2.52
4930548H24Rik	RIKEN cDNA 4930548H24 gene; novel protein (4930548H24Rik)	chr5	+	31485859	31488476	-2.52
Ankmy1	ankyrin repeat and MYND domain containing 1	chr1	-	92870129	92902906	-2.52
Best1	bestrophin 1	chr19	-	9985172	10001633	-2.52
Ccl27a; Gm12394	chemokine (C-C motif) ligand 27A; novel protein (C230001G04Rik)	chr4	-	42781928	42856771	-2.52
Cenpu; Mlf1ip	centromere protein U; myeloid leukemia factor 1 interacting protein	chr8	+	46552055	46580007	-2.52
Gm16430; Gm16405; Gm14598; Gm16404; Gm7958; Gm14590; Gm14595; Gm14594; Gm6660; Gm14596; Gm14625	predicted gene 16430; predicted gene 16405; predicted gene 14598; predicted gene 16404; predicted gene 7958; predicted gene 14590; predicted gene 14595; predicted gene 14594; predicted gene 6660; predicted gene 14596; predicted gene 14625; putative novel protein similar to Xlr-related, meiosis regulated Xmr	chrX	+	54531208	54548016	-2.52
Gm19618	predicted gene, 19618	chr6	-	87707198	87722084	-2.52
Gm20519	predicted gene 20519; NADH dehydrogenase (ubiquinone) 1 beta subcomplex 4 (Ndufb4) pseudogene	chr9	-	21533627	21533985	-2.52
Gm20736; LOC101056210; LOC101056194; LOC101055735; Gm21627; Gm21497; Gm21489; Gm21488; Gm21405; Gm21366; Gm21317; Gm21294; Gm21173; Gm20931; Gm20929; Gm20916; Gm20908; Gm20906; Gm20903; Gm20901; Gm20897; Gm20896; Gm20894; Gm20890; Gm20870; Gm20855; Gm20850; Gm20817; Gm20814; Gm20794; Sly	predicted gene, 20736; X-linked lymphocyte-regulated protein PM1-like; uncharacterized LOC101056194; predicted gene, 21627; predicted gene, 21497; predicted gene, 21489; predicted gene, 21488; predicted gene, 21405; predicted gene, 21366; predicted gene, 21317; predicted gene, 21294; predicted gene, 21173; predicted gene, 20931; predicted gene, 20929; predicted gene, 20916; predicted gene, 20908;…	chrY	+	65377690	65403913	-2.52
Gm20871; Gm20736	Sycp3 like Y-linked pseudogene; predicted gene, 20736	chrY	-	38774736	38800793	-2.52
Gm20936; Gm21268	predicted gene, 20936; predicted gene, 21268	chrY	-	65648471	65649184	-2.52
Gm21258; LOC101056210; LOC101056194; LOC101055735; Gm21627; Gm21497; Gm21489; Gm21488; Gm21405; Gm21366; Gm21317; Gm21294; Gm21173; Gm20931; Gm20929; Gm20916; Gm20908; Gm20906; Gm20903; Gm20901; Gm20897; Gm20896; Gm20894; Gm20890; Gm20870; Gm20855; Gm20850; Gm20817; Gm20814; Gm20794; Sly; Gm20736	predicted gene, 21258; X-linked lymphocyte-regulated protein PM1-like; uncharacterized LOC101056194; predicted gene, 21627; predicted gene, 21497; predicted gene, 21489; predicted gene, 21488; predicted gene, 21405; predicted gene, 21366; predicted gene, 21317; predicted gene, 21294; predicted gene, 21173; predicted gene, 20931; predicted gene, 20929; predicted gene, 20916; predicted gene, 20908;…	chrY	+	52780025	52806250	-2.52
Gm21268; Gm20936	predicted gene, 21268; predicted gene, 20936	chrY	-	53050773	53051486	-2.52
Gm21443; LOC101056060; LOC101056018; Gm21661; Gm21462; Gm21427; Gm21412; Gm21344; Gm21201; Gm21155; Gm21151; Gm21076; Gm20932; Gm20927; Gm20919; Gm20863; Gm20861; Gm20846; Gm20809; Gm20808; Gm20791	predicted gene, 21443; Y-linked testis-specific protein 1-like; predicted gene, 21661; predicted gene, 21462; predicted gene, 21427; predicted gene, 21412; predicted gene, 21344; predicted gene, 21201; predicted gene, 21155; predicted gene, 21151; predicted gene, 21076; predicted gene, 20932; predicted gene, 20927; predicted gene, 20919; predicted gene, 20863; predicted gene, 20861; predicted gen…	chrY	+	25995644	25996638	-2.52
Gm21699	predicted gene, 21699	chrX	+	34450524	34452020	-2.52
Gm3043; Gm10408	predicted gene 3043; predicted gene 10408; Novel DUF622 domain containing protein	chr14	+	3688719	3698681	-2.52
Gm7275	predicted gene 7275	chr16	+	48073444	48074187	-2.52
Gm8777	predicted gene 8777	chr13	+	50885887	50892515	-2.52
Hormad2	HORMA domain containing 2	chr11	-	4345814	4441105	-2.52
Lrrc34	leucine rich repeat containing 34	chr3	-	30624267	30647869	-2.52
Pacrg	PARK2 co-regulated	chr17	-	10403012	10840311	-2.52
Pdcl2	phosducin-like 2	chr5	-	76312115	76331156	-2.52
Rnls	renalase, FAD-dependent amine oxidase; novel protein	chr19	-	33137744	33392295	-2.52
Tekt5	tektin 5	chr16	-	10357948	10395490	-2.52
Trim17; Hist3h2a	tripartite motif-containing 17; histone cluster 3, H2a; tripartite motif protein 17; histone 3, H2a	chr11	+	58954685	58973098	-2.52
Ttc21b	tetratricopeptide repeat domain 21B	chr2	-	66184327	66256617	-2.52
Wdpcp	WD repeat containing planar cell polarity effector; novel protein	chr11	+	21572235	21898989	-2.52
Zbtbd6	kelch repeat and BTB (POZ) domain containing 6	chr14	+	79451835	79454816	-2.52
1700011E24Rik	RIKEN cDNA 1700011E24 gene	chr17	-	87389571	87427741	-2.51
1700020A23Rik	RIKEN cDNA 1700020A23 gene; novel protein	chr2	+	130405259	130406074	-2.51
1700029P11Rik	RIKEN cDNA 1700029P11 gene; novel ESSS subunit of NADH:ubiquinone oxidoreductase (complex I) containing protein (1700029P11Rik)	chr15	+	81980540	81981563	-2.51
2700049A03Rik	RIKEN cDNA 2700049A03 gene; novel protein (2700049A03Rik)	chr12	+	71136848	71243303	-2.51
Comp	cartilage oligomeric matrix protein	chr8	+	70373548	70382066	-2.51
Crtam	cytotoxic and regulatory T cell molecule; cytotoxic and regulatory T cell molecule (Crtam), mRNA.	chr9	-	40972753	41004628	-2.51
D7Ertd443e	DNA segment, Chr 7, ERATO Doi 443, expressed	chr7	-	134266262	134385661	-2.51
Dnah7b; Dnah7c	dynein, axonemal, heavy chain 7B; dynein, axonemal, heavy chain 7C	chr1	+	46066738	46373550	-2.51
Gm11837	predicted gene 11837; novel transcript	chr4	+	14929908	14954145	-2.51
Gm14347	predicted gene 14347; novel protein similar to human germ cell-less homolog 1 (Drosophila)-like GMCL1L	chrX	+	4196576	4198535	-2.51
Gm20736	predicted gene, 20736	chrY	+	70957951	70997083	-2.51
Gm20871	Sycp3 like Y-linked pseudogene	chrY	-	90499055	90531635	-2.51
Gm21489	predicted gene, 21489	chrY	-	61317797	61343815	-2.51
Gm2933	predicted gene 2933	chrX	-	33700649	33702349	-2.51
Gm5142	predicted gene 5142	chr14	-	59158503	59178749	-2.51
Gm614	predicted gene 614; novel protein	chrX	-	101261376	101263992	-2.51
Lmntd2	lamin tail domain containing 2	chr7	-	141210043	141214082	-2.51
Mycbpap	MYCBP associated protein; Mycbp associated protein	chr11	-	94501347	94521742	-2.51
Phlpp1	PH domain and leucine rich repeat protein phosphatase 1	chr1	+	106171752	106394250	-2.51
Rnf32	ring finger protein 32; ring finger protein 32 (Rnf32), mRNA.	chr5	+	29195992	29225524	-2.51
Spo11	SPO11 meiotic protein covalently bound to DSB homolog (S. cerevisiae); sporulation protein, meiosis-specific, SPO11 homolog (S. cerevisiae)	chr2	+	172977700	172993576	-2.51
		chrY	-	46692693	46718712	-2.51
		chrY	+	45948233	45974263	-2.51
		chr14	-	41767172	41772404	-2.51
1700040F15Rik	RIKEN cDNA 1700040F15 gene	chrY	-	30682554	30738371	-2.5
1700049L16Rik	hematological and neurological expressed 1-like pseudogene	chr10	-	71979885	71980694	-2.5
4932427H20RIK		chr9	+	88438598	88441187	-2.5
4933411G11Rik	RIKEN cDNA 4933411G11Rik gene; speedy homolog B (Spdyb) related protein (4933411G11Rik)	chr5	+	143181017	143205075	-2.5
4933411K20Rik	RIKEN cDNA 4933411K20 gene; novel protein (4933411K20Rik)	chr8	+	46151771	46195590	-2.5
Cdc20	cell division cycle 20; cell division cycle 20 homolog (S. cerevisiae)	chr4	-	118432901	118437352	-2.5
Gm20792; 1700040F15Rik; LOC380994	predicted gene, 20792; RIKEN cDNA 1700040F15 gene; SubName: Full=LOC380994 protein;	chrY	+	48312045	48367974	-2.5
Gm20911	predicted gene, 20911	chrY	+	81457992	81483890	-2.5
Gm21744	predicted gene, 21744	chrY	+	32378797	32404833	-2.5
Gm2777; Gm10921	predicted gene 2777; predicted gene 10921	chrX	-	31381959	31383918	-2.5
Gm5930	predicted gene 5930; Novel DUF622 domain containing protein	chr14	-	44330442	44338584	-2.5
Gm5941	predicted gene 5941; novel protein	chrX	+	92489949	92490681	-2.5
Gml	GPI anchored molecule like protein	chr15	-	74813454	74818815	-2.5
Hdhd1a	haloacid dehalogenase-like hydrolase domain containing 1A	chr18	-	50567656	50568699	-2.5
LOC100861916	zinc finger protein 292-like	chr16	-	64786675	64851652	-2.5
Lrriq4	leucine-rich repeats and IQ motif containing 4	chr3	+	30644507	30672431	-2.5
Lyrm1	LYR motif containing 1	chr7	+	119895861	119959316	-2.5
Pom121l2	POM121 membrane glycoprotein-like 2 (rat)	chr13	+	21981181	21988734	-2.5
Rpl10l	ribosomal protein L10-like	chr12	-	66283379	66284401	-2.5
Tex13a	testis expressed 13A	chrX	-	138208165	138209580	-2.5
Tmem190	transmembrane protein 190	chr7	+	4782940	4784341	-2.5
Tsga10ip	testis specific 10 interacting protein	chr19	-	5390047	5402460	-2.5
1700023F06Rik	RIKEN cDNA 1700023F06 gene; novel EF-hand domain containing protein (1700023F06Rik)	chr11	-	103198944	103208558	-2.49
9330101J02Rik	RIKEN cDNA 9330101J02 gene; novel gene (9330101J02Rik)	chr7	-	139638778	139683817	-2.49
9530077C05Rik	RIKEN cDNA 9530077C05 gene	chr9	+	22411577	22444681	-2.49
Adam3	a disintegrin and metallopeptidase domain 3 (cyritestin)	chr8	-	24677225	24725852	-2.49
Ahi1	Abelson helper integration site 1	chr10	+	20952547	21080429	-2.49
Arl9	ADP-ribosylation factor-like 9	chr5	+	77004055	77010606	-2.49
Dnaaf3	dynein, axonemal assembly factor 3; novel protein (6030429G01Rik)	chr7	-	4522933	4532453	-2.49
Dnajb7	DnaJ (Hsp40) homolog, subfamily B, member 7	chr15	-	81406926	81408299	-2.49
Eps8l3	EPS8-like 3	chr3	+	107877230	107892900	-2.49
Gm20737; LOC101056173; Gm21678; Gm21440; Gm21425; Gm20928; Gm20851; Gm20833; Gm20831; Gm20827; Gm20807; Gm20793; LOC665918; Gm20777; Gm20773; Gm20772	predicted gene, 20737; Y-linked testis-specific protein 1-like; predicted gene, 21678; predicted gene, 21440; predicted gene, 21425; predicted gene, 20928; predicted gene, 20851; predicted gene, 20833; predicted gene, 20831; predicted gene, 20827; predicted gene, 20807; predicted gene, 20793; predicted gene, 20777; predicted gene, 20773; predicted gene, 20772	chrY	-	10533615	10534428	-2.49
Gm20840; Gm21275; Gm20934; Gm20898; Gm20848; Gm20847	predicted gene, 20840; predicted gene, 21275; predicted gene, 20934; predicted gene, 20898; predicted gene, 20848; predicted gene, 20847	chrY	+	23868563	23869246	-2.49
Gm20847; Gm20840; Gm20848; Gm20934; Gm20898; Gm21275	predicted gene, 20847; predicted gene, 20840; predicted gene, 20848; predicted gene, 20934; predicted gene, 20898; predicted gene, 21275	chrY	-	72894521	72895204	-2.49
Gm20848; Gm20840; Gm20847; Gm20898; Gm21275; Gm20934	predicted gene, 20848; predicted gene, 20840; predicted gene, 20847; predicted gene, 20898; predicted gene, 21275; predicted gene, 20934	chrY	-	72968026	72968709	-2.49
Gm20898; Gm20840; Gm20847; Gm20848; Gm20934; Gm21275	predicted gene, 20898; predicted gene, 20840; predicted gene, 20847; predicted gene, 20848; predicted gene, 20934; predicted gene, 21275	chrY	+	36091591	36092274	-2.49
Gm20934; Gm20840; Gm20848; Gm20847; Gm20898; Gm21275	predicted gene, 20934; predicted gene, 20840; predicted gene, 20848; predicted gene, 20847; predicted gene, 20898; predicted gene, 21275	chrY	-	65723236	65723919	-2.49
Gm21275; Gm20840; Gm20847; Gm20848; Gm20898; Gm20934	predicted gene, 21275; predicted gene, 20840; predicted gene, 20847; predicted gene, 20848; predicted gene, 20898; predicted gene, 20934	chrY	-	53125523	53126206	-2.49
Gm21294; Gm20736	predicted gene, 21294; predicted gene, 20736	chrY	+	89052806	89079014	-2.49
Gm21364	predicted gene, 21364; novel protein	chrX	-	3193887	3195827	-2.49
Gm21741	predicted gene, 21741	chrY	-	83715099	83715782	-2.49
Gm21812	predicted gene, 21812	chrY	-	9344971	9345654	-2.49
Gm4922	predicted gene 4922	chr10	-	18779727	18786793	-2.49
Gm5174	predicted gene 5174	chr10	+	86655939	86657411	-2.49
Gm7173	predicted gene 7173; Novel protein similar to chromosome X open reading frame 22 (CXorf22) protein	chrX	-	79482568	79517285	-2.49
Hmgb1-rs17	high mobility group box 1, related sequence 17	chr8	+	33484311	33485757	-2.49
Micalcl	MICAL C-terminal like	chr7	+	112368308	112413104	-2.49
Stat4	signal transducer and activator of transcription 4	chr1	+	51987148	52107188	-2.49
Ubqln3	ubiquilin 3	chr7	-	104140623	104143279	-2.49
Vwa3a	von Willebrand factor A domain containing 3A	chr7	+	120739557	120805742	-2.49
1700016H13Rik	RIKEN cDNA 1700016H13 gene; novel protein (1700016H13Rik)	chr5	-	103648039	103656010	-2.48
1700040F15Rik; LOC380994	RIKEN cDNA 1700040F15 gene; SubName: Full=LOC380994 protein;	chrY	-	42533933	42582268	-2.48
4930505A04Rik	RIKEN cDNA 4930505A04 gene; novel protein	chr11	-	30426006	30471829	-2.48
Ankrd60	ankyrin repeat domain 60	chr2	-	173568661	173578365	-2.48
Bspry	B-box and SPRY domain containing	chr4	+	62480051	62497298	-2.48
Cdca3	cell division cycle associated 3	chr6	+	124829547	124833701	-2.48
Cenpf	centromere protein F	chr1	-	189640599	189688086	-2.48
Fmn1	formin 1; formin 1 (Fmn1), transcript variant 2, mRNA.	chr2	+	113327736	113716767	-2.48
Fsip2	fibrous sheath-interacting protein 2	chr2	+	82943634	83008937	-2.48
Gk2	glycerol kinase 2	chr5	-	97455130	97457021	-2.48
Gm12584	predicted gene 12584; NADH dehydrogenase subunit 5 (ND5) pseudogene	chr3	+	37116734	37117838	-2.48
Gm20871	Sycp3 like Y-linked pseudogene	chrY	+	30497729	30523759	-2.48
Gm21117; Gm21258	predicted gene, 21117; predicted gene, 21258	chrY	+	51126646	51151286	-2.48
Gm21647; Gm21191; Gm21170; Gm20871	predicted gene, 21647; predicted gene, 21191; predicted gene, 21170; Sycp3 like Y-linked pseudogene	chrY	+	31371987	31398018	-2.48
Gm21721	predicted gene, 21721	chrY	-	9199960	9200643	-2.48
Gm21804	predicted gene, 21804	chrY	+	28518281	28518964	-2.48
Gm21875	predicted gene, 21875	chrY	-	75986740	75987423	-2.48
Gm3415; Gm3402	predicted gene 3415; predicted gene 3402	chr5	+	146556113	146558915	-2.48
Gm364	predicted gene 364; similar to transmembrane 9 superfamily member 2 (Tm9sf2).	chrX	+	57409149	57488771	-2.48
Gm5407	predicted gene 5407	chr16	-	49296648	49297394	-2.48
Gm7873	predicted gene 7873	chr16	+	18218170	18219313	-2.48
Gm8356	predicted gene 8356; Novel DUF622 domain containing protein	chr14	-	6528612	6537290	-2.48
Kif20b	kinesin family member 20B	chr19	+	34922358	34975731	-2.48
Piwil1	piwi-like RNA-mediated gene silencing 1	chr5	+	128736246	128755474	-2.48
Ppp1r32	protein phosphatase 1, regulatory subunit 32	chr19	-	10474257	10482897	-2.48
Rbl1	retinoblastoma-like 1 (p107)	chr2	-	157145893	157204534	-2.48
Spata31d1a	spermatogenesis associated 31 subfamily D, member 1A	chr13	-	59700083	59706197	-2.48
Speer8-ps1	spermatogenesis associated glutamate (E)-rich protein 8, pseudogene 1	chr5	+	14945294	15035445	-2.48
St8sia3	ST8 alpha-N-acetyl-neuraminide alpha-2,8-sialyltransferase 3	chr18	+	64254359	64276146	-2.48
Theg	testicular haploid expressed gene	chr10	-	79576379	79587331	-2.48
1700064H15Rik	RIKEN cDNA 1700064H15 gene; novel protein (1700064H15Rik)	chr3	-	19610368	19628677	-2.47
1700120K04Rik	RIKEN cDNA 1700120K04 gene	chr7	-	127603903	127604445	-2.47
2210408I21Rik	RIKEN cDNA 2210408I21 gene; novel protein (KIAA0825)	chr13	+	77135536	77613679	-2.47
4930412D23Rik	RIKEN cDNA 4930412D23 gene; novel protein	chrX	-	127721176	127736554	-2.47
4930449I24Rik; Gm6370	RIKEN cDNA 4930449I24 gene; predicted gene 6370	chr5	+	146502377	146505183	-2.47
4933421I07Rik	RIKEN cDNA 4933421I07 gene; novel protein containing RasGEF N-terminal motif	chr7	-	42445462	42448120	-2.47
Catsper4	cation channel, sperm associated 4; channel, sperm associated 4	chr4	-	134211968	134227383	-2.47
Gm11149	predicted gene 11149	chr9	+	49518288	49568025	-2.47
Gm16506	predicted gene 16506; Novel DUF622 domain containing protein	chr14	-	43722253	43727485	-2.47
Gm21170; Gm21647; Gm21191; Gm20871	predicted gene, 21170; predicted gene, 21647; predicted gene, 21191; Sycp3 like Y-linked pseudogene	chrY	-	47666504	47692536	-2.47
Gm21405; Gm21647; Gm21191; Gm21170; Gm20871	predicted gene, 21405; predicted gene, 21647; predicted gene, 21191; predicted gene, 21170; Sycp3 like Y-linked pseudogene	chrY	+	58573027	58599042	-2.47
Gm21782	predicted gene, 21782	chrY	-	84489097	84489780	-2.47
Gm21803	predicted gene, 21803	chrY	+	89846210	89846914	-2.47
Gm5071	predicted pseudogene 5071; Mageb melanoma antigen pseudogene	chrX	-	91931946	91932980	-2.47
Gm7008	predicted gene 7008; novel protein, predicted gene 7008 (Gm7008)	chr12	+	40222758	40229184	-2.47
Insl6	insulin-like 6	chr19	-	29321344	29325356	-2.47
Iqca	IQ motif containing with AAA domain	chr1	-	90042132	90153401	-2.47
Iqcf5	IQ motif containing F5	chr9	+	106514573	106516003	-2.47
LOC100861727	protein FAM205A-like	chr4_JH584294_random	-	138344	144557	-2.47
Morc2b	microrchidia 2B	chr17	-	33135588	33139683	-2.47
Rfx4	regulatory factor X, 4 (influences HLA class II expression)	chr10	+	84756048	84906538	-2.47
Rsph6a	radial spoke head 6 homolog A (Chlamydomonas); radial spokehead-like 1	chr7	+	19054687	19074447	-2.47
Slc25a2	solute carrier family 25 (mitochondrial carrier, ornithine transporter) member 2	chr18	-	37637378	37638723	-2.47
Spatc1	spermatogenesis and centriole associated 1	chr15	+	76268089	76292572	-2.47
March11	membrane-associated ring finger (C3HC4) 11	chr15	+	26309048	26409576	-2.46
2410141K09Rik; RP23-471F12.1; BC049692	RIKEN cDNA 2410141K09 gene; Novel KRAB zinc-finger protein (2410141K09Rik); cDNA sequence BC049692	chr13	-	66418114	66441131	-2.46
Akap3	A kinase (PRKA) anchor protein 3	chr6	+	126853098	126874308	-2.46
BC049730	cDNA sequence BC049730	chr7	+	24709259	24714535	-2.46
BC089491	cDNA sequence BC089491; novel protein, possible orthologue of human selenoprotein V (SELV)	chr7	-	28284652	28291186	-2.46
C530008M17Rik; A730089K16Rik	RIKEN cDNA C530008M17 gene; RIKEN cDNA A730089K16 gene; novel protein (C530008M17Rik)	chr5	+	76656512	76873554	-2.46
Dnajc5g	DnaJ (Hsp40) homolog, subfamily C, member 5 gamma	chr5	+	31108319	31112526	-2.46
Fam166a	family with sequence similarity 166, member A	chr2	+	25218745	25222281	-2.46
Fhad1	forkhead-associated (FHA) phosphopeptide binding domain 1	chr4	-	141890438	142015082	-2.46
Gm10378	predicted gene 10378; Novel DUF622 domain containing protein	chr14	+	42655938	42663605	-2.46
Gm10931	predicted gene 10931	chr4_JH584294_random	+	137009	137560	-2.46
Gm14374	predicted gene 14374; novel protein similar to human germ cell-less homolog 1 (Drosophila)-like (GMCL1L)	chrX	+	5669067	5671026	-2.46
Gm14594; Slxl1	predicted gene 14594; Xlr-related, meiosis regulated (Xmr) pseudogene; Slx-like 1	chrX	+	54440149	54457008	-2.46
Gm16404; Gm14622; Gm14625	predicted gene 16404; predicted gene 14622; Xlr-related, meiosis regulated (Xmr) pseudogene; predicted gene 14625	chrX	+	55551596	55722219	-2.46
Gm20837; LOC101055632	predicted gene, 20837; X-linked lymphocyte-regulated protein PM1-like	chrY	+	90401711	90433215	-2.46
Gm20893; Gm20880; Gm20866; Gm20895; Gm21530; Gm21476	predicted gene, 20893; predicted gene, 20880; predicted gene, 20866; predicted gene, 20895; predicted gene, 21530; predicted gene, 21476	chrY	+	27998840	27999523	-2.46
Gm20895; Gm20866; Gm20880; Gm20893; Gm21530; Gm21476	predicted gene, 20895; predicted gene, 20866; predicted gene, 20880; predicted gene, 20893; predicted gene, 21530; predicted gene, 21476	chrY	+	26508824	26509507	-2.46
Gm21191	predicted gene, 21191	chrY	-	48527408	48553427	-2.46
Gm21344; Gm20791; Gm20808; Gm20846; Gm20809; Gm20861; Gm20863; Gm20919; Gm20927; Gm21076; Gm20932; Gm21151; Gm21201; Gm21155; Gm21412; Gm21427; Gm21443; Gm21661; Gm21462; LOC101056018; LOC101056060	predicted gene, 21344; predicted gene, 20791; predicted gene, 20808; predicted gene, 20846; predicted gene, 20809; predicted gene, 20861; predicted gene, 20863; predicted gene, 20919; predicted gene, 20927; predicted gene, 21076; predicted gene, 20932; predicted gene, 21151; predicted gene, 21201; predicted gene, 21155; predicted gene, 21412; predicted gene, 21427; predicted gene, 21443; predicte…	chrY	-	82787060	82787743	-2.46
Gm21476; Gm20866; Gm20880; Gm20895; Gm20893; Gm21530	predicted gene, 21476; predicted gene, 20866; predicted gene, 20880; predicted gene, 20895; predicted gene, 20893; predicted gene, 21530	chrY	+	27253916	27254599	-2.46
Gm21647	predicted gene, 21647	chrY	+	34283654	34316811	-2.46
Gm21819	predicted gene, 21819	chrY	-	56323637	56324320	-2.46
Gm21869	predicted gene, 21869	chrY	-	74950655	74951338	-2.46
Gm21912	predicted gene, 21912	chrY	-	54489128	54489811	-2.46
Hectd2	HECT domain containing 2	chr19	+	36554639	36621135	-2.46
LOC101055632; 1700040F15Rik; LOC380994	X-linked lymphocyte-regulated protein PM1-like; RIKEN cDNA 1700040F15 gene; SubName: Full=LOC380994 protein;	chrY	-	44209122	44264254	-2.46
Mipep	mitochondrial intermediate peptidase	chr14	+	60784566	60905481	-2.46
Tcam1	testicular cell adhesion molecule 1	chr11	+	106276672	106288745	-2.46
1700009J07Rik	RIKEN cDNA 1700009J07 gene	chr10	+	77893420	77896111	-2.45
4933409K07Rik	RIKEN cDNA 4933409K07 gene	chr4_JH584293_random	+	120552	144386	-2.45
4933409K07Rik; Gm21093	RIKEN cDNA 4933409K07 gene; predicted gene, 21093	chr4	-	42031296	42055130	-2.45
Adam32	a disintegrin and metallopeptidase domain 32	chr8	-	24836140	24948804	-2.45
AK129341	cDNA sequence AK129341	chr9	-	8076632	8134294	-2.45
Atr	ataxia telangiectasia and Rad3 related	chr9	+	95857597	95951644	-2.45
Ccdc181	coiled-coil domain containing 181; novel protein	chr1	+	164275585	164287847	-2.45
Ccdc33	coiled-coil domain containing 33	chr9	-	58028677	58118823	-2.45
Csnka2ip	casein kinase 2, alpha prime interacting protein	chr16	-	64477810	64479148	-2.45
Gm10621	predicted gene 10621	chr9	+	108648840	108650953	-2.45
Gm12206	predicted gene 12206; novel pseudogene	chr11	+	52188953	52189553	-2.45
Gm20153	predicted gene, 20153	chrX	-	150157437	150177279	-2.45
Gm21608	predicted gene, 21608	chrX	-	31715660	31717156	-2.45
Gm21647; Gm21191; Gm21170; Gm20871	predicted gene, 21647; predicted gene, 21191; predicted gene, 21170; Sycp3 like Y-linked pseudogene	chrY	-	60456886	60482919	-2.45
Gm21787	predicted gene, 21787	chrY	+	38673331	38674014	-2.45
Gm21922	predicted gene, 21922	chrY	-	75465689	75466372	-2.45
Gm21950	predicted gene, 21950; novel protein	chrX	+	3076875	3078823	-2.45
Hsf5	heat shock transcription factor family member 5	chr11	+	87617164	87659542	-2.45
Nek2	NIMA (never in mitosis gene a)-related expressed kinase 2	chr1	+	191821444	191833050	-2.45
Rpl39l	ribosomal protein L39-like	chr16	+	10170226	10174911	-2.45
Smpd5	sphingomyelin phosphodiesterase 5; novel Smpd (sphingomyelin phosphodiesterase) family ortholog (Gm10345)	chr15	+	76294434	76296896	-2.45
Tshr	thyroid stimulating hormone receptor	chr12	+	91400993	91540509	-2.45
Ttll9	tubulin tyrosine ligase-like family, member 9; tubulin tyrosine ligase like family 9	chr2	+	152962485	153008482	-2.45
Zbtb32	zinc finger and BTB domain containing 32	chr7	-	30589681	30598909	-2.45
Zcchc13	zinc finger, CCHC domain containing 13	chrX	+	103630586	103631670	-2.45
Zcchc2	zinc finger, CCHC domain containing 2	chr1	+	105990406	106034079	-2.45
Antxrl	anthrax toxin receptor-like	chr14	+	34053171	34075999	-2.44
Cfhr1	complement factor H-related 1	chr1	-	139547062	139560258	-2.44
Enthd1	ENTH domain containing 1	chr15	-	80452240	80560470	-2.44
Fancd2os	Fancd2 opposite strand; novel protein (4931417G12Rik)	chr6	-	113596761	113600715	-2.44
Foxm1; 4933413G19Rik	forkhead box M1; RIKEN cDNA 4933413G19 gene; novel protein (4933413G19Rik)	chr6	+	128362967	128385144	-2.44
Gm1988	predicted gene 1988	chr7	-	39170500	39179653	-2.44
Gm20835	predicted gene, 20835	chrY	-	36410569	36735305	-2.44
Gm20859; Ssty2; Gm20804; Gm20799; Gm20805; Gm20806; Gm20841; Gm20842; Gm20856; Gm20881; Gm20887; Gm20891; Gm20902; Gm20892; Gm20921; Gm20907; Gm21245; Gm21127; Gm21396; Gm21470; Gm21506; Gm21617; Gm21642; LOC101056308	predicted gene, 20859; spermiogenesis specific transcript on the Y 2; predicted gene, 20804; predicted gene, 20799; predicted gene, 20805; predicted gene, 20806; predicted gene, 20841; predicted gene, 20842; predicted gene, 20856; predicted gene, 20881; predicted gene, 20887; predicted gene, 20891; predicted gene, 20902; predicted gene, 20892; predicted gene, 20921; predicted gene, 20907; predict…	chrY	-	77148739	77149422	-2.44
Gm20926	predicted gene, 20926	chrY	+	23381504	23382187	-2.44
Gm3084	predicted gene 3084; high mobility group box 2 (Hmgb2) pseudogene	chr14	-	4755722	4756319	-2.44
Gm3750; Gm3706	predicted gene 3750; predicted gene 3706; novel protein similar to germ cell-less homolog 1 (Drosophila) Gmcl1	chrX	+	4800411	4802359	-2.44
Gm9495	predicted gene 9495	chr8	-	69429270	69453396	-2.44
H1fnt	H1 histone family, member N, testis-specific	chr15	-	98255982	98257307	-2.44
Henmt1	HEN1 methyltransferase homolog 1 (Arabidopsis); novel protein	chr3	+	108940084	108960776	-2.44
Hsf2bp	heat shock transcription factor 2 binding protein	chr17	-	31944769	32034508	-2.44
Rhcg	Rhesus blood group-associated C glycoprotein	chr7	-	79593363	79617657	-2.44
Spag1	sperm associated antigen 1	chr15	+	36179368	36235610	-2.44
Vash2	vasohibin 2	chr1	-	190947646	190979296	-2.44
Zdhhc11	zinc finger, DHHC domain containing 11	chr13	+	73963851	73992989	-2.44
4931409K22Rik	RIKEN cDNA 4931409K22 gene	chr5	-	24543434	24555469	-2.43
Cenpp	centromere protein P	chr13	-	49464027	49652746	-2.43
E230029C05Rik	RIKEN cDNA E230029C05 gene	chr7	+	90009634	90049077	-2.43
Fam183b	family with sequence similarity 183, member B; family with sequence similarity 183, member B (Fam183b), transcript variant 1, mRNA.	chr11	-	58783892	58801960	-2.43
Fancd2	Fanconi anemia, complementation group D2	chr6	+	113531682	113597017	-2.43
Gcnt3	glucosaminyl (N-acetyl) transferase 3, mucin type	chr9	-	70031496	70038088	-2.43
Gm10408; Gm3043	predicted gene 10408; predicted gene 3043; Novel DUF622 domain containing protein	chr14	+	3449312	3459287	-2.43
Gm14626	predicted gene 14626; Xlr-related, meiosis regulated (Xmr) pseudogene	chrX	+	55839252	55842041	-2.43
Gm16430; Gm16405; Gm14598; Gm16404; Gm7958; Gm14590; Gm14595; Gm14594; Gm6660; Gm14596; Gm14625	predicted gene 16430; predicted gene 16405; predicted gene 14598; predicted gene 16404; predicted gene 7958; predicted gene 14590; predicted gene 14595; predicted gene 14594; predicted gene 6660; predicted gene 14596; predicted gene 14625; putative novel protein similar to Xlr-related, meiosis regulated Xmr	chrX	+	54622211	54639019	-2.43
Gm20882; Gm21387	predicted gene, 20882; predicted gene, 21387	chrY	-	64227042	64229238	-2.43
Gm20890	predicted gene, 20890	chrY	-	26750801	26776814	-2.43
Gm21387; Gm20882	predicted gene, 21387; predicted gene, 20882	chrY	-	51605778	51607974	-2.43
Gm21488	predicted gene, 21488	chrY	-	27495922	27521935	-2.43
Gm3676; Gm3486	predicted gene 3676; Novel DUF622 domain containing protein	chr14	-	41484232	41489485	-2.43
Gm5925	germ cell-less homolog 1 family pseudogene; predicted gene 5925; germ cell-less homolog 1 (Drosophila) (Gmcl1) pseudogene	chrX	+	4515589	4517543	-2.43
Kif18a	kinesin family member 18A	chr2	+	109280738	109341747	-2.43
Kif20a	kinesin family member 20A	chr18	+	34624624	34633277	-2.43
Slc6a16	solute carrier family 6, member 16; novel transcript	chr7	+	45241085	45273365	-2.43
Tprn	taperin; novel protein	chr2	+	25262598	25269886	-2.43
Vmn2r7; Vmn2r-ps11; Gm20698; Gm26939	vomeronasal 2, receptor 7; vomeronasal 2, receptor, pseudogene 11; predicted gene 20698; predicted gene, 26939; novel vomeronasal 2 family pseudogene; novel transcript	chr3	-	64632574	64844765	-2.43
4930467E23Rik; Gm21119; Gm9495; Gm7697; Gm15319	RIKEN cDNA 4930467E23 gene; predicted gene, 21119; predicted gene 9495; predicted gene 7697; predicted gene 15319	chr8	+	19729576	20063170	-2.42
4930485B16Rik	RIKEN cDNA 4930485B16 gene; novel protein (4930485B16Rik)	chr10	-	92775619	93081618	-2.42
4933402P03Rik	RIKEN cDNA 4933402P03 gene; novel protein	chr11	-	69816566	69818465	-2.42
Bcap29	B cell receptor associated protein 29	chr12	-	31595354	31634658	-2.42
Ccdc18	coiled-coil domain containing 18	chr5	+	108132875	108232951	-2.42
Cyp2c55	cytochrome P450, family 2, subfamily c, polypeptide 55	chr19	+	39007019	39042693	-2.42
Efcab7	EF-hand calcium binding domain 7	chr4	+	99829198	99912788	-2.42
Gm12550	predicted gene 12550; ribosomal protein L35a (Rpl35a) pseudogene	chr4	-	86442013	86442341	-2.42
Gm13457	predicted gene 13457; glutathione S-transferase, alpha 3 (Gsta3) pseudogene	chr2	+	40177022	40177455	-2.42
Gm17165	predicted gene 17165; Novel DUF622 domain containing protein pseudogene	chr14	+	42218285	42220283	-2.42
Gm20736	predicted gene, 20736	chrY	+	88053303	88079489	-2.42
Gm20736	predicted gene, 20736	chrY	-	37681824	37708056	-2.42
Gm20849	predicted gene, 20849	chrY	-	82861345	82862028	-2.42
Gm21647; Gm21191; Gm21170	predicted gene, 21647; predicted gene, 21191; predicted gene, 21170	chrY	+	33245028	33271065	-2.42
Gm21858; Gm20736	predicted gene, 21858; predicted gene, 20736	chrY	+	55731744	55757903	-2.42
Gm21951	predicted gene, 21951; novel protein	chrX	+	32726109	32728057	-2.42
Gm3072	predicted gene 3072; Novel DUF622 domain containing protein	chr14	-	41619286	41624612	-2.42
Gm3573	predicted gene 3573; Novel DUF622 domain containing protein	chr14	-	42185391	42190791	-2.42
Gm3676	predicted gene 3676; Novel DUF622 domain containing protein	chr14	-	41641179	41646592	-2.42
Gm5565	predicted gene 5565	chr5	-	146157981	146160510	-2.42
Gm7168; Gm7358; Gm7356	predicted gene 7168; predicted gene 7358; predicted gene 7356	chr17	+	13948373	13950678	-2.42
Mroh2a	maestro heat-like repeat family member 2A; HEAT repeat containing 7B1	chr1	+	88226986	88262289	-2.42
Myh15	myosin, heavy chain 15	chr16	+	49057486	49199104	-2.42
Pabpc2	poly(A) binding protein, cytoplasmic 2; poly A binding protein, cytoplasmic 2	chr18	+	39773497	39776082	-2.42
Ppp1r2-ps7	protein phosphatase 1, regulatory (inhibitor) subunit 2, pseudogene 7; protein phosphatase 1, regulatory (inhibitor) subunit 2 (Ppp1r2) pseudogene	chrX	+	22461596	22463543	-2.42
Ropn1	ropporin, rhophilin associated protein 1	chr16	+	34649921	34678618	-2.42
Rtdr1	rhabdoid tumor deletion region gene 1	chr10	-	74957477	75032586	-2.42
Spata22; Olfr20	spermatogenesis associated 22; olfactory receptor 20	chr11	+	73329741	73355913	-2.42
Spata32	spermatogenesis associated 32; novel protein (4933400C05Rik)	chr11	-	103208127	103218432	-2.42
Tcfl5	transcription factor-like 5 (basic helix-loop-helix)	chr2	-	180621956	180642708	-2.42
Tcte1	t-complex-associated testis expressed 1	chr17	+	45523434	45542679	-2.42
Top2a; Gm23451	topoisomerase (DNA) II alpha; predicted gene, 23451	chr11	-	98992943	99024189	-2.42
1700001F09Rik	RIKEN cDNA 1700001F09 gene; novel DUF622 domain containing protein (1700001F09Rik)	chr14	-	43342383	43347811	-2.41
1700040F15Rik; LOC101055632; LOC380994	RIKEN cDNA 1700040F15 gene; X-linked lymphocyte-regulated protein PM1-like; SubName: Full=LOC380994 protein;	chrY	+	60241392	60297384	-2.41
1700086L19Rik	RIKEN cDNA 1700086L19 gene	chr12	+	74284276	74295950	-2.41
4930415O20Rik	RIKEN cDNA 4930415O20 gene	chr15	+	98571004	98589588	-2.41
4930453H23Rik	RIKEN cDNA 4930453H23 gene; novel transcript	chrX	-	21206580	21221697	-2.41
4933427E11Rik	RIKEN cDNA 4933427E11 gene; novel protein	chr15	+	74709161	74710374	-2.41
Cap2	CAP, adenylate cyclase-associated protein, 2 (yeast)	chr13	+	46501848	46650281	-2.41
Ccdc172	coiled-coil domain containing 172	chr19	+	58511993	58553085	-2.41
Dsn1	DSN1, MIND kinetochore complex component, homolog (S. cerevisiae)	chr2	-	156995062	157007154	-2.41
Efcab2	EF-hand calcium binding domain 2	chr1	+	178405881	178483250	-2.41
Fa2h	fatty acid 2-hydroxylase	chr8	-	111345135	111393824	-2.41
Gm10377; Gm10375	predicted gene 10377; predicted gene 10375; Novel DUF622 domain containing protein	chr14	-	42792568	42797987	-2.41
Gm10406; Gm6356	predicted gene 10406; Novel DUF622 domain containing protein	chr14	-	6965447	6997291	-2.41
Gm10805	predicted gene 10805	chr2	-	91920528	91920928	-2.41
Gm20736	predicted gene, 20736	chrY	-	20967482	20993669	-2.41
Gm20804; Ssty2; Gm20799; Gm20805; Gm20806; Gm20841; Gm20842; Gm20856; Gm20859; Gm20881; Gm20887; Gm20891; Gm20892; Gm20902; Gm20907; Gm20921; Gm21127; Gm21396; Gm21245; Gm21470; Gm21506; Gm21617; Gm21642; LOC101056308	predicted gene, 20804; spermiogenesis specific transcript on the Y 2; predicted gene, 20799; predicted gene, 20805; predicted gene, 20806; predicted gene, 20841; predicted gene, 20842; predicted gene, 20856; predicted gene, 20859; predicted gene, 20881; predicted gene, 20887; predicted gene, 20891; predicted gene, 20892; predicted gene, 20902; predicted gene, 20907; predicted gene, 20921; predict…	chrY	-	62020395	62021078	-2.41
Gm20838; LOC101055632; 1700040F15Rik; LOC380994	predicted gene, 20838; X-linked lymphocyte-regulated protein PM1-like; RIKEN cDNA 1700040F15 gene; SubName: Full=LOC380994 protein;	chrY	-	33487003	33542974	-2.41
Gm20842; Ssty2; Gm20799; Gm20804; Gm20806; Gm20805; Gm20841; Gm20856; Gm20859; Gm20881; Gm20891; Gm20887; Gm20892; Gm20902; Gm20921; Gm20907; Gm21127; Gm21245; Gm21470; Gm21396; Gm21617; Gm21506; Gm21642; LOC101056308	predicted gene, 20842; spermiogenesis specific transcript on the Y 2; predicted gene, 20799; predicted gene, 20804; predicted gene, 20806; predicted gene, 20805; predicted gene, 20841; predicted gene, 20856; predicted gene, 20859; predicted gene, 20881; predicted gene, 20891; predicted gene, 20887; predicted gene, 20892; predicted gene, 20902; predicted gene, 20921; predicted gene, 20907; predict…	chrY	-	72039009	72039692	-2.41
Gm20856; Ssty2; Gm20799; Gm20804; Gm20806; Gm20805; Gm20841; Gm20842; Gm20859; Gm20881; Gm20891; Gm20887; Gm20892; Gm20907; Gm20902; Gm21127; Gm20921; Gm21245; Gm21396; Gm21470; Gm21506; Gm21617; Gm21642; LOC101056308	predicted gene, 20856; spermiogenesis specific transcript on the Y 2; predicted gene, 20799; predicted gene, 20804; predicted gene, 20806; predicted gene, 20805; predicted gene, 20841; predicted gene, 20842; predicted gene, 20859; predicted gene, 20881; predicted gene, 20891; predicted gene, 20887; predicted gene, 20892; predicted gene, 20907; predicted gene, 20902; predicted gene, 21127; predict…	chrY	-	85168114	85168797	-2.41
Gm20887; Ssty2; Gm20799; Gm20804; Gm20805; Gm20806; Gm20842; Gm20841; Gm20856; Gm20859; Gm20881; Gm20891; Gm20892; Gm20902; Gm20907; Gm20921; Gm21127; Gm21245; Gm21396; Gm21470; Gm21506; Gm21617; Gm21642; LOC101056308	predicted gene, 20887; spermiogenesis specific transcript on the Y 2; predicted gene, 20799; predicted gene, 20804; predicted gene, 20805; predicted gene, 20806; predicted gene, 20842; predicted gene, 20841; predicted gene, 20856; predicted gene, 20859; predicted gene, 20881; predicted gene, 20891; predicted gene, 20892; predicted gene, 20902; predicted gene, 20907; predicted gene, 20921; predict…	chrY	-	50954848	50955531	-2.41
Gm20896; Gm21627; Gm21488; Gm21477; Gm21409; Gm21366; Gm21317; LOC100861691; Gm21095; Gm20931; Gm20929; Gm20920; Gm20916; Gm20911; Gm20908; Gm20906; Gm20905; Gm20903; Gm20897; Gm20894; Gm20890; Gm20883; Gm20870; Gm20869; Gm20855; Gm20850; Gm20845; Gm20835; Gm20824; Gm20820; Gm20814; Sly	predicted gene, 20896; predicted gene, 21627; predicted gene, 21488; predicted gene, 21477; predicted gene, 21409; predicted gene, 21366; predicted gene, 21317; X-linked lymphocyte-regulated protein PM1-like; predicted gene, 21095; predicted gene, 20931; predicted gene, 20929; predicted gene, 20920; predicted gene, 20916; predicted gene, 20911; predicted gene, 20908; predicted gene, 20906; predic…	chrY	-	35895525	35920106	-2.41
Gm20897	predicted gene, 20897	chrY	-	38476257	38502253	-2.41
Gm20904	predicted gene, 20904	chrY	-	76060968	76061651	-2.41
Gm20921; Ssty2; Gm20799; Gm20805; Gm20804; Gm20806; Gm20841; Gm20842; Gm20856; Gm20881; Gm20859; Gm20887; Gm20891; Gm20892; Gm20907; Gm20902; Gm21127; Gm21245; Gm21396; Gm21470; Gm21506; Gm21617; Gm21642; LOC101056308	predicted gene, 20921; spermiogenesis specific transcript on the Y 2; predicted gene, 20799; predicted gene, 20805; predicted gene, 20804; predicted gene, 20806; predicted gene, 20841; predicted gene, 20842; predicted gene, 20856; predicted gene, 20881; predicted gene, 20859; predicted gene, 20887; predicted gene, 20891; predicted gene, 20892; predicted gene, 20907; predicted gene, 20902; predict…	chrY	-	64858669	64859352	-2.41
Gm20925	predicted gene, 20925	chrY	+	23306767	23307480	-2.41
Gm20935	predicted gene, 20935	chrY	+	68023542	68024225	-2.41
Gm21127; Ssty2; Gm20799; Gm20804; Gm20805; Gm20806; Gm20841; Gm20842; Gm20856; Gm20859; Gm20887; Gm20881; Gm20891; Gm20892; Gm20902; Gm20907; Gm20921; Gm21245; Gm21396; Gm21470; Gm21506; Gm21617; Gm21642; LOC101056308	predicted gene, 21127; spermiogenesis specific transcript on the Y 2; predicted gene, 20799; predicted gene, 20804; predicted gene, 20805; predicted gene, 20806; predicted gene, 20841; predicted gene, 20842; predicted gene, 20856; predicted gene, 20859; predicted gene, 20887; predicted gene, 20881; predicted gene, 20891; predicted gene, 20892; predicted gene, 20902; predicted gene, 20907; predict…	chrY	+	68464868	68465551	-2.41
Gm21184; Gm21943; Gm20818; Gm21163; Gm21247; Gm21281; Gm21330; Gm21573	predicted gene, 21184; predicted gene, 21943; predicted gene, 20818; predicted gene, 21163; predicted gene, 21247; predicted gene, 21281; predicted gene, 21330; predicted gene, 21573	chrY	+	34486834	34487517	-2.41
Gm21245; Gm20799; Ssty2; Gm20804; Gm20805; Gm20806; Gm20841; Gm20842; Gm20856; Gm20859; Gm20881; Gm20887; Gm20891; Gm20892; Gm20902; Gm20907; Gm20921; Gm21127; Gm21396; Gm21470; Gm21506; Gm21617; Gm21642; LOC101056308	predicted gene, 21245; predicted gene, 20799; spermiogenesis specific transcript on the Y 2; predicted gene, 20804; predicted gene, 20805; predicted gene, 20806; predicted gene, 20841; predicted gene, 20842; predicted gene, 20856; predicted gene, 20859; predicted gene, 20881; predicted gene, 20887; predicted gene, 20891; predicted gene, 20892; predicted gene, 20902; predicted gene, 20907; predict…	chrY	-	52261943	52262626	-2.41
Gm21247; Gm21943; Gm20818; Gm21163; Gm21184; Gm21281; Gm21330; Gm21573	predicted gene, 21247; predicted gene, 21943; predicted gene, 20818; predicted gene, 21163; predicted gene, 21184; predicted gene, 21281; predicted gene, 21330; predicted gene, 21573	chrY	+	46757399	46758082	-2.41
Gm21281; Gm21943; Gm20818; Gm21163; Gm21184; Gm21247; Gm21330; Gm21573	predicted gene, 21281; predicted gene, 21943; predicted gene, 20818; predicted gene, 21163; predicted gene, 21184; predicted gene, 21247; predicted gene, 21330; predicted gene, 21573	chrY	-	48669776	48670459	-2.41
Gm21409	predicted gene, 21409	chrY	+	84746673	84772793	-2.41
Gm21573; Gm21943; Gm20818; Gm21163; Gm21184; Gm21247; Gm21281; Gm21330	predicted gene, 21573; predicted gene, 21943; predicted gene, 20818; predicted gene, 21163; predicted gene, 21184; predicted gene, 21247; predicted gene, 21281; predicted gene, 21330	chrY	-	61460032	61460715	-2.41
Gm21679; LOC101055632; 1700040F15Rik; LOC380994	predicted gene, 21679; X-linked lymphocyte-regulated protein PM1-like; RIKEN cDNA 1700040F15 gene; SubName: Full=LOC380994 protein;	chrY	-	29628678	29684609	-2.41
Gm7958; Gm16430	predicted gene 7958; Xlr-related, meiosis regulated (Xmr) pseudogene; predicted gene 16430	chrX	+	55095605	55112451	-2.41
Gm8127	predicted gene 8127; Novel DUF622 domain containing protein	chr14	-	43288312	43293813	-2.41
Ift80	intraflagellar transport 80; intraflagellar transport 80 homolog (Chlamydomonas)	chr3	-	68892499	69004570	-2.41
Igbp1b	immunoglobulin (CD79A) binding protein 1b	chr6	-	138657089	138658544	-2.41
LOC101055632	X-linked lymphocyte-regulated protein PM1-like	chrY	+	59396324	59424653	-2.41
Mroh7	maestro heat-like repeat family member 7; novel protein	chr4	-	106680417	106730925	-2.41
Nt5c1b	5-nucleotidase, cytosolic IB; 5'-nucleotidase, cytosolic IB	chr12	+	10369971	10390174	-2.41
Ppp4r4	protein phosphatase 4, regulatory subunit 4	chr12	+	103532565	103613832	-2.41
Rps6ka6	ribosomal protein S6 kinase polypeptide 6	chrX	-	111388192	111537959	-2.41
Sept12	septin 12	chr16	-	4986858	4997852	-2.41
Smim13	small integral membrane protein 13; novel protein	chr13	+	41249844	41276577	-2.41
Ssxb6	synovial sarcoma, X member B, breakpoint 6; Synovial sarcoma, X member B, breakpoint 6	chrX	-	8542604	8548255	-2.41
1700001F09Rik; Gm3327	RIKEN cDNA 1700001F09 gene; Novel DUF622 domain containing protein	chr14	+	44123851	44129043	-2.4
4930562C15Rik	RIKEN cDNA 4930562C15 gene; novel protein, ortholog of human C16orf96	chr16	+	4835416	4867691	-2.4
Bbs7	Bardet-Biedl syndrome 7 (human); Bardet-Biedl syndrome 7	chr3	-	36573142	36613477	-2.4
Btg4	B cell translocation gene 4	chr9	+	51105878	51119700	-2.4
Cd55	CD55 antigen	chr1	-	130439027	130462744	-2.4
Dusp18	dual specificity phosphatase 18	chr11	+	3895240	3901296	-2.4
Dzip1	DAZ interacting protein 1	chr14	-	118875520	118925387	-2.4
Gm14590; Gm16430	predicted gene 14590; Xlr-related, meiosis regulated (Xmr) pseudogene; predicted gene 16430	chrX	+	54810872	54827789	-2.4
Gm20738; Gm21316; Gm21249; Gm20924; Gm20823	predicted gene, 20738; predicted gene, 21316; predicted gene, 21249; predicted gene, 20924; predicted gene, 20823	chrY	+	37957811	37960142	-2.4
Gm20810	predicted gene, 20810	chrY	+	28733498	28734181	-2.4
Gm20818; Gm21943; Gm21184; Gm21163; Gm21247; Gm21281; Gm21573; Gm21330	predicted gene, 20818; predicted gene, 21943; predicted gene, 21184; predicted gene, 21163; predicted gene, 21247; predicted gene, 21281; predicted gene, 21573; predicted gene, 21330	chrY	+	69017824	69018507	-2.4
Gm20879	predicted gene, 20879	chrY	-	44980580	44981263	-2.4
Gm20879	predicted gene, 20879	chrY	-	45385648	45386331	-2.4
Gm20894; Gm20736	predicted gene, 20894; predicted gene, 20736	chrY	-	28245357	28271527	-2.4
Gm20905; Gm20736	predicted gene, 20905; predicted gene, 20736	chrY	-	37233424	37259618	-2.4
Gm20908	predicted gene, 20908	chrY	+	64473251	64499257	-2.4
Gm20914	predicted gene, 20914	chrY	+	5727496	5728179	-2.4
Gm20920	predicted gene, 20920	chrY	+	51852105	51878105	-2.4
Gm20928	predicted gene, 20928	chrY	-	14029579	14030398	-2.4
Gm21163; Gm21943; Gm20818; Gm21184; Gm21247; Gm21281; Gm21330; Gm21573	predicted gene, 21163; predicted gene, 21943; predicted gene, 20818; predicted gene, 21184; predicted gene, 21247; predicted gene, 21281; predicted gene, 21330; predicted gene, 21573	chrY	-	76575727	76576410	-2.4
Gm21287	predicted gene, 21287	chrY	-	88804770	88805474	-2.4
Gm21678	predicted gene, 21678	chrY	-	18742347	18743166	-2.4
Gm21681; Gm14346; Gm3706	predicted gene, 21681; predicted gene 14346; predicted gene 3706	chrX	-	34159625	34161584	-2.4
Gm21733	predicted gene, 21733	chrY	-	55483303	55484007	-2.4
Gm21735	predicted gene, 21735	chrY	+	38247727	38248431	-2.4
Gm21740	predicted gene, 21740	chrY	-	54414835	54415539	-2.4
Gm21841	predicted gene, 21841	chrY	-	71364311	71364937	-2.4
Gm21851	predicted gene, 21851	chrY	-	56249470	56250174	-2.4
Gm21868	predicted gene, 21868	chrY	-	57457286	57457990	-2.4
Gm2784	predicted gene 2784	chrX	+	31336369	31338328	-2.4
Gm2799; Gmcl1l	predicted gene 2799; germ cell-less homolog 1 (Drosophila)-like	chrX	+	32278394	32562009	-2.4
Gm2951	predicted gene 2951; Novel DUF622 domain containing protein pseudogene	chr14	-	42371350	42373777	-2.4
Gm527	predicted gene 527	chr12	+	64917911	64924591	-2.4
Gm6268	predicted gene 6268; Novel transcript	chrX	+	36403477	36404655	-2.4
Gm9992	predicted gene 9992	chr17	-	7363712	7385305	-2.4
Hyls1	hydrolethalus syndrome 1	chr9	-	35560820	35570398	-2.4
Ica1	islet cell autoantigen 1	chr6	-	8630527	8778488	-2.4
Khdrbs3	KH domain containing, RNA binding, signal transduction associated 3	chr15	+	68928420	69101211	-2.4
LOC101055632; 1700040F15Rik; LOC380994	X-linked lymphocyte-regulated protein PM1-like; RIKEN cDNA 1700040F15 gene; SubName: Full=LOC380994 protein;	chrY	-	58758460	58814407	-2.4
Mroh2b	maestro heat-like repeat family member 2B	chr15	+	4898737	4962203	-2.4
Spag5	sperm associated antigen 5	chr11	+	78301529	78322457	-2.4
Spats1	spermatogenesis associated, serine-rich 1	chr17	-	45445881	45474938	-2.4
		chrY	+	42930295	42956354	-2.4
4930578I06Rik	RIKEN cDNA 4930578I06 gene	chr14	-	63971081	63987780	-2.39
4933406J08Rik	RIKEN cDNA 4933406J08 gene; novel protein (4933406J08Rik)	chr2	+	122186272	122206397	-2.39
AA467197; Mir147	expressed sequence AA467197; microRNA 147; novel NADH-ubiquinone reductase complex 1 MLRQ subunit containing protein (AA467197)	chr2	+	122636986	122641191	-2.39
Asb9	ankyrin repeat and SOCS box-containing 9; ankyrin repeat and SOCS box-containing protein 9	chrX	+	164497903	164539752	-2.39
Ccnyl1	cyclin Y-like 1	chr1	+	64690455	64725644	-2.39
Coil; 2210409E12Rik	coilin; transcription elongation factor B (SIII), polypeptide 2 pseudogene; RIKEN cDNA 2210409E12 gene; transcription elongation factor B (SIII) polypeptide 2 (18kD, elongin B) TCEB2 pseudogene	chr11	+	88970252	88991613	-2.39
Cpt1b	carnitine palmitoyltransferase 1b, muscle	chr15	-	89416405	89425863	-2.39
Fam3b	family with sequence similarity 3, member B	chr16	-	97471050	97504936	-2.39
Fignl1	fidgetin-like 1	chr11	-	11787431	11808962	-2.39
Gm17027	predicted gene 17027; Novel DUF622 domain containing protein	chr14	-	42157290	42162622	-2.39
Gm17266	predicted gene, 17266	chr18	-	84798558	84836716	-2.39
Gm20736; Gm21317; Sly	predicted gene, 20736; predicted gene, 21317; Sycp3 like Y-linked	chrY	+	82225212	82251414	-2.39
Gm20850; Gm20736; Sly	predicted gene, 20850; predicted gene, 20736; Sycp3 like Y-linked	chrY	+	75715307	75741544	-2.39
Gm20869; Gm20736; Sly	predicted gene, 20869; predicted gene, 20736; Sycp3 like Y-linked	chrY	+	71469434	71495627	-2.39
Gm20870; Gm20736	predicted gene, 20870; predicted gene, 20736	chrY	+	71692028	71718221	-2.39
Gm20873	predicted gene, 20873	chrY	+	6268725	6269423	-2.39
Gm20883; Gm20736	predicted gene, 20883; predicted gene, 20736	chrY	+	50608236	50634456	-2.39
Gm20884; LOC101056018; Gm21654; LOC101056060	predicted gene, 20884; Y-linked testis-specific protein 1-like; predicted gene, 21654	chrY	-	51391032	51391845	-2.39
Gm20903; Gm20736; Sly	predicted gene, 20903; predicted gene, 20736; Sycp3 like Y-linked	chrY	+	73669300	73695481	-2.39
Gm20912; Gm20800; Gm20933; Gm21285	predicted gene, 20912; predicted gene, 20800; predicted gene, 20933; predicted gene, 21285	chrY	-	81724619	81725302	-2.39
Gm20916; Gm21627; Gm21488; Gm21477; Gm21409; Gm21366; Gm21317; LOC100861691; Gm21095; Gm20931; Gm20929; Gm20920; Gm20911; Gm20908; Gm20906; Gm20905; Gm20903; Gm20897; Gm20896; Gm20894; Gm20890; Gm20883; Gm20870; Gm20869; Gm20855; Gm20850; Gm20845; Gm20835; Gm20824; Gm20820; Gm20814; Sly; Gm20736	predicted gene, 20916; predicted gene, 21627; predicted gene, 21488; predicted gene, 21477; predicted gene, 21409; predicted gene, 21366; predicted gene, 21317; X-linked lymphocyte-regulated protein PM1-like; predicted gene, 21095; predicted gene, 20931; predicted gene, 20929; predicted gene, 20920; predicted gene, 20911; predicted gene, 20908; predicted gene, 20906; predicted gene, 20905; predic…	chrY	+	79319550	79345702	-2.39
Gm20929; Gm20736; Sly	predicted gene, 20929; predicted gene, 20736; Sycp3 like Y-linked	chrY	+	53843934	53870145	-2.39
Gm21366; Sly; Gm20736	predicted gene, 21366; Sycp3 like Y-linked; predicted gene, 20736	chrY	-	22835091	22861271	-2.39
Gm21627; Gm20736	predicted gene, 21627; predicted gene, 20736	chrY	+	63228412	63254643	-2.39
Gm21654; Gm20884; LOC101056018; LOC101056060	predicted gene, 21654; predicted gene, 20884; Y-linked testis-specific protein 1-like	chrY	-	64012307	64013120	-2.39
Gm21792	predicted gene, 21792	chrY	-	88401365	88402048	-2.39
Gm21802	predicted gene, 21802	chrY	-	83361698	83362381	-2.39
Gm2933; Gm2913	predicted gene 2933; predicted gene 2913; novel protein similar to Germ cell-less protein-like 2 mGclh	chrX	-	33575387	33577346	-2.39
Gm8005	predicted gene 8005; Novel DUF622 domain containing protein	chr14	-	42428238	42439673	-2.39
Gm8212	predicted gene 8212; Novel DUF622 domain containing protein	chr14	+	44197661	44203133	-2.39
Iqcd	IQ motif containing D	chr5	+	120589016	120607114	-2.39
LOC101055632; 1700040F15Rik; LOC380994	X-linked lymphocyte-regulated protein PM1-like; RIKEN cDNA 1700040F15 gene; SubName: Full=LOC380994 protein;	chrY	+	47451150	47507037	-2.39
LOC101056091; LOC101056099; LOC101056121	Y-linked testis-specific protein 1-like	chrY	+	37100588	37101292	-2.39
Prss51	protease, serine 51; protease, serine, 51	chr14	+	64086234	64097672	-2.39
Ptpdc1	protein tyrosine phosphatase domain containing 1	chr13	-	48577872	48625573	-2.39
Rbm46os; 4930564K09Rik	RNA binding motif protein 46, opposite strand; Novel transcript (4930564K09Rik)	chr3	+	82876288	82950490	-2.39
Slxl1; Gm6664	Slx-like 1; predicted gene 6664; putative novel protein similar to Xlr-related, meiosis regulated Xmr	chrX	+	55226876	55243736	-2.39
Spaca1	sperm acrosome associated 1	chr4	-	34024874	34050191	-2.39
Speer4f	spermatogenesis associated glutamate (E)-rich protein 4f	chr5	+	17476096	17480936	-2.39
Tex16	testis expressed gene 16	chrX	+	111898534	112093316	-2.39
Tex22	testis expressed gene 22	chr12	+	113074502	113088917	-2.39
Tsks	testis-specific serine kinase substrate	chr7	+	44943222	44958037	-2.39
Ubxn11	UBX domain protein 11	chr4	+	134102570	134127593	-2.39
2610528A11Rik	RIKEN cDNA 2610528A11 gene	chr14	-	37102140	37114045	-2.38
Angel1	angel homolog 1 (Drosophila)	chr12	-	86700502	86726460	-2.38
Ccdc14	coiled-coil domain containing 14	chr16	+	34690616	34725194	-2.38
Ccp110	centriolar coiled coil protein 110; novel protein (6330503K22Rik)	chr7	+	118712552	118737024	-2.38
Cntd1	cyclin N-terminal domain containing 1	chr11	+	101279012	101296317	-2.38
Fam217a	family with sequence similarity 217, member A	chr13	-	34909964	34919992	-2.38
Fam45a	family with sequence similarity 45, member A	chr19	+	60811570	60836232	-2.38
Gm10731	FUN14 domain containing 2 pseudogene; predicted gene 10731; FUN14 domain containing 2 (Fundc2) pseudogene	chr3	-	40853476	40855285	-2.38
Gm16501; Gm6026	predicted gene 16501; predicted gene 6026	chrY	+	2599099	2599434	-2.38
Gm16501; Gm6026	predicted gene 16501; predicted gene 6026	chrY	-	2720339	2720674	-2.38
Gm20855; Gm21627; Gm21488; Gm21477; Gm21409; Gm21366; Gm21317; LOC100861691; Gm21095; Gm20931; Gm20929; Gm20920; Gm20916; Gm20911; Gm20908; Gm20906; Gm20905; Gm20903; Gm20897; Gm20896; Gm20894; Gm20890; Gm20883; Gm20870; Gm20869; Gm20850; Gm20845; Gm20835; Gm20824; Gm20820; Gm20814; Sly	predicted gene, 20855; predicted gene, 21627; predicted gene, 21488; predicted gene, 21477; predicted gene, 21409; predicted gene, 21366; predicted gene, 21317; X-linked lymphocyte-regulated protein PM1-like; predicted gene, 21095; predicted gene, 20931; predicted gene, 20929; predicted gene, 20920; predicted gene, 20916; predicted gene, 20911; predicted gene, 20908; predicted gene, 20906; predic…	chrY	-	35105689	35131848	-2.38
Gm20906; Gm20736	predicted gene, 20906; predicted gene, 20736	chrY	+	87550954	87575686	-2.38
Gm21083	predicted gene, 21083	chr5	+	15577337	15582097	-2.38
Gm21889	predicted gene, 21889	chrY	+	66407337	66408019	-2.38
Gm26731	predicted gene, 26731; high mobility group box 2 (Hmgb2) pseudogene	chr14	+	5597554	5598096	-2.38
Gm2927	predicted gene 2927; novel protein similar to Germ cell-less protein-like 2 mGclh	chrX	+	33657140	33659082	-2.38
Gm4746	predicted gene 4746; Novel pseudogene	chrX	-	90416964	90419625	-2.38
Gm7420	predicted gene 7420; Mortality factor 4-like protein 1 (Morf4l1) pseudogene	chr5	+	29214820	29219283	-2.38
Gm973	predicted gene 973	chr1	+	59516264	59634509	-2.38
LOC101055632; 1700040F15Rik	X-linked lymphocyte-regulated protein PM1-like; RIKEN cDNA 1700040F15 gene	chrY	-	31578782	31634566	-2.38
Lrrc36	leucine rich repeat containing 36; LRRC36 homolog (human)	chr8	+	105413571	105464086	-2.38
Smc2	structural maintenance of chromosomes 2	chr4	+	52439243	52488260	-2.38
Tdrd1	tudor domain containing 1	chr19	+	56826209	56870012	-2.38
Tmem217	transmembrane protein 217	chr17	-	29526009	29549593	-2.38
Ttc16	tetratricopeptide repeat domain 16	chr2	-	32757026	32775633	-2.38
Ttll13	tubulin tyrosine ligase-like family, member 13	chr7	+	80246376	80260821	-2.38
Usp50; Gm10774	ubiquitin specific peptidase 50; predicted pseudogene 10774	chr2	-	126709096	126783460	-2.38
Wdr27; 1190001L17Rik	WD repeat domain 27; RIKEN cDNA 1190001L17 gene	chr17	-	14818672	14943132	-2.38
Zfp110	zinc finger protein 110	chr7	+	12834761	12850584	-2.38
Zfp35	zinc finger protein 35	chr18	+	23989632	24005376	-2.38
4930468A15Rik	RIKEN cDNA 4930468A15 gene; novel protein similar to 1700042B14Rik	chrX	-	76582610	76602924	-2.37
BC048644	cDNA sequence BC048644; novel transcript, antisense to Car5a	chr8	+	121907833	121918428	-2.37
Car2	carbonic anhydrase 2	chr3	+	14886426	14900770	-2.37
Cdk5rap2; Gm11226; Ywhaq	CDK5 regulatory subunit associated protein 2; predicted gene 11226; tyrosine 3-monooxygenase/tryptophan 5-monooxygenase activation protein, theta polypeptide pseudogene Ywhaq; tyrosine 3-monooxygenase/tryptophan 5-monooxygenase activation protein, theta polypeptide	chr4	-	70216856	70410443	-2.37
Cers3	ceramide synthase 3	chr7	+	66743504	66823693	-2.37
Cntnap5b	contactin associated protein-like 5B	chr1	+	99772765	100485942	-2.37
Ddx25	DEAD (Asp-Glu-Ala-Asp) box polypeptide 25	chr9	-	35541847	35558528	-2.37
Gm17078	predicted gene 17078; novel DUF622 domain containing protein	chr14	-	51606066	51611310	-2.37
Gm20777; LOC101056173; Gm21678; Gm21440; Gm21425; Gm20928; Gm20851; Gm20833; Gm20831; Gm20827; Gm20807; Gm20793; LOC665918; Gm20773; Gm20772; Gm20737	predicted gene, 20777; Y-linked testis-specific protein 1-like; predicted gene, 21678; predicted gene, 21440; predicted gene, 21425; predicted gene, 20928; predicted gene, 20851; predicted gene, 20833; predicted gene, 20831; predicted gene, 20827; predicted gene, 20807; predicted gene, 20793; predicted gene, 20773; predicted gene, 20772; predicted gene, 20737	chrY	-	10750128	10750826	-2.37
Gm20809	predicted gene, 20809	chrY	+	23943166	23944157	-2.37
Gm21201; Gm20791; Gm20808; Gm20809; Gm20846; Gm20861; Gm20863; Gm20919; Gm20927; Gm20932; Gm21076; Gm21151; Gm21155; Gm21344; Gm21412; Gm21427; Gm21443; Gm21462; Gm21661; LOC101056018; LOC101056060	predicted gene, 21201; predicted gene, 20791; predicted gene, 20808; predicted gene, 20809; predicted gene, 20846; predicted gene, 20861; predicted gene, 20863; predicted gene, 20919; predicted gene, 20927; predicted gene, 20932; predicted gene, 21076; predicted gene, 21151; predicted gene, 21155; predicted gene, 21344; predicted gene, 21412; predicted gene, 21427; predicted gene, 21443; predicte…	chrY	+	34561734	34562417	-2.37
Gm21271	predicted gene, 21271	chrY	-	48594793	48595476	-2.37
Gm21462; Gm20791; Gm20808; Gm20846; Gm20809; Gm20861; Gm20863; Gm20927; Gm20919; Gm20932; Gm21076; Gm21155; Gm21151; Gm21201; Gm21344; Gm21412; Gm21427; Gm21443; Gm21661; LOC101056060; LOC101056018	predicted gene, 21462; predicted gene, 20791; predicted gene, 20808; predicted gene, 20846; predicted gene, 20809; predicted gene, 20861; predicted gene, 20863; predicted gene, 20927; predicted gene, 20919; predicted gene, 20932; predicted gene, 21076; predicted gene, 21155; predicted gene, 21151; predicted gene, 21201; predicted gene, 21344; predicted gene, 21412; predicted gene, 21427; predicte…	chrY	-	86869372	86870055	-2.37
Gm21760	predicted gene, 21760	chrY	+	80135210	80157221	-2.37
Gm21832	predicted gene, 21832	chrY	-	61385179	61385862	-2.37
Gm21835	predicted gene, 21835	chrY	+	37430489	37431157	-2.37
Gm21879	predicted gene, 21879	chrY	-	85016812	85017495	-2.37
Gm21924	predicted gene, 21924	chrY	+	38172994	38173698	-2.37
Gm3402	predicted gene 3402	chr5	+	146514123	146516902	-2.37
Mroh5	maestro heat-like repeat family member 5; novel protein	chr15	-	73761410	73839699	-2.37
Nudcd1	NudC domain containing 1	chr15	-	44375227	44428307	-2.37
Olfr262	olfactory receptor 262	chr19	-	12240721	12241659	-2.37
Spata31d1d	spermatogenesis associated 31 subfamily D, member 1D	chr13	-	59725925	59731752	-2.37
Vmn2r-ps111	vomeronasal 2, receptor, pseudogene 111; novel transcript sense overlapping Vmn2r88	chr14	+	51377284	51432043	-2.37
4921513D11Rik; Rmdn2	RIKEN cDNA 4921513D11 gene; regulator of microtubule dynamics 2	chr17	+	79626651	79628681	-2.36
4933403O08Rik	RIKEN cDNA 4933403O08 gene; novel protein (4933403O08Rik)	chrX	+	112239049	112243852	-2.36
Adad1	adenosine deaminase domain containing 1 (testis specific)	chr3	+	37063527	37121924	-2.36
Als2cr11	amyotrophic lateral sclerosis 2 (juvenile) chromosome region, candidate 11 (human)	chr1	-	58997123	59003539	-2.36
Bcl2l14	BCL2-like 14 (apoptosis facilitator); Bcl2-like 14 (apoptosis facilitator)	chr6	+	134396318	134438736	-2.36
C330027C09Rik	RIKEN cDNA C330027C09 gene; novel protein (C330027C09Rik)	chr16	+	48994180	49019709	-2.36
Fkbpl	FK506 binding protein-like	chr17	+	34644764	34646327	-2.36
Gm10375	predicted gene 10375; Novel DUF622 domain containing protein	chr14	-	43602627	43608065	-2.36
Gm10590	predicted gene 10590	chr4	-	42712687	42734879	-2.36
Gm10590	predicted gene 10590	chr4_JH584294_random	-	60496	82688	-2.36
Gm14345; Gm14346; Gm14351; Gm3701; Gm21681; Gm2933	predicted gene 14345; predicted gene 14346; predicted gene 14351; predicted gene 3701; predicted gene, 21681; predicted gene 2933	chrX	-	3441731	3443690	-2.36
Gm17728	predicted gene, 17728	chr17	+	9422060	9422458	-2.36
Gm20919; Gm20791; Gm20809; Gm20808; Gm20846; Gm20861; Gm20863; Gm20927; Gm20932; Gm21076; Gm21151; Gm21201; Gm21155; Gm21412; Gm21344; Gm21427; Gm21443; Gm21462; Gm21661; LOC101056018; LOC101056060	predicted gene, 20919; predicted gene, 20791; predicted gene, 20809; predicted gene, 20808; predicted gene, 20846; predicted gene, 20861; predicted gene, 20863; predicted gene, 20927; predicted gene, 20932; predicted gene, 21076; predicted gene, 21151; predicted gene, 21201; predicted gene, 21155; predicted gene, 21412; predicted gene, 21344; predicted gene, 21427; predicted gene, 21443; predicte…	chrY	-	79074227	79074940	-2.36
Gm20927; Gm20791; Gm20808; Gm20809; Gm20846; Gm20861; Gm20863; Gm20919; Gm20932; Gm21076; Gm21151; Gm21155; Gm21201; Gm21344; Gm21427; Gm21412; Gm21443; Gm21462; Gm21661; LOC101056018; LOC101056060	predicted gene, 20927; predicted gene, 20791; predicted gene, 20808; predicted gene, 20809; predicted gene, 20846; predicted gene, 20861; predicted gene, 20863; predicted gene, 20919; predicted gene, 20932; predicted gene, 21076; predicted gene, 21151; predicted gene, 21155; predicted gene, 21201; predicted gene, 21344; predicted gene, 21427; predicted gene, 21412; predicted gene, 21443; predicte…	chrY	-	54968754	54969437	-2.36
Gm21088	predicted gene, 21088	chrY	+	83536126	83556933	-2.36
Gm21477; Gm21627; Gm21488; Gm21409; Gm21366; Gm21317; LOC100861691; Gm21095; Gm20931; Gm20929; Gm20920; Gm20916; Gm20911; Gm20908; Gm20906; Gm20905; Gm20903; Gm20897; Gm20896; Gm20894; Gm20890; Gm20883; Gm20870; Gm20869; Gm20855; Gm20850; Gm20845; Gm20835; Gm20824; Gm20820; Gm20814; Sly	predicted gene, 21477; predicted gene, 21627; predicted gene, 21488; predicted gene, 21409; predicted gene, 21366; predicted gene, 21317; X-linked lymphocyte-regulated protein PM1-like; predicted gene, 21095; predicted gene, 20931; predicted gene, 20929; predicted gene, 20920; predicted gene, 20916; predicted gene, 20911; predicted gene, 20908; predicted gene, 20906; predicted gene, 20905; predic…	chrY	+	87116821	87142912	-2.36
Gm21627; Gm21488; Gm21477; Gm21409; Gm21366; Gm21317; LOC100861691; Gm21095; Gm20931; Gm20929; Gm20920; Gm20916; Gm20911; Gm20908; Gm20906; Gm20905; Gm20903; Gm20897; Gm20896; Gm20894; Gm20890; Gm20883; Gm20870; Gm20869; Gm20855; Gm20850; Gm20845; Gm20835; Gm20824; Gm20820; Gm20814; Sly; Gm20736	predicted gene, 21627; predicted gene, 21488; predicted gene, 21477; predicted gene, 21409; predicted gene, 21366; predicted gene, 21317; X-linked lymphocyte-regulated protein PM1-like; predicted gene, 21095; predicted gene, 20931; predicted gene, 20929; predicted gene, 20920; predicted gene, 20916; predicted gene, 20911; predicted gene, 20908; predicted gene, 20906; predicted gene, 20905; predic…	chrY	+	54655448	54681655	-2.36
Gm21661; LOC101056060; LOC101056018; Gm21462; Gm21443; Gm21427; Gm21412; Gm21344; Gm21201; Gm21155; Gm21151; Gm21076; Gm20932; Gm20927; Gm20919; Gm20863; Gm20861; Gm20846; Gm20809; Gm20808; Gm20791	predicted gene, 21661; Y-linked testis-specific protein 1-like; predicted gene, 21462; predicted gene, 21443; predicted gene, 21427; predicted gene, 21412; predicted gene, 21344; predicted gene, 21201; predicted gene, 21155; predicted gene, 21151; predicted gene, 21076; predicted gene, 20932; predicted gene, 20927; predicted gene, 20919; predicted gene, 20863; predicted gene, 20861; predicted gen…	chrY	+	23097865	23098578	-2.36
Gm21785	predicted gene, 21785	chrY	-	85453833	85454516	-2.36
Gm21881	predicted gene, 21881	chrY	-	85814226	85814909	-2.36
Gm5593	predicted gene 5593; cyclin B1 (Ccnb1) pseudogene	chr7	-	42105803	42107185	-2.36
Gm6401	predicted gene 6401; Novel DUF622 domain containing protein	chr14	-	41962708	41967927	-2.36
Gm732	predicted gene 732; novel protein (Gm732)	chrX	-	107945735	107948465	-2.36
Gm7980; Gm7970	predicted gene 7980; predicted gene 7970; Novel DUF622 domain containing protein	chr14	-	41901813	41907290	-2.36
Gm8082	predicted gene 8082; Novel DUF662 domain containing protein	chr14	-	42988342	42993624	-2.36
Olfr1277	olfactory receptor 1277	chr2	-	111269427	111270392	-2.36
Pla2g10	phospholipase A2, group X	chr16	-	13715057	13730983	-2.36
Smco2	single-pass membrane protein with coiled-coil domains 2; novel protein (1700023A16Rik)	chr6	+	146850104	146871406	-2.36
Spata7	spermatogenesis associated 7; spermatogenesis associated 7 (Spata7), mRNA.	chr12	+	98628142	98669819	-2.36
Tekt2	tektin 2	chr4	-	126322121	126325688	-2.36
Txnrd3	thioredoxin reductase 3	chr6	+	89643988	89675529	-2.36
Ube2dnl2	ubiquitin-conjugating enzyme E2D N-terminal like 2; novel protein similar to ubiquitin-conjugating enzyme E2D 2 Ube2d2	chrX	+	114907582	114908510	-2.36
1110017D15Rik	RIKEN cDNA 1110017D15 gene; likely ortholog of H. sapiens chromosome 9 open reading frame 24 (C9orf24)	chr4	-	41505009	41517333	-2.35
1700019L03Rik	RIKEN cDNA 1700019L03 gene; novel protein	chr2	-	32777381	32784428	-2.35
1700092M07Rik	RIKEN cDNA 1700092M07 gene	chr19	+	8740718	8741225	-2.35
4930578G10Rik	RIKEN cDNA 4930578G10 gene; novel protein	chr4	+	42735545	42846261	-2.35
Arhgef33	Rho guanine nucleotide exchange factor (GEF) 33	chr17	+	80307407	80394889	-2.35
Catsperg2	catsper channel auxiliary subunit gamma 2	chr7	-	29697219	29727015	-2.35
Ccdc108	coiled-coil domain containing 108	chr1	-	74902071	74935599	-2.35
Chdc2	calponin homology domain containing 2	chrX	-	79392554	79454699	-2.35
Cstl1	cystatin-like 1	chr2	+	148750358	148755433	-2.35
Dnajb3	DnaJ (Hsp40) homolog, subfamily B, member 3	chr1	-	88204732	88205782	-2.35
Espl1	extra spindle pole bodies 1 (S. cerevisiae)	chr15	+	102296293	102324357	-2.35
Glb1l	galactosidase, beta 1-like; galactosidase beta 1-like	chr1	-	75197291	75210778	-2.35
Gm1141	predicted gene 1141; PAS domain containing 1	chrX	+	71928816	71940871	-2.35
Gm17093	predicted gene 17093; Novel DUF622 domain containing protein	chr14	+	44518276	44523444	-2.35
Gm20791; Gm20808; Gm20809; Gm20846; Gm20861; Gm20919; Gm20863; Gm20927; Gm20932; Gm21076; Gm21151; Gm21201; Gm21155; Gm21344; Gm21412; Gm21462; Gm21443; Gm21427; Gm21661; LOC101056018; LOC101056060	predicted gene, 20791; predicted gene, 20808; predicted gene, 20809; predicted gene, 20846; predicted gene, 20861; predicted gene, 20919; predicted gene, 20863; predicted gene, 20927; predicted gene, 20932; predicted gene, 21076; predicted gene, 21151; predicted gene, 21201; predicted gene, 21155; predicted gene, 21344; predicted gene, 21412; predicted gene, 21462; predicted gene, 21443; predicte…	chrY	-	80681820	80682503	-2.35
Gm20808; Gm20791; Gm20809; Gm20846; Gm20863; Gm20861; Gm20919; Gm20927; Gm21076; Gm20932; Gm21151; Gm21155; Gm21201; Gm21412; Gm21344; Gm21427; Gm21443; Gm21661; Gm21462; LOC101056018; LOC101056060	predicted gene, 20808; predicted gene, 20791; predicted gene, 20809; predicted gene, 20846; predicted gene, 20863; predicted gene, 20861; predicted gene, 20919; predicted gene, 20927; predicted gene, 21076; predicted gene, 20932; predicted gene, 21151; predicted gene, 21155; predicted gene, 21201; predicted gene, 21412; predicted gene, 21344; predicted gene, 21427; predicted gene, 21443; predicte…	chrY	-	78761355	78762038	-2.35
Gm20820	predicted gene, 20820	chrY	+	86061803	86087758	-2.35
Gm20861; Gm20791; Gm20808; Gm20809; Gm20846; Gm20863; Gm20919; Gm20927; Gm20932; Gm21151; Gm21076; Gm21155; Gm21201; Gm21344; Gm21412; Gm21443; Gm21427; Gm21462; Gm21661; LOC101056018; LOC101056060	predicted gene, 20861; predicted gene, 20791; predicted gene, 20808; predicted gene, 20809; predicted gene, 20846; predicted gene, 20863; predicted gene, 20919; predicted gene, 20927; predicted gene, 20932; predicted gene, 21151; predicted gene, 21076; predicted gene, 21155; predicted gene, 21201; predicted gene, 21344; predicted gene, 21412; predicted gene, 21443; predicted gene, 21427; predicte…	chrY	-	86365740	86366423	-2.35
Gm20917; Gm21469	predicted gene, 20917; predicted gene, 21469	chrY	+	23031059	23032053	-2.35
Gm20917; Gm21469	predicted gene, 20917; predicted gene, 21469	chrY	-	79148793	79149787	-2.35
Gm20932; Gm20791; Gm20809; Gm20808; Gm20846; Gm20861; Gm20919; Gm20863; Gm20927; Gm21151; Gm21076; Gm21155; Gm21201; Gm21412; Gm21344; Gm21427; Gm21443; Gm21661; Gm21462; LOC101056018; LOC101056060	predicted gene, 20932; predicted gene, 20791; predicted gene, 20809; predicted gene, 20808; predicted gene, 20846; predicted gene, 20861; predicted gene, 20919; predicted gene, 20863; predicted gene, 20927; predicted gene, 21151; predicted gene, 21076; predicted gene, 21155; predicted gene, 21201; predicted gene, 21412; predicted gene, 21344; predicted gene, 21427; predicted gene, 21443; predicte…	chrY	-	69625835	69626518	-2.35
Gm21076; Gm20791; Gm20808; Gm20846; Gm20809; Gm20861; Gm20863; Gm20927; Gm20919; Gm20932; Gm21155; Gm21151; Gm21201; Gm21344; Gm21412; Gm21427; Gm21443; Gm21661; Gm21462; LOC101056018; LOC101056060	predicted gene, 21076; predicted gene, 20791; predicted gene, 20808; predicted gene, 20846; predicted gene, 20809; predicted gene, 20861; predicted gene, 20863; predicted gene, 20927; predicted gene, 20919; predicted gene, 20932; predicted gene, 21155; predicted gene, 21151; predicted gene, 21201; predicted gene, 21344; predicted gene, 21412; predicted gene, 21427; predicted gene, 21443; predicte…	chrY	-	74788963	74789646	-2.35
Gm21151; Gm20791; Gm20808; Gm20846; Gm20809; Gm20861; Gm20863; Gm20919; Gm20932; Gm20927; Gm21076; Gm21201; Gm21155; Gm21344; Gm21427; Gm21412; Gm21443; Gm21661; Gm21462; LOC101056018; LOC101056060	predicted gene, 21151; predicted gene, 20791; predicted gene, 20808; predicted gene, 20846; predicted gene, 20809; predicted gene, 20861; predicted gene, 20863; predicted gene, 20919; predicted gene, 20932; predicted gene, 20927; predicted gene, 21076; predicted gene, 21201; predicted gene, 21155; predicted gene, 21344; predicted gene, 21427; predicted gene, 21412; predicted gene, 21443; predicte…	chrY	+	69092807	69093490	-2.35
Gm21155; Gm20791; Gm20808; Gm20809; Gm20846; Gm20861; Gm20863; Gm20919; Gm20927; Gm20932; Gm21076; Gm21151; Gm21201; Gm21344; Gm21412; Gm21427; Gm21443; Gm21462; Gm21661; LOC101056018; LOC101056060	predicted gene, 21155; predicted gene, 20791; predicted gene, 20808; predicted gene, 20809; predicted gene, 20846; predicted gene, 20861; predicted gene, 20863; predicted gene, 20919; predicted gene, 20927; predicted gene, 20932; predicted gene, 21076; predicted gene, 21151; predicted gene, 21201; predicted gene, 21344; predicted gene, 21412; predicted gene, 21427; predicted gene, 21443; predicte…	chrY	-	76500784	76501467	-2.35
Gm21815; Gm20736	predicted gene, 21815; predicted gene, 20736	chrY	+	56500811	56527030	-2.35
Gm21854	predicted gene, 21854	chrY	+	5658985	5659455	-2.35
Gm21977; Gm8068	predicted gene 21977; predicted gene 8068; Novel DUF622 domain containing protein	chr14	-	42847980	42853477	-2.35
Hist2h2be	histone cluster 2, H2be	chr3	+	96221119	96223740	-2.35
Kctd19	potassium channel tetramerisation domain containing 19	chr8	-	105382807	105413502	-2.35
Nxn	nucleoredoxin	chr11	-	76257198	76399141	-2.35
Olfr1280	olfactory receptor 1280	chr2	+	111315438	111316440	-2.35
Oscp1	organic solute carrier partner 1	chr4	+	126058565	126092195	-2.35
Prss54	protease, serine 54	chr8	-	95559133	95576340	-2.35
Ribc2	RIB43A domain with coiled-coils 2	chr15	+	85132099	85144569	-2.35
Spata31d1b	spermatogenesis associated 31 subfamily D, member 1B	chr13	+	59712284	59719289	-2.35
Srsx	serine-rich, secreted, X-linked	chrX	-	123220985	123222481	-2.35
1700012B09Rik	RIKEN cDNA 1700012B09 gene	chr9	-	14756593	14771030	-2.34
1700020L24Rik	RIKEN cDNA 1700020L24 gene; novel protein	chr11	+	83437686	83441232	-2.34
1700020N01Rik	RIKEN cDNA 1700020N01 gene	chr10	+	21593145	21622375	-2.34
1700034I23Rik	FUN14 domain containing 2 pseudogene; RIKEN cDNA 1700034I23 gene; FUN14 domain containing 2 (Fundc2) pseudogene	chr3	-	40900199	40902543	-2.34
4931429I11Rik	RIKEN cDNA 4931429I11 gene; novel protein (4931429I11Rik)	chr9	-	40894849	40964118	-2.34
Ccdc116	coiled-coil domain containing 116	chr16	-	17139064	17147229	-2.34
Cdkn3	cyclin-dependent kinase inhibitor 3	chr14	+	46760541	46771525	-2.34
Cfhr3	complement factor H-related 3	chr1	-	139574841	139661056	-2.34
Dis3l	DIS3 mitotic control homolog (S. cerevisiae)-like	chr9	-	64306756	64341288	-2.34
Fam122c	family with sequence similarity 122, member C	chrX	+	53273424	53331185	-2.34
Gm10377; Gm10376	predicted gene 10377; predicted gene 10376; Novel DUF622 domain containing protein	chr14	-	43010188	43015628	-2.34
Gm14781	predicted gene 14781; novel protein simlar to melanoma antigen, family B, 5 Mageb5	chrX	+	91632194	91635671	-2.34
Gm20823; Gm21316; Gm21249; Gm20924; Gm20738	predicted gene, 20823; predicted gene, 21316; predicted gene, 21249; predicted gene, 20924; predicted gene, 20738	chrY	-	62462510	62464845	-2.34
Gm20871; Gm21647; Gm21191; Gm21170	Sycp3 like Y-linked pseudogene; predicted gene, 21647; predicted gene, 21191; predicted gene, 21170	chrY	+	43952144	43978241	-2.34
Gm20918	predicted gene, 20918	chrY	+	5045445	5046128	-2.34
Gm21118	predicted gene, 21118	chrY	-	70271441	70272124	-2.34
Gm21864	predicted gene, 21864	chrY	-	83287896	83288579	-2.34
Gm21872	predicted gene, 21872	chrY	+	35569461	35570165	-2.34
Gm3015	predicted gene 3015; Novel DUF622 domain containing protein	chr14	-	42763525	42768821	-2.34
Gm3543	predicted gene 3543; Novel DUF622 domain containing protein	chr14	-	41977873	41983325	-2.34
Gm5591; Gm21129; Gm1988; Gm6866; Gm6833; Gm6818	predicted gene 5591; predicted gene, 21129; predicted gene 1988; predicted gene 6866; predicted gene 6833; predicted gene 6818	chr7	-	38518139	38528193	-2.34
Gm8180	predicted gene 8180; Novel DUF622 domain containing protein	chr14	-	43779488	43784745	-2.34
Gm8700	predicted gene 8700	chr13	-	50099026	50104045	-2.34
Gm9602	predicted gene 9602; Novel DUF622 domain containing protein	chr14	+	4776337	4822359	-2.34
H2afb1	H2A histone family, member B1; novel protein	chr2	-	17996417	17996958	-2.34
Hormad1	HORMA domain containing 1	chr3	+	95559677	95587860	-2.34
Mak	male germ cell-associated kinase	chr13	-	41025120	41079706	-2.34
Ndc80	NDC80 homolog, kinetochore complex component (S. cerevisiae)	chr17	-	71496100	71526857	-2.34
Peli2	pellino 2	chr14	+	48120869	48260883	-2.34
Phospho2	phosphatase, orphan 2	chr2	+	69789623	69800005	-2.34
Pld6	phospholipase D family, member 6	chr11	-	59783893	59787657	-2.34
Ppil6	peptidylprolyl isomerase (cyclophilin)-like 6	chr10	+	41490439	41514288	-2.34
Slc36a3	solute carrier family 36 (proton/amino acid symporter), member 3	chr11	-	55124815	55151708	-2.34
Spata21	spermatogenesis associated 21	chr4	+	141088333	141112760	-2.34
Spatc1l	spermatogenesis and centriole associated 1 like; novel protein (1700027D21Rik)	chr10	+	76562272	76570201	-2.34
Tex101	testis expressed gene 101	chr7	-	24668008	24676675	-2.34
Wdr31	WD repeat domain 31	chr4	-	62448653	62470896	-2.34
Wdr38	WD repeat domain 38; WD repeat domain 38 (Wdr38), mRNA.	chr2	+	38997476	39006678	-2.34
		chr4	+	41857757	41886063	-2.34
March10	membrane-associated ring finger (C3HC4) 10	chr11	-	105360798	105456735	-2.33
1700019N19Rik	RIKEN cDNA 1700019N19 gene; RIKEN cDNA hypothetical gene (1700019N19Rik)	chr19	-	58785803	58794461	-2.33
6430531B16Rik	RIKEN cDNA 6430531B16 gene; novel protein (6430531B16Rik)	chr7	-	139972303	139978755	-2.33
Aurka	aurora kinase A	chr2	-	172356190	172370535	-2.33
Cabyr	calcium-binding tyrosine-(Y)-phosphorylation regulated (fibrousheathin 2)	chr18	+	12741324	12755146	-2.33
Casc1	cancer susceptibility candidate 1	chr6	-	145174834	145211036	-2.33
Cyb5r2	cytochrome b5 reductase 2	chr7	-	107748455	107758032	-2.33
Dennd5b	DENN/MADD domain containing 5B	chr6	-	148988069	149101680	-2.33
Fam188b	family with sequence similarity 188, member B	chr6	+	55203383	55320222	-2.33
Fbxo15	F-box protein 15	chr18	+	84935025	84981392	-2.33
Gm10355	predicted gene 10355	chr3	-	101306561	101307079	-2.33
Gm14595; Gm16430	predicted gene 14595; Xlr-related, meiosis regulated (Xmr) pseudogene; predicted gene 16430	chrX	+	54713224	54730010	-2.33
Gm20773	predicted gene, 20773	chrY	+	13495642	13496461	-2.33
Gm20809; Gm21443; LOC101056060; LOC101056018; Gm21661; Gm21462; Gm21427; Gm21412; Gm21344; Gm21201; Gm21155; Gm21151; Gm21076; Gm20932; Gm20927; Gm20919; Gm20863; Gm20861; Gm20846; Gm20808; Gm20791	predicted gene, 20809; predicted gene, 21443; Y-linked testis-specific protein 1-like; predicted gene, 21661; predicted gene, 21462; predicted gene, 21427; predicted gene, 21412; predicted gene, 21344; predicted gene, 21201; predicted gene, 21155; predicted gene, 21151; predicted gene, 21076; predicted gene, 20932; predicted gene, 20927; predicted gene, 20919; predicted gene, 20863; predicted gen…	chrY	+	24456405	24457399	-2.33
Gm20819	predicted gene, 20819	chrY	+	88534803	88578064	-2.33
Gm20851	predicted gene, 20851	chrY	+	18208481	18209300	-2.33
Gm21129	predicted gene, 21129	chr7	-	38816997	38846884	-2.33
Gm21310	predicted gene, 21310	chrY	-	10144861	10145559	-2.33
Gm21443; Gm20791; Gm20808; Gm20809; Gm20846; Gm20861; Gm20863; Gm20927; Gm20919; Gm20932; Gm21076; Gm21155; Gm21151; Gm21201; Gm21344; Gm21427; Gm21412; Gm21661; Gm21462; LOC101056018; LOC101056060	predicted gene, 21443; predicted gene, 20791; predicted gene, 20808; predicted gene, 20809; predicted gene, 20846; predicted gene, 20861; predicted gene, 20863; predicted gene, 20927; predicted gene, 20919; predicted gene, 20932; predicted gene, 21076; predicted gene, 21155; predicted gene, 21151; predicted gene, 21201; predicted gene, 21344; predicted gene, 21427; predicted gene, 21412; predicte…	chrY	-	72819515	72821815	-2.33
Gm21729	predicted gene, 21729	chrY	-	41622176	41644045	-2.33
Gm21808	predicted gene, 21808	chrY	-	70780718	70781401	-2.33
Gm21823	predicted gene, 21823	chrY	-	79590278	79590982	-2.33
Gm5800	predicted gene 5800; novel DUF622 domain containing protein (Gm5800)	chr14	-	51711643	51717183	-2.33
Gm6482	predicted gene 6482; Novel DUF622 domain containing protein	chr14	-	41402885	41408281	-2.33
Gm8247	predicted gene 8247; Novel DUF622 domain containing protein	chr14	+	44583153	44588402	-2.33
Hspa1l	heat shock protein 1-like	chr17	+	34972703	34979284	-2.33
Myh10	myosin, heavy polypeptide 10, non-muscle	chr11	+	68691559	68816632	-2.33
Sly	Sycp3 like Y-linked	chrY	+	57187206	57213358	-2.33
Spata20	spermatogenesis associated 20	chr11	-	94478904	94486179	-2.33
1700024J04Rik	RIKEN cDNA 1700024J04 gene	chr11	-	49586641	49588462	-2.32
Gdap1	ganglioside-induced differentiation-associated-protein 1	chr1	+	17145362	17164271	-2.32
Gm20736; Sly	predicted gene, 20736; Sycp3 like Y-linked	chrY	+	72554829	72581058	-2.32
Gm20814; Sly	predicted gene, 20814; Sycp3 like Y-linked	chrY	+	75195856	75222053	-2.32
Gm20909; Gm20801; Gm20747; Gm21683	predicted gene, 20909; predicted gene, 20801; predicted gene, 20747; predicted gene, 21683	chrY	-	81799149	81801497	-2.32
Gm21470; Gm20799; Ssty2; Gm20804; Gm20806; Gm20805; Gm20841; Gm20842; Gm20856; Gm20881; Gm20859; Gm20887; Gm20891; Gm20892; Gm20902; Gm20907; Gm20921; Gm21245; Gm21127; Gm21396; Gm21506; Gm21617; Gm21642; LOC101056308	predicted gene, 21470; predicted gene, 20799; spermiogenesis specific transcript on the Y 2; predicted gene, 20804; predicted gene, 20806; predicted gene, 20805; predicted gene, 20841; predicted gene, 20842; predicted gene, 20856; predicted gene, 20881; predicted gene, 20859; predicted gene, 20887; predicted gene, 20891; predicted gene, 20892; predicted gene, 20902; predicted gene, 20907; predict…	chrY	-	86943636	86944319	-2.32
Gm21847; Speer8-ps1; Speer7-ps1	predicted gene, 21847; spermatogenesis associated glutamate (E)-rich protein 8, pseudogene 1; spermatogenesis associated glutamate (E)-rich protein 7, pseudogene 1	chr5	+	15483291	15656679	-2.32
Gm21943; Gm21573; Gm21330; Gm21281; Gm21247; Gm21184; Gm21163; Gm20818	predicted gene, 21943; predicted gene, 21573; predicted gene, 21330; predicted gene, 21281; predicted gene, 21247; predicted gene, 21184; predicted gene, 21163; predicted gene, 20818	chrY	-	57531417	57533726	-2.32
Gm4884; Gm2128	predicted gene 4884; predicted gene 2128	chr7	+	41032719	41159271	-2.32
Gm6812	predicted gene 6812; novel protein	chrX	-	68892373	68893053	-2.32
Gm7247	predicted gene 7247; Novel DUF622 protein (EG638695)	chr14	+	51361756	51569982	-2.32
Gm7697	predicted gene 7697	chr8	-	69482636	69522812	-2.32
Gm8020	predicted gene 8020; Novel DUF622 domain containing protein	chr14	-	42496884	42502349	-2.32
Gm8140	predicted gene 8140	chr15	-	76533213	76535366	-2.32
Hipk4	homeodomain interacting protein kinase 4	chr7	+	27523261	27531175	-2.32
Mtmr6	myotubularin related protein 6	chr14	+	60265205	60302371	-2.32
Parpbp	PARP1 binding protein; novel protein (4930547N16Rik)	chr10	-	88091398	88146941	-2.32
Pmp2	peripheral myelin protein 2	chr3	-	10179851	10183885	-2.32
Satl1	spermidine/spermine N1-acetyl transferase-like 1	chrX	-	112384303	112406779	-2.32
Slc25a31	solute carrier family 25 (mitochondrial carrier; adenine nucleotide translocator), member 31	chr3	+	40708855	40726094	-2.32
Slc35g3	solute carrier family 35, member G3; acyl-malonyl condensing enzyme	chr11	-	69759884	69761968	-2.32
Sly; Gm20931; Gm21627; Gm21488; Gm21477; Gm21409; Gm21366; Gm21317; LOC100861691; Gm21095; Gm20929; Gm20920; Gm20916; Gm20911; Gm20908; Gm20906; Gm20905; Gm20903; Gm20897; Gm20896; Gm20894; Gm20890; Gm20883; Gm20870; Gm20869; Gm20855; Gm20850; Gm20845; Gm20835; Gm20824; Gm20820; Gm20814	Sycp3 like Y-linked; predicted gene, 20931; predicted gene, 21627; predicted gene, 21488; predicted gene, 21477; predicted gene, 21409; predicted gene, 21366; predicted gene, 21317; X-linked lymphocyte-regulated protein PM1-like; predicted gene, 21095; predicted gene, 20929; predicted gene, 20920; predicted gene, 20916; predicted gene, 20911; predicted gene, 20908; predicted gene, 20906; predicte…	chrY	+	55213720	55239866	-2.32
Spaca4	sperm acrosome associated 4; Spaca4 sperm acrosome associated 4	chr7	-	45725107	45725816	-2.32
Ttc39a	tetratricopeptide repeat domain 39A	chr4	+	109406623	109444745	-2.32
Ulk4	unc-51-like kinase 4; unc-51-like kinase 4 (C. elegans)	chr9	-	120960268	121277197	-2.32
Vps13a	vacuolar protein sorting 13A (yeast)	chr19	-	16615366	16780933	-2.32
1700019M22Rik	RIKEN cDNA 1700019M22 gene; NFX-like protein	chr12	-	96046610	96047222	-2.31
1700034J05Rik	RIKEN cDNA 1700034J05 gene; novel protein	chr6	-	146950329	146954422	-2.31
4930596D02Rik	RIKEN cDNA 4930596D02 gene	chr14	-	35809486	35811978	-2.31
Arc	activity regulated cytoskeletal-associated protein; activity regulated cytoskeletal-associated protein (Arc), mRNA.	chr15	-	74669081	74672570	-2.31
Ccdc171	coiled-coil domain containing 171	chr4	+	83525545	83864670	-2.31
Cep63	centrosomal protein 63; centrosomal protein 63 (Cep63), mRNA.	chr9	-	102586578	102626534	-2.31
Gm16390	predicted gene 16390; novel protein	chrX	-	154886803	154890267	-2.31
Gm20922	predicted gene, 20922	chrY	+	37884615	37885319	-2.31
Gm21316; Gm20738; Gm20823; Gm20924; Gm21249	predicted gene, 21316; predicted gene, 20738; predicted gene, 20823; predicted gene, 20924; predicted gene, 21249	chrY	-	49842792	49845127	-2.31
Gm3443	predicted gene 3443	chr19	+	21555674	21557657	-2.31
Gm3542	predicted gene 3542; Novel DUF622 domain containing protein	chr14	-	5326255	5334928	-2.31
Gm8068	predicted gene 8068; Novel DUF622 domain containing protein	chr14	-	41696393	41701885	-2.31
Gm9603	predicted gene 9603; Novel DUF622 domain containing protein	chr14	-	5678784	5687457	-2.31
Hrasls	HRAS-like suppressor	chr16	+	29209695	29230531	-2.31
Htr5b	5-hydroxytryptamine (serotonin) receptor 5B	chr1	-	121509758	121528465	-2.31
Polb	polymerase (DNA directed), beta	chr8	-	22628119	22653437	-2.31
Rnf125	ring finger protein 125	chr18	+	20944625	20983848	-2.31
Spdyb	speedy homolog B (Xenopus laevis)	chr5	-	143216316	143226890	-2.31
Syce1	synaptonemal complex central element protein 1	chr7	-	140777229	140787854	-2.31
Tssk3	testis-specific serine kinase 3	chr4	-	129489008	129491022	-2.31
Ube2d2b	ubiquitin-conjugating enzyme E2D 2B; novel ubiquitin-conjugating enzyme (1700013N18Rik)	chr5	+	107830099	107831777	-2.31
Unc93a; Gm9992	unc-93 homolog A (C. elegans); predicted gene 9992	chr17	-	13108617	13131791	-2.31
Wdr17	WD repeat domain 17	chr8	-	54629055	54887184	-2.31
Znhit2	zinc finger, HIT domain containing 2	chr19	+	6061192	6062472	-2.31
		chr13	+	49764316	49766106	-2.31
1700066M21Rik	RIKEN cDNA 1700066M21 gene	chr1	+	57377620	57385423	-2.3
4930524B15Rik	RIKEN cDNA 4930524B15 gene; novel protein	chr11	+	31965592	31979651	-2.3
BC049635	cDNA sequence BC049635; novel protein	chr4	-	42868003	42874234	-2.3
Ccdc74a	coiled-coil domain containing 74A	chr16	+	17646470	17650738	-2.3
Clmn	calmin; calmin (Clmn), transcript variant 1, mRNA.	chr12	-	104763114	104865076	-2.3
Cyp2d26	cytochrome P450, family 2, subfamily d, polypeptide 26	chr15	-	82790105	82794245	-2.3
Eya4	eyes absent 4 homolog (Drosophila)	chr10	-	23102963	23350786	-2.3
Gm17654	predicted gene, 17654; Novel DUF622 domain containing protein	chr14	-	43573843	43579146	-2.3
Gm20799; Ssty2; Gm20804; Gm20805; Gm20806; Gm20841; Gm20842; Gm20856; Gm20859; Gm20881; Gm20887; Gm20891; Gm20892; Gm20902; Gm20907; Gm20921; Gm21127; Gm21245; Gm21396; Gm21470; Gm21506; Gm21617; Gm21642; LOC101056308	predicted gene, 20799; spermiogenesis specific transcript on the Y 2; predicted gene, 20804; predicted gene, 20805; predicted gene, 20806; predicted gene, 20841; predicted gene, 20842; predicted gene, 20856; predicted gene, 20859; predicted gene, 20881; predicted gene, 20887; predicted gene, 20891; predicted gene, 20892; predicted gene, 20902; predicted gene, 20907; predicted gene, 20921; predict…	chrY	+	35301254	35301937	-2.3
Gm20853	predicted gene, 20853	chrY	+	34781126	34781809	-2.3
Gm20867; Gm20816; Gm20738; Gm20907; Ssty2; Gm20799; Gm20804; Gm20806; Gm20805; Gm20841; Gm20842; Gm20856; Gm20859; Gm20881; Gm20887; Gm20891; Gm20892; Gm20902; Gm20921; Gm21127; Gm21245; Gm21396; Gm21506; Gm21470; Gm21617; Gm21642; LOC101056308; Gm20868	predicted gene, 20867; predicted gene, 20816; predicted gene, 20738; predicted gene, 20907; spermiogenesis specific transcript on the Y 2; predicted gene, 20799; predicted gene, 20804; predicted gene, 20806; predicted gene, 20805; predicted gene, 20841; predicted gene, 20842; predicted gene, 20856; predicted gene, 20859; predicted gene, 20881; predicted gene, 20887; predicted gene, 20891; predict…	chrY	-	64301781	64786299	-2.3
Gm20891; Ssty2; Gm20799; Gm20804; Gm20805; Gm20841; Gm20806; Gm20842; Gm20856; Gm20859; Gm20881; Gm20887; Gm20892; Gm20902; Gm20907; Gm20921; Gm21127; Gm21245; Gm21396; Gm21506; Gm21470; Gm21617; Gm21642; LOC101056308	predicted gene, 20891; spermiogenesis specific transcript on the Y 2; predicted gene, 20799; predicted gene, 20804; predicted gene, 20805; predicted gene, 20841; predicted gene, 20806; predicted gene, 20842; predicted gene, 20856; predicted gene, 20859; predicted gene, 20881; predicted gene, 20887; predicted gene, 20892; predicted gene, 20902; predicted gene, 20907; predicted gene, 20921; predict…	chrY	+	27924318	27925001	-2.3
Gm21119	predicted gene, 21119	chr8	+	20614927	20640703	-2.3
Gm21149; Gm21190; Speer4c; Speer4e	predicted gene, 21149; predicted gene, 21190; SubName: Full=Spermatogenesis-associated glutamate (E)-rich protein 4c;; spermatogenesis associated glutamate (E)-rich protein 4e	chr5	-	15471698	15605059	-2.3
Gm21642; Ssty2; Gm20799; Gm20805; Gm20804; Gm20806; Gm20841; Gm20842; Gm20856; Gm20859; Gm20881; Gm20887; Gm20892; Gm20891; Gm20902; Gm20907; Gm20921; Gm21127; Gm21396; Gm21245; Gm21470; Gm21506; Gm21617; LOC101056308	predicted gene, 21642; spermiogenesis specific transcript on the Y 2; predicted gene, 20799; predicted gene, 20805; predicted gene, 20804; predicted gene, 20806; predicted gene, 20841; predicted gene, 20842; predicted gene, 20856; predicted gene, 20859; predicted gene, 20881; predicted gene, 20887; predicted gene, 20892; predicted gene, 20891; predicted gene, 20902; predicted gene, 20907; predict…	chrY	+	28443743	28444426	-2.3
Gm21647; Gm21191; Gm21170	predicted gene, 21647; predicted gene, 21191; predicted gene, 21170	chrY	-	40293538	40315451	-2.3
Gm21877	predicted gene, 21877	chrY	-	62537248	62537931	-2.3
Gm21923	predicted gene, 21923	chrY	-	49917526	49918209	-2.3
Gm2930	predicted gene 2930; Novel DUF622 domain containing protein pseudogene	chr14	-	42037609	42040012	-2.3
Gm4181	predicted gene 4181; novel DUF622 domain containing protein	chr14	-	51630273	51635666	-2.3
Gm7954	predicted gene 7954; Novel DUF622 domain containing protein	chr14	-	41448203	41453518	-2.3
Lipf	lipase, gastric	chr19	+	33961187	33976813	-2.3
LOC101056018; LOC101056060	Y-linked testis-specific protein 1-like	chrY	-	82019244	82020055	-2.3
Qrich2	glutamine rich 2	chr11	-	116441325	116455237	-2.3
Slc22a15	solute carrier family 22 (organic anion/cation transporter), member 15	chr3	-	101855768	101924453	-2.3
1700026L06Rik	RIKEN cDNA 1700026L06 gene; novel protein	chr2	-	28692080	28699727	-2.29
3110070M22Rik	RIKEN cDNA 3110070M22 gene	chr13	-	119487257	119488384	-2.29
4921539E11Rik	RIKEN cDNA 4921539E11 gene; novel protein (4921539E11Rik)	chr4	-	103230445	103290863	-2.29
4930415F15Rik	RIKEN cDNA 4930415F15 gene; novel protein (4930415F15Rik)	chr11	+	11462094	11515192	-2.29
Brdt	bromodomain, testis-specific	chr5	+	107331159	107387058	-2.29
Gm15319	predicted gene 15319; novel ankyrin repeat protein	chr8	-	20337664	20363210	-2.29
Gm17186	predicted gene 17186; Novel DUF622 domain containing protein pseudogene	chr14	-	51679863	51682065	-2.29
Gm20807	predicted gene, 20807	chrY	+	13044509	13045207	-2.29
Gm20813; Gm20860; Gm20913; Gm20862; Gm20930; Gm21435	predicted gene, 20813; predicted gene, 20860; predicted gene, 20913; predicted gene, 20862; predicted gene, 20930; predicted gene, 21435	chrY	-	75025392	75026075	-2.29
Gm20823; Gm21249; Gm20738; Gm20924; Gm21316	predicted gene, 20823; predicted gene, 21249; predicted gene, 20738; predicted gene, 20924; predicted gene, 21316	chrY	-	52607507	52609840	-2.29
Gm20833	predicted gene, 20833	chrY	+	17757509	17758207	-2.29
Gm20860; Gm20813; Gm20862; Gm20913; Gm20930; Gm21435	predicted gene, 20860; predicted gene, 20813; predicted gene, 20862; predicted gene, 20913; predicted gene, 20930; predicted gene, 21435	chrY	-	86434211	86434894	-2.29
Gm20909; Gm20801; Gm20747; Gm21683	predicted gene, 20909; predicted gene, 20801; predicted gene, 20747; predicted gene, 21683	chrY	-	73313694	73316051	-2.29
Gm20924; Gm21316; Gm21249; Gm20823; Gm20738	predicted gene, 20924; predicted gene, 21316; predicted gene, 21249; predicted gene, 20823; predicted gene, 20738	chrY	-	65205193	65207527	-2.29
Gm21095; Gm21627; Gm21488; Gm21477; Gm21409; Gm21366; Gm21317; LOC100861691; Gm20931; Gm20929; Gm20920; Gm20916; Gm20911; Gm20908; Gm20906; Gm20905; Gm20903; Gm20897; Gm20896; Gm20894; Gm20890; Gm20883; Gm20870; Gm20869; Gm20855; Gm20850; Gm20845; Gm20835; Gm20824; Gm20820; Gm20814; Sly	predicted gene, 21095; predicted gene, 21627; predicted gene, 21488; predicted gene, 21477; predicted gene, 21409; predicted gene, 21366; predicted gene, 21317; X-linked lymphocyte-regulated protein PM1-like; predicted gene, 20931; predicted gene, 20929; predicted gene, 20920; predicted gene, 20916; predicted gene, 20911; predicted gene, 20908; predicted gene, 20906; predicted gene, 20905; predic…	chrY	+	84097264	84123489	-2.29
Gm7951	predicted gene 7951; Novel DUF622 domain containing protein	chr14	-	42111963	42117369	-2.29
Gm7970; Gm7980	predicted gene 7970; predicted gene 7980; Novel DUF622 domain containing protein	chr14	-	41550120	41555583	-2.29
Gm8050; Gm10408	predicted gene 8050; predicted gene 10408; Novel DUF622 domain containing protein	chr14	-	6712183	6720251	-2.29
Gmcl1	germ cell-less homolog 1 (Drosophila)	chr6	-	86691768	86733378	-2.29
Nol8	nucleolar protein 8; nucleolar protein 8 (Nol8), mRNA.	chr13	+	49653078	49679016	-2.29
Plekhn1	pleckstrin homology domain containing, family N member 1	chr4	-	156221456	156228542	-2.29
Prr22	proline rich 22	chr17	+	56770276	56772134	-2.29
Tctex1d2	Tctex1 domain containing 2	chr16	+	32419702	32429099	-2.29
Trim36	tripartite motif-containing 36	chr18	-	46165300	46212607	-2.29
1700009N14Rik	RIKEN cDNA 1700009N14 gene; novel GTP-binding nuclear protein RAN superfamily member (1700009N14Rik)	chr4	+	39450293	39451780	-2.28
1700010I14Rik	RIKEN cDNA 1700010I14 gene; Novel protein (1700010I14Rik)	chr17	+	8988333	9008319	-2.28
Acbd6	acyl-Coenzyme A binding domain containing 6	chr1	+	155558120	155687233	-2.28
Ankef1; BC034902	ankyrin repeat and EF-hand domain containing 1; cDNA sequence BC034902; ankyrin repeat domain 5	chr2	+	136501910	136562098	-2.28
Arsa	arylsulfatase A	chr15	-	89472476	89477425	-2.28
BC048562	cDNA sequence BC048562	chr9	+	108436482	108446085	-2.28
BC100451	cDNA sequence BC100451; differential display clone 8	chr11	-	118332360	118342542	-2.28
Ccdc30	coiled-coil domain containing 30; coiled-coil domain containing 30 (Ccdc30), transcript variant 5, mRNA.; coiled-coil domain containing 30 (Ccdc30), transcript variant 2, mRNA.; coiled-coil domain containing 30 (Ccdc30), transcript variant 4, mRNA.	chr4	-	119322893	119415521	-2.28
Ccer1	coiled coil glutamate rich protein 1	chr10	+	97693059	97694926	-2.28
Cdca5	cell division cycle associated 5	chr19	+	6084983	6091777	-2.28
Cep95	centrosomal protein 95; coiled-coil domain containing 45	chr11	+	106788638	106819930	-2.28
Cmtm2a; Cmtm1	CKLF-like MARVEL transmembrane domain containing 2A; CKLF-like MARVEL transmembrane domain containing 1	chr8	-	104281042	104310145	-2.28
Dnajc5b	DnaJ (Hsp40) homolog, subfamily C, member 5 beta	chr3	+	19508595	19610862	-2.28
Gm10309	predicted gene 10309	chr17	-	86497731	86505240	-2.28
Gm10762	predicted gene 10762	chr2	-	128965506	128967725	-2.28
Gm14891	predicted gene 14891; novel pseudogene	chrX	+	60051001	60051596	-2.28
Gm17047	predicted gene 17047; high mobility group box 2 (Hmgb2) pseudogene	chr14	+	5930665	5931094	-2.28
Gm21524; Gm21715	predicted gene, 21524; predicted gene, 21715	chrY	-	69982876	69983559	-2.28
Gm21715; Gm21524	predicted gene, 21715; predicted gene, 21524	chrY	-	74011477	74012160	-2.28
Gm5072; Gm8914; Gm5071	predicted gene 5072; predicted gene 8914; predicted pseudogene 5071; putative novel member of the melanoma antigen, family B (Mageb) gene family	chrX	+	91392500	91481160	-2.28
Gm9611	predicted gene 9611; Novel DUF622 domain containing protein	chr14	-	42291907	42297358	-2.28
Ift81	intraflagellar transport 81; intraflagellar transport 81 homolog (Chlamydomonas)	chr5	-	122550204	122614518	-2.28
Odf4	outer dense fiber of sperm tails 4	chr11	-	68921835	68927081	-2.28
Pebp4	phosphatidylethanolamine binding protein 4; phosphatidylethanolamine binding protein 4 (Pebp4), transcript variant 2, mRNA.	chr14	+	69840407	70059918	-2.28
Prss39	protease, serine 39	chr1	+	34498430	34503062	-2.28
Rbm46	RNA binding motif protein 46	chr3	-	82836523	82876483	-2.28
Scgb2b23-ps; Scgb2b1	secretoglobin, family 2B, member 23, pseudogene; secretoglobin, family 2B, member 1	chr7	-	33625145	33653281	-2.28
Tmem56	transmembrane protein 56	chr3	-	121201761	121283098	-2.28
Usp1	ubiquitin specific peptidase 1	chr4	+	98923810	98935543	-2.28
1700018B08Rik	RIKEN cDNA 1700018B08 gene; novel protein	chr8	-	121530780	121544320	-2.27
1700028J19Rik	RIKEN cDNA 1700028J19 gene	chr7	-	44229929	44236122	-2.27
2810408A11Rik	RIKEN cDNA 2810408A11 gene; novel protein phosphatase inhibitor 2 (IPP-2) domain containing protein (2810408A11Rik)	chr11	-	69897352	69900987	-2.27
4930430D24Rik	RIKEN cDNA 4930430D24 gene; B cell translocation gene 1, anti-proliferative (Btg1) pseudogene	chrX	-	38038199	38043114	-2.27
Acrv1	acrosomal vesicle protein 1	chr9	+	36693220	36698843	-2.27
Ccdc152	coiled-coil domain containing 152	chr15	-	3280627	3303526	-2.27
Cdc25c	cell division cycle 25C	chr18	-	34732995	34751533	-2.27
Cox8c	cytochrome c oxidase subunit VIIIc	chr12	+	102899306	102900534	-2.27
Fam170b	family with sequence similarity 170, member B	chr14	+	32833962	32836789	-2.27
Fam229b	family with sequence similarity 229, member B; novel protein (1700025K23Rik)	chr10	-	39118804	39133914	-2.27
Gins1	GINS complex subunit 1 (Psf1 homolog)	chr2	+	150905400	150931280	-2.27
Gm14475; Gm14478; Gm14482; Gm14479; Gm14476; Gm14477; Gm14483	predicted gene 14475; predicted gene 14478; predicted gene 14482; predicted gene 14479; predicted gene 14476; predicted gene 14477; predicted gene 14483	chrX	+	11324659	11324976	-2.27
Gm14477; Gm14475; Gm14478; Gm14482; Gm14479; Gm14476; Gm14483	predicted gene 14477; predicted gene 14475; predicted gene 14478; predicted gene 14482; predicted gene 14479; predicted gene 14476; predicted gene 14483	chrX	+	11305655	11305972	-2.27
Gm17079	predicted gene 17079; Novel DUF622 domain containing protein	chr14	-	51690308	51695448	-2.27
Gm20825	predicted gene, 20825	chrY	-	8069310	8069993	-2.27
Gm21563; 1700040F15Rik; LOC380994	predicted gene, 21563; RIKEN cDNA 1700040F15 gene; SubName: Full=LOC380994 protein;	chrY	+	61102437	61177197	-2.27
Gm21853	predicted gene, 21853	chrY	+	29351845	29373676	-2.27
Gm8138	predicted gene 8138; Novel DUF622 domain containing protein	chr14	-	43410827	43416350	-2.27
Gm9672	predicted gene 9672; Novel DUF622 domain containing protein pseudogene	chr14	-	43700269	43702426	-2.27
Gm9999	predicted gene 9999	chr7	+	46976632	46987803	-2.27
Hrasls5	HRAS-like suppressor family, member 5	chr19	+	7612541	7639642	-2.27
Pom121l12	POM121 membrane glycoprotein-like 12	chr11	+	14599240	14600316	-2.27
Rab3ip	RAB3A interacting protein	chr10	-	116905784	116950380	-2.27
Rgs22	regulator of G-protein signalling 22	chr15	-	36009477	36140400	-2.27
Tmc5	transmembrane channel-like gene family 5	chr7	+	118597297	118675086	-2.27
Zdhhc19	zinc finger, DHHC domain containing 19	chr16	+	32496265	32561966	-2.27
1700008J07Rik	RIKEN cDNA 1700008J07 gene	chr7	-	127510438	127512869	-2.26
1700012P22Rik	RIKEN cDNA 1700012P22 gene; novel protein	chr4	-	144418189	144438772	-2.26
1700013F07Rik	RIKEN cDNA 1700013F07 gene; novel protein (1700013F07Rik)	chr3	+	108534150	108544723	-2.26
1700019O17Rik	RIKEN cDNA 1700019O17 gene; novel protein, possible orthologue of human chromosome 2 open reading frame 57 C2orf57 (1700019O17Rik)	chr1	+	86426329	86428052	-2.26
1700020N15Rik	RIKEN cDNA 1700020N15 gene; novel protein	chrX	+	69945281	69945980	-2.26
1700129C05Rik	RIKEN cDNA 1700129C05 gene; novel protein (1700129C05Rik)	chr14	-	59133040	59142893	-2.26
Ankrd42	ankyrin repeat domain 42	chr7	-	92581723	92637142	-2.26
Ano5	anoctamin 5; anoctamin 5 (Ano5), mRNA.	chr7	+	51511029	51598709	-2.26
BC061237	cDNA sequence BC061237; novel DUF622 domain containing protein (BC061237)	chr14	+	44500122	44506345	-2.26
Ccdc138	coiled-coil domain containing 138	chr10	+	58497937	58576244	-2.26
Cep76	centrosomal protein 76	chr18	-	67617397	67641336	-2.26
Gm14474; Gm14484	predicted gene 14474; predicted gene 14484; Novel protein similar to Histone H2A	chrX	+	11302432	11302926	-2.26
Gm17175	predicted gene 17175; novel DUF622 domain containing protein	chr14	-	51568892	51574063	-2.26
Gm20805; Ssty2; Gm20799; Gm20804; Gm20841; Gm20806; Gm20842; Gm20856; Gm20881; Gm20859; Gm20887; Gm20891; Gm20892; Gm20907; Gm20902; Gm20921; Gm21127; Gm21396; Gm21245; Gm21470; Gm21506; Gm21642; Gm21617; LOC101056308	predicted gene, 20805; spermiogenesis specific transcript on the Y 2; predicted gene, 20799; predicted gene, 20804; predicted gene, 20841; predicted gene, 20806; predicted gene, 20842; predicted gene, 20856; predicted gene, 20881; predicted gene, 20859; predicted gene, 20887; predicted gene, 20891; predicted gene, 20892; predicted gene, 20907; predicted gene, 20902; predicted gene, 20921; predict…	chrY	-	74300212	74300895	-2.26
Gm20824	predicted gene, 20824	chrY	+	8257892	8283913	-2.26
Gm21350	predicted gene, 21350	chrY	+	24894925	24895608	-2.26
Gm21658	predicted gene, 21658	chrY	-	78035031	78035714	-2.26
Gm21755	predicted gene, 21755	chrY	+	26434218	26434901	-2.26
Gm21791	predicted gene, 21791	chrY	+	25408061	25408744	-2.26
Gm21820	predicted gene, 21820	chrY	-	5248359	5249441	-2.26
Gm21845	predicted gene, 21845	chrY	+	24381817	24382500	-2.26
Gm21890	predicted gene, 21890	chrY	+	25921142	25921825	-2.26
Gm2768	predicted gene 2768; Xlr-related, meiosis regulated (Xmr) pseudogene	chrX	-	25112160	25115171	-2.26
Gm3633	predicted gene 3633; Novel DUF622 domain containing protein	chr14	-	42636467	42641917	-2.26
Gm5929	predicted gene 5929; Novel DUF622 domain containing protein pseudogene	chr14	-	42697337	42699767	-2.26
Gm8024	predicted gene 8024; Novel DUF622 domain containing protein	chr14	-	42518878	42524282	-2.26
Gpsm2	G-protein signalling modulator 2 (AGS3-like, C. elegans)	chr3	-	108678638	108722309	-2.26
LOC101056136; Gm17026	disks large homolog 5-like; Novel DUF622 domain containing protein	chr14	-	42254659	42260048	-2.26
Mybl1	myeloblastosis oncogene-like 1	chr1	-	9667415	9700209	-2.26
Plac8l1	PLAC8-like 1	chr18	-	42178675	42196709	-2.26
Prss48	protease, serine 48; Novel serine protease	chr3	-	85993810	86002491	-2.26
Rpgrip1	retinitis pigmentosa GTPase regulator interacting protein 1	chr14	+	52110704	52163546	-2.26
Tex29	testis expressed 29; Novel Protein (1700018L24Rik)	chr8	+	11840474	11855761	-2.26
Trpc1	transient receptor potential cation channel, subfamily C, member 1	chr9	-	95706627	95750358	-2.26
Tssk4	testis-specific serine kinase 4	chr14	+	55650182	55652539	-2.26
Ttbk2	tau tubulin kinase 2	chr2	-	120732816	120850604	-2.26
1700071K01Rik	RIKEN cDNA 1700071K01 gene; prohibitin (Phb) pseudogene	chr11	-	81572502	81573539	-2.25
2700099C18Rik	NDC80 homolog, kinetochore complex component pseudogene; RIKEN cDNA 2700099C18 gene; NDC80 homolog, kinetochore complex component (S. cerevisiae) (Ndc80) pseudogene	chr17	+	94750078	94776485	-2.25
4930469B13Rik	RIKEN cDNA 4930469B13 gene; Novel DUF622 domain containing protein pseudogene	chr14	+	19615130	19628631	-2.25
Ccdc40	coiled-coil domain containing 40	chr11	+	119228572	119265237	-2.25
Ccdc88a	coiled coil domain containing 88A; coiled coil domain containing 88A (Ccdc88a), mRNA.	chr11	+	29373658	29511522	-2.25
Daf2	decay accelerating factor 2	chr1	-	130388528	130423009	-2.25
Dbf4	DBF4 homolog (S. cerevisiae)	chr5	-	8396969	8422716	-2.25
Gm12203	predicted gene 12203; novel pseudogene	chr11	-	51175225	51175822	-2.25
Gm20865	predicted gene, 20865; novel spermiogenesis specific transcript on the Y (Ssty) or spindlin (Spin) family protein	chrY	+	21241575	21243910	-2.25
Gm20963	predicted gene, 20963	chrY	+	58403831	58405119	-2.25
Gm20987	predicted gene, 20987	chrY	-	60647089	60648377	-2.25
Gm21162	predicted gene, 21162	chr14	-	43513408	43517178	-2.25
Gm21413	predicted gene, 21413	chrY	-	58914611	58915899	-2.25
Gm21778	predicted gene, 21778	chrY	+	5944438	5944908	-2.25
Gm3159	predicted gene 3159; Novel DUF622 domain containing protein	chr14	+	4397526	4406347	-2.25
Gm7929	predicted gene 7929	chr14	-	41747282	41750595	-2.25
Gm8122	predicted gene 8122; Novel DUF622 domain containing protein	chr14	-	43229832	43235304	-2.25
Lrrc28	leucine rich repeat containing 28	chr7	-	67513410	67645236	-2.25
Msh4	mutS homolog 4 (E. coli); mutS homolog 4 (E. coli) (Msh4), mRNA.	chr3	-	153857141	153906138	-2.25
Nup205	nucleoporin 205	chr6	+	35177430	35247599	-2.25
Plxdc1	plexin domain containing 1	chr11	-	97923237	97986446	-2.25
Ppm1j	protein phosphatase 1J	chr3	+	104781056	104786018	-2.25
Rsph1	radial spoke head 1 homolog (Chlamydomonas)	chr17	-	31255019	31277356	-2.25
Sfmbt2	Scm-like with four mbt domains 2	chr2	+	10370451	10595253	-2.25
Tbata	thymus, brain and testes associated; thymus, brain and testes associated (Tbata), transcript variant 3, mRNA.	chr10	+	61171954	61188841	-2.25
1700091H14Rik	RIKEN cDNA 1700091H14 gene; Novel DUF622 domain containing protein pseudogene	chr14	-	42081528	42095277	-2.24
4933406P04Rik	RIKEN cDNA 4933406P04 gene	chr10	-	20310506	20312294	-2.24
4933422H20Rik	RIKEN cDNA 4933422H20 gene; novel protein (4933422H20Rik)	chr11	+	115440527	115448270	-2.24
4933433C11Rik	RIKEN cDNA 4933433C11 gene; novel protein	chr2	-	25212207	25214637	-2.24
AI987944	expressed sequence AI987944; novel zinc finger protein	chr7	-	41372930	41393379	-2.24
Camk4	calcium/calmodulin-dependent protein kinase IV	chr18	+	32939041	33195767	-2.24
Cdc14a	CDC14 cell division cycle 14A; CDC14 cell division cycle 14 homolog A (S. cerevisiae)	chr3	-	116272553	116424032	-2.24
Cetn4	centrin 4	chr3	-	37307749	37312708	-2.24
Gm16440	predicted gene 16440; Novel DUF622 domain containing protein	chr14	-	6380721	6390319	-2.24
Gm20913; Gm20813; Gm20860; Gm20862; Gm20930; Gm21435	predicted gene, 20913; predicted gene, 20813; predicted gene, 20860; predicted gene, 20862; predicted gene, 20930; predicted gene, 21435	chrY	-	57016837	57017520	-2.24
Gm20930; Gm20813; Gm20860; Gm20862; Gm20913; Gm21435	predicted gene, 20930; predicted gene, 20813; predicted gene, 20860; predicted gene, 20862; predicted gene, 20913; predicted gene, 21435	chrY	-	55043321	55044004	-2.24
Gm5935	predicted gene 5935; novel protein similar to Xlr-related, meiosis regulated (Xmr)	chrX	-	24753162	24775164	-2.24
Gm8094; Gm3123; Gm8127	predicted gene 8094; predicted gene 3123; predicted gene 8127; Novel DUF622 domain containing protein; Novel DUF622 domain containing protein pseudogene	chr14	-	43060214	43076643	-2.24
Irak1bp1	interleukin-1 receptor-associated kinase 1 binding protein 1	chr9	+	82829806	82847688	-2.24
Irgc1	immunity-related GTPase family, cinema 1	chr7	-	24431922	24445682	-2.24
LOC101055632; 1700040F15Rik; LOC380994	X-linked lymphocyte-regulated protein PM1-like; RIKEN cDNA 1700040F15 gene; SubName: Full=LOC380994 protein;	chrY	-	32545460	32620253	-2.24
M1ap	meiosis 1 associated protein; novel protein	chr6	+	82946902	83030309	-2.24
Pou5f2	POU domain class 5, transcription factor 2	chr13	+	78024902	78026296	-2.24
Slfnl1	schlafen like 1	chr4	+	120532231	120536661	-2.24
Spata24	spermatogenesis associated 24	chr18	-	35656689	35662186	-2.24
Speer4c	spermatogenesis associated glutamate (E)-rich protein 4c	chr5	-	15709501	15714271	-2.24
Tex16	testis expressed gene 16	chrX	+	112093496	112127326	-2.24
Znrf4	zinc and ring finger 4	chr17	-	56511248	56512483	-2.24
Zscan21	zinc finger and SCAN domain containing 21	chr5	+	138116903	138134265	-2.24
4921509C19Rik	RIKEN cDNA 4921509C19 gene; novel protein tyrosine kinase (4921509C19Rik)	chr2	-	151470542	151476153	-2.23
Asz1	ankyrin repeat, SAM and basic leucine zipper domain containing 1	chr6	-	18050964	18109061	-2.23
Ccdc105	coiled-coil domain containing 105	chr10	-	78746924	78753067	-2.23
Ccin	calicin	chr4	+	43983483	43985533	-2.23
Ckap2l	cytoskeleton associated protein 2-like	chr2	-	129268210	129297212	-2.23
Ctag2	cancer/testis antigen 2	chrX	+	65047644	65049017	-2.23
Dcst2	DC-STAMP domain containing 2	chr3	+	89365400	89373620	-2.23
Fam71e1	family with sequence similarity 71, member E1	chr7	+	44496588	44501134	-2.23
Fbxo30	F-box protein 30	chr10	+	11281330	11298052	-2.23
Gm11111	predicted gene 11111	chr5	+	98552695	98553744	-2.23
Gm17297	predicted gene, 17297	chrX	+	124380076	124384595	-2.23
Gm17679	predicted gene, 17679	chrX	+	125578116	125582635	-2.23
Gm20747; Gm20909; Gm21683; Gm20801	predicted gene, 20747; predicted gene, 20909; predicted gene, 21683; predicted gene, 20801; novel spermiogenesis specific transcript on the Y (Ssty) or spindlin (Spin) family protein	chrY	+	21164554	21166905	-2.23
Gm20772	predicted gene, 20772	chrY	+	17876355	17877053	-2.23
Gm20844; Gm20823	predicted gene, 20844; predicted gene, 20823	chrY	-	72382445	72384781	-2.23
Gm21425; LOC101056173; Gm21678; Gm21440; Gm20928; Gm20851; Gm20833; Gm20831; Gm20827; Gm20807; Gm20793; LOC665918; Gm20777; Gm20773; Gm20772; Gm20737	predicted gene, 21425; Y-linked testis-specific protein 1-like; predicted gene, 21678; predicted gene, 21440; predicted gene, 20928; predicted gene, 20851; predicted gene, 20833; predicted gene, 20831; predicted gene, 20827; predicted gene, 20807; predicted gene, 20793; predicted gene, 20777; predicted gene, 20773; predicted gene, 20772; predicted gene, 20737	chrY	+	13163582	13164280	-2.23
Gm21560	predicted gene, 21560; novel DUF622 domain containing protein	chr14	-	6210617	6219292	-2.23
Gm21604	predicted gene, 21604	chrX	+	125315078	125319597	-2.23
Gm21757	predicted gene, 21757	chrY	-	72449780	72450406	-2.23
Gm21813	predicted gene, 21813	chrY	-	87447184	87447885	-2.23
Gm21840	predicted gene, 21840	chrY	-	52674915	52675541	-2.23
Gm21848	predicted gene, 21848	chrY	-	65272577	65273203	-2.23
Gm5169	predicted gene 5169	chrX	-	25277483	25301455	-2.23
Gm8257	predicted pseudogene 8257; Novel DUF622 domain containing protein	chr14	-	44649204	44706456	-2.23
Larp7	La ribonucleoprotein domain family, member 7	chr3	-	127154346	127553349	-2.23
Mapk8ip2	mitogen-activated protein kinase 8 interacting protein 2	chr15	+	89453911	89464468	-2.23
Nek10	NIMA (never in mitosis gene a)- related kinase 10	chr14	+	14820765	15006743	-2.23
Prok2	prokineticin 2	chr6	-	99711299	99726392	-2.23
Srsy; 4932431L22Rik	serine-rich, secreted, Y-linked; RIKEN cDNA 4932431L22 gene	chrY	-	17935713	17937330	-2.23
Tcea2	transcription elongation factor A (SII), 2; transcription elongation factor A (SII), 2 (Tcea2), mRNA.	chr2	+	181680310	181688071	-2.23
Tgif2lx2; Tgif2lx1	TGFB-induced factor homeobox 2-like, X-linked 2; TGFB-induced factor homeobox 2-like, X-linked 1	chrX	+	118427227	118428258	-2.23
Them6	thioesterase superfamily member 6	chr15	+	74721234	74724373	-2.23
Tmem161b	transmembrane protein 161B	chr13	+	84222296	84295966	-2.23
4430402I18Rik	RIKEN cDNA 4430402I18 gene; novel protein (4430402I18Rik)	chr19	-	28923064	28967800	-2.22
4930579G24Rik	RIKEN cDNA 4930579G24 gene; Novel protein (4930579G24Rik)	chr3	+	79629079	79632820	-2.22
6820408C15Rik	RIKEN cDNA 6820408C15 gene; novel protein (6820408C15Rik)	chr2	+	152415587	152444330	-2.22
Ak8	adenylate kinase 8; novel protein	chr2	+	28700161	28813165	-2.22
Bub1b	budding uninhibited by benzimidazoles 1 homolog, beta (S. cerevisiae)	chr2	+	118598211	118641592	-2.22
Cenpq	centromere protein Q	chr17	-	40923051	40935047	-2.22
Cntn6	contactin 6	chr6	+	104492790	104863406	-2.22
Ftmt	ferritin mitochondrial	chr18	+	52331536	52332996	-2.22
Gm14484	predicted gene 14484; Novel protein similar to Histone H2A	chrX	+	11311934	11312427	-2.22
Gm17714	predicted gene, 17714	chrX	+	124883691	124890538	-2.22
Gm5114; Gm21136; Gm21115; Gm4454; Gm2128; Gm9271; Gm6605; Gm6124	predicted gene 5114; predicted gene, 21136; predicted gene, 21115; predicted gene 4454; predicted gene 2128; predicted gene 9271; predicted gene 6605; predicted gene 6124	chr7	-	39407294	39413160	-2.22
Gm7316	predicted gene 7316; Novel DUF622 domain containing protein pseudogene	chr14	-	43211909	43214147	-2.22
Lypd4	Ly6/Plaur domain containing 4	chr7	-	24864619	24869941	-2.22
Ppfia2	protein tyrosine phosphatase, receptor type, f polypeptide (PTPRF), interacting protein (liprin), alpha 2	chr10	+	106470310	106933468	-2.22
Rad51c	RAD51 homolog C; Rad51 homolog c (S. cerevisiae)	chr11	-	87376645	87404954	-2.22
Sephs2	selenophosphate synthetase 2	chr7	-	127271879	127274059	-2.22
Spert	spermatid associated	chr14	-	75582834	75593116	-2.22
Spz1	spermatogenic leucine zipper 1	chr13	-	92574631	92576232	-2.22
Tdrd9	tudor domain containing 9	chr12	+	111971559	112068854	-2.22
1700048O20Rik	RIKEN cDNA 1700048O20 gene	chr9	+	121937275	121947016	-2.21
4932411E22Rik	RIKEN cDNA 4932411E22 gene; novel protein	chr11	-	89390223	89418948	-2.21
4932414J04Rik	RIKEN cDNA 4932414J04 gene; novel transcript	chr11	-	21494730	21511180	-2.21
Dlec1	deleted in lung and esophageal cancer 1	chr9	+	119102478	119148246	-2.21
Ero1lb	ERO1-like beta (S. cerevisiae)	chr13	+	12565883	12611396	-2.21
Fanci	Fanconi anemia, complementation group I	chr7	+	79391929	79450265	-2.21
Fhl4	four and a half LIM domains 4	chr10	-	85097019	85102495	-2.21
Gm15251	predicted gene 15251; actin, beta, cytoplasmic (Actb) pseudogene	chrX	+	3959863	3960745	-2.21
Gm17768; Gm17067	zinc finger protein 700-like; predicted gene 17067; novel protein containing a KRAB box domain	chr7	-	42705469	42727017	-2.21
Gm21396; Ssty2; Gm20799; Gm20804; Gm20805; Gm20806; Gm20841; Gm20842; Gm20856; Gm20859; Gm20881; Gm20887; Gm20891; Gm20892; Gm20902; Gm20907; Gm20921; Gm21127; Gm21245; Gm21470; Gm21506; Gm21617; Gm21642; LOC101056308; Gm20868	predicted gene, 21396; spermiogenesis specific transcript on the Y 2; predicted gene, 20799; predicted gene, 20804; predicted gene, 20805; predicted gene, 20806; predicted gene, 20841; predicted gene, 20842; predicted gene, 20856; predicted gene, 20859; predicted gene, 20881; predicted gene, 20887; predicted gene, 20891; predicted gene, 20892; predicted gene, 20902; predicted gene, 20907; predict…	chrY	-	51680410	51682722	-2.21
Gm2966	predicted gene 2966; Novel DUF622 domain containing protein pseudogene	chr14	-	42485417	42487658	-2.21
Gm3111	predicted gene 3111; Novel DUF622 domain containing protein pseudogene	chr14	-	43000499	43002836	-2.21
Gm3216	predicted gene 3216; Novel DUF622 domain containing protein pseudogene	chr14	-	43562300	43564547	-2.21
Gtsf1l	gametocyte specific factor 1-like	chr2	-	163087031	163089601	-2.21
Hook1	hook homolog 1 (Drosophila)	chr4	+	95967240	96025413	-2.21
Itgb3bp	integrin beta 3 binding protein (beta3-endonexin)	chr4	-	99765402	99929813	-2.21
Kif2a	kinesin family member 2A	chr13	-	106958996	107022126	-2.21
Kif2b	kinesin family member 2B	chr11	-	91575286	91577609	-2.21
Morn4	MORN repeat containing 4	chr19	-	42074939	42086370	-2.21
Phtf1	putative homeodomain transcription factor 1	chr3	+	103968110	104024598	-2.21
Plk4	polo-like kinase 4; polo-like kinase 4 (Drosophila)	chr3	+	40799951	40816883	-2.21
Pvrl3	poliovirus receptor-related 3	chr16	-	46387706	46498525	-2.21
Senp2	SUMO/sentrin specific peptidase 2	chr16	+	22009484	22049269	-2.21
Slc9a5	solute carrier family 9 (sodium/hydrogen exchanger), member 5	chr8	+	105348258	105369881	-2.21
		chr17	+	33144505	33169892	-2.21
1700008P02Rik	RIKEN cDNA 1700008P02 gene	chr3	-	6615413	6620443	-2.2
1700015E13Rik	RIKEN cDNA 1700015E13 gene; novel protein (1700015E13Rik)	chr1	+	170308803	170312125	-2.2
1700086D15Rik	RIKEN cDNA 1700086D15 gene; novel protein	chr11	-	65151910	65159891	-2.2
Akap14	A kinase (PRKA) anchor protein 14; A kinase anchor protein 14	chrX	-	37150698	37168842	-2.2
Aven	apoptosis, caspase activation inhibitor	chr2	+	112492964	112634573	-2.2
Cep41	centrosomal protein 41; testis specific gene A14	chr6	-	30653457	30693749	-2.2
Gm14482; Gm14478; Gm14475; Gm14479; Gm14476; Gm14477; Gm14483	predicted gene 14482; predicted gene 14478; predicted gene 14475; predicted gene 14479; predicted gene 14476; predicted gene 14477; predicted gene 14483; Novel protein similar to Histone H2A	chrX	+	11318256	11318764	-2.2
Gm14482; Gm14478; Gm14475; Gm14479; Gm14476; Gm14477; Gm14483	predicted gene 14482; predicted gene 14478; predicted gene 14475; predicted gene 14479; predicted gene 14476; predicted gene 14477; predicted gene 14483	chrX	+	11321423	11321931	-2.2
Gm20795; Gm21660; Gm20836	predicted gene, 20795; predicted gene, 21660; predicted gene, 20836	chrY	+	40806531	40807229	-2.2
Gm20886; Gm20823	predicted gene, 20886; predicted gene, 20823	chrY	-	70706014	70708346	-2.2
Gm21777	predicted gene, 21777	chrY	-	88260303	88261004	-2.2
Gm21829	predicted gene, 21829	chrY	-	81351354	81352055	-2.2
Gm21943; Gm20902; Ssty2; Gm20804; Gm20799; Gm20805; Gm20841; Gm20806; Gm20856; Gm20842; Gm20859; Gm20881; Gm20887; Gm20892; Gm20891; Gm20907; Gm21127; Gm20921; Gm21245; Gm21470; Gm21396; Gm21506; Gm21642; Gm21617; LOC101056308	predicted gene, 21943; predicted gene, 20902; spermiogenesis specific transcript on the Y 2; predicted gene, 20804; predicted gene, 20799; predicted gene, 20805; predicted gene, 20841; predicted gene, 20806; predicted gene, 20856; predicted gene, 20842; predicted gene, 20859; predicted gene, 20881; predicted gene, 20887; predicted gene, 20892; predicted gene, 20891; predicted gene, 20907; predict…	chrY	-	73535408	73537718	-2.2
Gm3127; Gm3685	predicted gene 3127; predicted gene 3685; Novel DUF622 domain containing protein	chr14	+	4165030	4173503	-2.2
Gm5168	predicted gene 5168; novel protein similar to Xlr-related, meiosis regulated (Xmr)	chrX	-	26028214	26051041	-2.2
Gm6121	predicted gene 6121; novel Xlr-related, meiosis regulated (Xmr) family member	chrX	-	26912743	26935697	-2.2
Gm7953	predicted gene 7953; Novel DUF622 domain containing protein pseudogene	chr14	-	41436816	41439018	-2.2
Gsdmcl2	gasdermin C-like 2	chr15	+	63880707	63889073	-2.2
Kif24	kinesin family member 24	chr4	-	41390745	41464887	-2.2
Lrat	lecithin-retinol acyltransferase (phosphatidylcholine-retinol-O-acyltransferase)	chr3	-	82892579	82903974	-2.2
Nup35	nucleoporin 35	chr2	+	80638812	80660071	-2.2
Nup35	nucleoporin 35	chr7	-	116082863	116084635	-2.2
Pdha2	pyruvate dehydrogenase E1 alpha 2	chr3	-	141210004	141212355	-2.2
Pramel3	preferentially expressed antigen in melanoma-like 3	chrX	+	135302307	135312652	-2.2
Speer6-ps1	spermatogenesis associated glutamate (E)-rich protein 6, pseudogene 1; spermatogenesis associated glutamate (E)-rich protein pseudogene	chr13	+	3149475	3189678	-2.2
Tcte2; 2700054A10Rik	t-complex-associated testis expressed 2; RIKEN cDNA 2700054A10 gene	chr17	-	13482553	13761825	-2.2
Tdrd7	tudor domain containing 7	chr4	+	45965334	46034761	-2.2
Trim13	tripartite motif-containing 13	chr14	+	61598226	61605946	-2.2
[truncated: 552 more rows]
