# Supplementary material for: CTCF contributes in a critical way to spermatogenesis and male fertility
Source: Sci Rep. 2016 Jun 27;6:28355. doi: 10.1038/srep28355 (PMC4921845; doi:10.1038/srep28355)
Supplement: Supplementary Dataset 2 [file srep28355-s3.xls]

## Sheet: Sheet1
Supplementary Data S2
Up-regulated coding genes in the Ctcf-cKO testes. Fold change ≥ 2, p ≤ 0.05
Gene Symbol	Description	Chromosome	Strand	Start	Stop	Fold Change (linear) (Ctcf-cKO vs. wt)
Myoz2	myozenin 2	chr3	-	123006206	123034990	10.52
Serpina3g	serine (or cysteine) peptidase inhibitor, clade A, member 3G	chr12	+	104236242	104241939	9.23
Lhcgr	luteinizing hormone/choriogonadotropin receptor	chr17	-	88716483	88791976	7.81
4930486L24Rik	RIKEN cDNA 4930486L24 gene	chr13	-	60842612	60864416	7.8
Apoc1	apolipoprotein C-I	chr7	-	19689480	19692659	7.21
Mpeg1	macrophage expressed gene 1	chr19	+	12460779	12465285	7.12
Lipg	lipase, endothelial	chr18	-	74939322	74961263	7.1
Klk1b24	kallikrein 1-related peptidase b24	chr7	+	44188236	44192452	6.13
Scd1	stearoyl-Coenzyme A desaturase 1	chr19	-	44394450	44407709	6.03
Slc7a8	solute carrier family 7 (cationic amino acid transporter, y+ system), member 8	chr14	-	54722215	54781886	5.96
Ogn	osteoglycin	chr13	+	49608071	49624500	5.8
Cnn3	calponin 3, acidic	chr3	+	121426540	121458205	5.73
Klk1b27	kallikrein 1-related peptidase b27	chr7	+	44052290	44056712	5.68
Sult1e1	sulfotransferase family 1E, member 1	chr5	-	87575968	87591611	5.66
Armcx3	armadillo repeat containing, X-linked 3	chr7	-	128039019	128042418	5.63
Klk1b21	kallikrein 1-related peptidase b21	chr7	+	44102292	44106583	5.61
Msmo1; Sc4mol	methylsterol monoxygenase 1; sterol-C4-methyl oxidase-like	chr8	-	64718139	64733792	5.38
Gm5424	argininosuccinate synthase pseudogene	chr10	+	62071015	62072609	5.37
Cmtm3	CKLF-like MARVEL transmembrane domain containing 3	chr8	+	104340594	104347672	5.26
Lipa	lysosomal acid lipase A	chr19	-	34492316	34527474	5.26
Shbg	sex hormone binding globulin	chr11	-	69614804	69617905	5.26
Osr2	odd-skipped related 2	chr15	+	35296098	35303305	5.17
Ppp1r14a	protein phosphatase 1, regulatory (inhibitor) subunit 14A	chr7	+	29289320	29293390	5.15
Gm12805	predicted gene 12805; pseudogene similar to part of crumbs homolog 1 (Drosophila) (Crb1)	chr4	-	111319558	111320605	5.14
Gsta2	glutathione S-transferase, alpha 2 (Yc2)	chr9	-	78331018	78355788	5.14
Sparcl1	SPARC-like 1	chr5	-	104079108	104114088	5.11
Heg1	HEG homolog 1 (zebrafish)	chr16	+	33684466	33771576	5.08
Serpina3c	serine (or cysteine) peptidase inhibitor, clade A, member 3C	chr12	-	104146382	104153872	5.07
Gm15371	predicted gene 15371; novel pseudogene similar to UDP glycosyltransferase 1 family (Ugt1)	chr1	+	88153788	88154571	5.03
Lyz2	lysozyme 2	chr10	-	117277333	117282274	5.03
Fads1	fatty acid desaturase 1	chr19	+	10182888	10196874	5.02
AU021092	expressed sequence AU021092; Novel protein (AU021092)	chr16	-	5211819	5222299	4.98
Cyp27a1	cytochrome P450, family 27, subfamily a, polypeptide 1	chr1	+	74713574	74737892	4.97
Hsd3b6	hydroxy-delta-5-steroid dehydrogenase, 3 beta- and steroid delta-isomerase 6; hydroxysteroid dehydrogenase-6, delta<5>-3-beta	chr3	-	98805504	98814443	4.89
Fshr	follicle stimulating hormone receptor	chr17	-	88984952	89200675	4.87
Klk1b22	kallikrein 1-related peptidase b22	chr7	+	44112673	44116922	4.87
Kit	kit oncogene; v-kit Hardy-Zuckerman 4 feline sarcoma viral oncogene homolog	chr5	+	75574916	75656722	4.84
Vcam1	vascular cell adhesion molecule 1	chr3	-	116109949	116129688	4.8
Pon3	paraoxonase 3	chr6	-	5220852	5256286	4.79
Lbp	lipopolysaccharide binding protein	chr2	+	158306493	158332852	4.78
Prlr	prolactin receptor	chr15	+	10177238	10349180	4.76
Akr1cl	aldo-keto reductase family 1, member C-like; Novel aldo/keto reductase protein (4921521F21Rik)	chr1	-	65012689	65032759	4.7
Fads2	fatty acid desaturase 2	chr19	-	10064102	10101503	4.68
Lgmn	legumain	chr12	-	102394084	102439813	4.64
Cyp11a1	cytochrome P450, family 11, subfamily a, polypeptide 1	chr9	+	58015013	58027023	4.6
Tmem176b	transmembrane protein 176B; transmembrane protein 176B (Tmem176b), transcript variant 4, mRNA.	chr6	-	48833811	48841374	4.6
Ctsb	cathepsin B	chr14	+	63122462	63145923	4.59
Gm14756	predicted gene 14756; vomeronasal 2, receptor (V2r) family pseudogene	chrX	-	74872196	74872435	4.59
Pdgfra; Mir7025; mmu-mir-7025	platelet derived growth factor receptor, alpha polypeptide; microRNA mir-7025; mmu-mir-7025; platelet derived growth factor receptor, alpha polypeptide (Pdgfra), transcript variant 1, mRNA.	chr5	+	75152291	75198204	4.58
Rgs2	regulator of G-protein signaling 2	chr1	-	143999338	144004161	4.55
Anxa5	annexin A5	chr3	-	36448923	36475887	4.53
Wbp5	WW domain binding protein 5	chrX	+	136245079	136247139	4.52
Ass1; Gm5424	argininosuccinate synthetase 1; argininosuccinate synthase pseudogene	chr2	+	31470207	31520672	4.51
Gm13669	predicted gene 13669; proteolipid protein 2 (Plp2) pseudogene	chr2	+	75808358	75808814	4.46
Rasd1	RAS, dexamethasone-induced 1	chr11	-	59963181	59964944	4.45
Tspan31	tetraspanin 31	chr10	-	127067289	127070261	4.44
Star	steroidogenic acute regulatory protein	chr8	+	25808474	25815982	4.43
Gm7665	predicted pseudogene 7665; S100 calcium binding protein A11 (calgizzarin) (S100a11) pseudogene	chr18	-	16274648	16274944	4.41
Ephx1	epoxide hydrolase 1, microsomal; epoxide hydrolase 1 microsomal	chr1	-	180976155	181020904	4.4
Hgsnat	heparan-alpha-glucosaminide N-acetyltransferase	chr8	-	25944459	25976744	4.4
Efemp1	epidermal growth factor-containing fibulin-like extracellular matrix protein 1	chr11	+	28853204	28926743	4.37
Bhmt	betaine-homocysteine methyltransferase	chr18	+	87756286	87758143	4.35
Dhcr24	24-dehydrocholesterol reductase	chr4	+	106561038	106589113	4.35
Hsd17b11	hydroxysteroid (17-beta) dehydrogenase 11	chr5	-	103989762	104021919	4.35
Gpt2	glutamic pyruvate transaminase (alanine aminotransferase) 2	chr8	+	85492576	85527560	4.34
Nsdhl	NAD(P) dependent steroid dehydrogenase-like	chrX	+	72918521	72958528	4.34
Abca1	ATP-binding cassette, sub-family A (ABC1), member 1	chr4	-	53030787	53159895	4.33
Scara3	scavenger receptor class A, member 3	chr14	-	65919394	65953744	4.33
Acaa2	acetyl-Coenzyme A acyltransferase 2 (mitochondrial 3-oxoacyl-Coenzyme A thiolase)	chr18	+	74779197	74806208	4.32
Gstm6; Gm12494	glutathione S-transferase, mu 6; predicted gene 12494; glutathione S-transferase, mu 6 (Gstm6) pseudogene	chr3	-	107938847	107953436	4.29
Cited2	Cbp/p300-interacting transactivator, with Glu/Asp-rich carboxy-terminal domain, 2	chr10	+	17723228	17725674	4.28
Tpp1	tripeptidyl peptidase I	chr7	-	105744847	105752207	4.26
AU015836	expressed sequence AU015836; Novel protein (AU015836)	chrX	+	93968656	93975470	4.24
Kitl	kit ligand	chr10	+	100015630	100100413	4.24
Prkd1	protein kinase D1	chr12	-	50341231	50649223	4.24
Gm15374	predicted gene 15374; novel pseudogene similar to UDP glycosyltransferase 1 family (Ugt1)	chr1	+	88151038	88151881	4.23
Copz2	coatomer protein complex, subunit zeta 2	chr11	+	96849870	96861203	4.21
Tmem164	transmembrane protein 164	chrX	+	142681400	142843494	4.21
Txn1	thioredoxin 1	chr4	-	57943373	57956411	4.21
Acss3	acyl-CoA synthetase short-chain family member 3	chr10	-	106936164	107123668	4.2
Inha	inhibin alpha	chr1	+	75507077	75510366	4.2
Cpe	carboxypeptidase E	chr8	-	64592542	64693040	4.18
Gm21742	predicted gene, 21742	chrY	+	90843934	90844074	4.14
Hmgcs2	3-hydroxy-3-methylglutaryl-Coenzyme A synthase 2	chr3	+	98280431	98310738	4.14
Atp1b2	ATPase, Na+/K+ transporting, beta 2 polypeptide	chr11	-	69599736	69605960	4.13
Mamld1	mastermind-like domain containing 1	chrX	+	71050256	71156056	4.11
Igf1r	insulin-like growth factor I receptor	chr7	+	67952257	68233667	4.1
Scd2; Mir5114	stearoyl-Coenzyme A desaturase 2; microRNA 5114	chr19	+	44293676	44306864	4.1
Ntn4	netrin 4	chr10	+	93640681	93747207	4.09
Olfr39	olfactory receptor 39	chr9	+	20282351	20286648	4.07
Adhfe1	alcohol dehydrogenase, iron containing, 1	chr1	+	9547948	9577970	4.06
Gpr128	G protein-coupled receptor 128	chr16	-	56724609	56795858	4.06
Mme	membrane metallo endopeptidase; membrane metallo endopeptidase (Mme), mRNA.	chr3	+	63295435	63383713	4.06
Gm3776; Gsta1	predicted gene 3776; glutathione S-transferase, alpha 1 (Ya)	chr9	+	78230656	78269166	4.05
Vim	vimentin	chr2	+	13573927	13582826	4.05
Cdhr5	cadherin-related family member 5	chr7	-	141269083	141276786	4.04
Igfbp3	insulin-like growth factor binding protein 3	chr11	-	7206086	7213923	4.02
Olfr873	olfactory receptor 873	chr9	+	20300129	20301190	4.02
Pgrmc1	progesterone receptor membrane component 1	chrX	+	36598206	36606079	4.02
Sult1a1	sulfotransferase family 1A, phenol-preferring, member 1	chr7	-	126672865	126676432	4
Ptgr1	prostaglandin reductase 1	chr4	-	58965439	58987119	3.97
Ctsh	cathepsin H	chr9	+	90054152	90076095	3.95
Gm10639	predicted gene 10639; novel protein similar to glutathione S-transferase, alpha 2 (Yc2) Gsta2	chr9	+	78289923	78305525	3.95
Bhmt	betaine-homocysteine methyltransferase	chr13	-	93616891	93637961	3.94
Egln1	egl-9 family hypoxia-inducible factor 1	chr8	-	124908586	124949254	3.93
Gstp1	glutathione S-transferase, pi 1	chr19	-	4035407	4037921	3.93
Creb3l1	cAMP responsive element binding protein 3-like 1	chr2	-	91982328	92024502	3.92
Ifnar2	interferon (alpha and beta) receptor 2	chr16	+	91372783	91405589	3.92
Mir692-3; Mir692-2b; Mir692-2a; Ftl2; Ftl1	microRNA 692-3; microRNA 692-2b; microRNA 692-2a; ferritin light chain 2; ferritin light chain 1; ferritin light chain 1 (Ftl1), mRNA.	chr4	+	125504114	125504999	3.92
Aqp8	aquaporin 8	chr7	+	123462294	123468004	3.91
Olfml2b	olfactomedin-like 2B	chr1	+	170644532	170682789	3.91
Cd36	CD36 antigen	chr5	-	17781690	17888959	3.9
Ddx26b	DEAD/H (Asp-Glu-Ala-Asp/His) box polypeptide 26B	chrX	+	56454839	56507843	3.89
Fat1	FAT tumor suppressor homolog 1 (Drosophila)	chr8	+	44950208	45052257	3.89
Pank1	pantothenate kinase 1	chr19	-	34806936	34879455	3.89
Slc18b1	solute carrier family 18, subfamily B, member 1; novel protein (1110021L09Rik)	chr10	+	23796986	23827968	3.88
Akr1b8	aldo-keto reductase family 1, member B8; aldo-keto reductase family 1 member B8	chr6	+	34354119	34368463	3.87
Ppap2b	phosphatidic acid phosphatase type 2B	chr4	+	105157347	105232767	3.87
Ucp2	uncoupling protein 2 (mitochondrial, proton carrier)	chr7	+	100493337	100502173	3.87
Acadl	acyl-Coenzyme A dehydrogenase, long-chain	chr1	-	66830839	66863309	3.86
Cd47	CD47 antigen (Rh-related antigen, integrin-associated signal transducer)	chr16	+	49855618	49915010	3.86
Smarca1	SWI/SNF related, matrix associated, actin dependent regulator of chromatin, subfamily a, member 1	chrX	-	47809368	47892974	3.86
Ndrg2	N-myc downstream regulated gene 2	chr14	-	51905271	51913488	3.85
Sat2	spermidine/spermine N1-acetyl transferase 2	chr11	+	69622024	69623870	3.84
Aldh2	aldehyde dehydrogenase 2, mitochondrial	chr5	-	121566027	121593824	3.83
Lamb2	laminin, beta 2	chr9	+	108479862	108490530	3.83
Slc25a5	solute carrier family 25 (mitochondrial carrier, adenine nucleotide translocator), member 5; solute carrier family 25, member 5	chrX	+	36795651	36798807	3.83
Fxyd1	FXYD domain-containing ion transport regulator 1	chr7	-	31051678	31055656	3.82
Gm15590; Gm22774	predicted gene 15590; predicted gene, 22774; Ferritin light chain 1 (Ftl1) pseudogene	chr17	-	6131836	6132405	3.82
Gm8910; Pgam1	predicted gene 8910; phosphoglycerate mutase 1	chr3	-	11014399	11015163	3.82
Mmp14	matrix metallopeptidase 14 (membrane-inserted)	chr14	+	54431604	54441264	3.82
S100a11; Gm12854; Gm5068	S100 calcium binding protein A11 (calgizzarin); predicted gene 12854; predicted gene 5068; S100 calcium binding protein A11 (calizzarin)	chr3	+	93520488	93526288	3.82
Nt5e	5 nucleotidase, ecto	chr9	+	88327609	88372089	3.81
F13a1	coagulation factor XIII, A1 subunit	chr13	-	36867178	37050244	3.79
Serping1	serine (or cysteine) peptidase inhibitor, clade G, member 1; serine (or cysteine) proteinase inhibitor, clade G, member 1	chr2	-	84765360	84775444	3.79
Nrk	Nik related kinase	chrX	+	138914430	139010532	3.77
Tst	thiosulfate sulfurtransferase, mitochondrial	chr15	-	78399556	78405859	3.77
Eppin	epididymal peptidase inhibitor; serine protease inhibitor-like, with Kunitz and WAP domains 1 (eppin)	chr2	-	164588343	164593594	3.76
Atp2b1	ATPase, Ca++ transporting, plasma membrane 1	chr10	+	98915152	99026143	3.75
Gpx1	glutathione peroxidase 1	chr9	+	108339080	108340344	3.75
Npr1	natriuretic peptide receptor 1	chr3	-	90450591	90465866	3.75
Ces1d	carboxylesterase 1D; carboxylesterase 3	chr8	-	93166068	93197838	3.74
Il17rb	interleukin 17 receptor B	chr14	-	29996138	30008896	3.74
Mmd2	monocyte to macrophage differentiation-associated 2	chr5	-	142562365	142608800	3.74
Tmem176a	transmembrane protein 176A	chr6	+	48841483	48845858	3.74
LOC100862446; Gm20746; Ftl1; Mir692-2b	ferritin light chain 1-like; predicted gene, 20746; ferritin light chain 1; microRNA 692-2b	chr13	+	74406396	74407317	3.72
Padi2	peptidyl arginine deiminase, type II	chr4	+	140906344	140952586	3.72
Rhox8	reproductive homeobox 8	chrX	-	37874776	37878944	3.72
C2	complement component 2 (within H-2S)	chr17	-	34862602	34882100	3.71
Olfr872	olfactory receptor 872	chr9	+	20237162	20260913	3.71
Tspyl2	TSPY-like 2	chrX	-	152336852	152342484	3.71
Atp1a1	ATPase, Na+/K+ transporting, alpha 1 polypeptide	chr3	-	101576219	101604707	3.7
Tgfbr3	transforming growth factor, beta receptor III	chr5	-	107106570	107289629	3.7
Tspan8	tetraspanin 8	chr10	+	115817283	115849893	3.7
Dab2; LOC101055883	disabled 2, mitogen-responsive phosphoprotein; uncharacterized LOC101055883; disabled homolog 2 (Drosophila)	chr15	+	6299788	6440712	3.69
Mgarp	mitochondria localized glutamic acid rich protein; Novel protein (4930583H14Rik)	chr3	-	51388412	51396738	3.69
B2m	beta-2 microglobulin	chr2	+	122147686	122153083	3.68
Glb1l2	galactosidase, beta 1-like 2	chr9	-	26763044	26806468	3.68
Hexb	hexosaminidase B	chr13	-	97176331	97198357	3.67
Idh1	isocitrate dehydrogenase 1 (NADP+), soluble; isocitrate dehydrogenase 1 (NADP+) soluble	chr1	-	65158616	65186479	3.67
Sft2d2	SFT2 domain containing 2	chr1	-	165174341	165194433	3.67
Gsta3	glutathione S-transferase, alpha 3	chr1	+	21240585	21265575	3.66
Acsbg1	acyl-CoA synthetase bubblegum family member 1	chr9	-	54604877	54661885	3.65
Aff2	AF4/FMR2 family, member 2	chrX	+	69360294	69868037	3.65
Gpr56	G protein-coupled receptor 56	chr8	+	94977109	95014208	3.65
Itga6	integrin alpha 6; integrin alpha 6 (Itga6), mRNA.	chr2	+	71745616	71858427	3.65
Prdx3	peroxiredoxin 3	chr19	-	60864051	60874556	3.65
Serpina3n	serine (or cysteine) peptidase inhibitor, clade A, member 3N	chr12	+	104406708	104414329	3.65
Adamts5	a disintegrin-like and metallopeptidase (reprolysin type) with thrombospondin type 1 motif, 5 (aggrecanase-2)	chr16	-	85858157	85901125	3.64
Cp	ceruloplasmin	chr3	+	19957054	20009750	3.64
Cnpy2	canopy 2 homolog (zebrafish)	chr10	+	128322459	128327187	3.63
Gfpt2	glutamine fructose-6-phosphate transaminase 2	chr11	+	49794155	49838620	3.63
Gm17530	predicted gene, 17530	chr9	-	86546682	86546795	3.63
Lphn1	latrophilin 1	chr8	+	83900098	83941954	3.63
Rorc	RAR-related orphan receptor gamma	chr3	+	94372794	94398276	3.63
Cldn11	claudin 11	chr3	+	31149920	31164326	3.62
Dcn	decorin	chr10	+	97479500	97518162	3.62
Gm15453	predicted gene 15453; RNA binding motif protein 3 (Rbm3) pseudogene	chr1	-	150264925	150266066	3.62
Gm22751; Gm12164	predicted gene, 22751; predicted gene 12164; ferritin light chain 1 (Ftl1) pseudogene	chr11	+	45829319	45829887	3.61
Rpl39-ps	ribosomal protein L39, pseudogene; ribosomal protein L39 (Rpl39) pseudogene	chr15	+	102634979	102635336	3.61
Ctnnal1	catenin (cadherin associated protein), alpha-like 1	chr4	-	56810935	56865211	3.6
Hsd17b3	hydroxysteroid (17-beta) dehydrogenase 3	chr13	-	64058274	64089201	3.6
Maf	avian musculoaponeurotic fibrosarcoma (v-maf) AS42 oncogene homolog	chr8	-	115682942	115707794	3.6
Mertk	c-mer proto-oncogene tyrosine kinase	chr2	+	128698915	128802894	3.6
Mfge8	milk fat globule-EGF factor 8 protein	chr7	-	79133768	79149060	3.6
Pgam1-ps2; Pgam1	phosphoglycerate mutase 1, pseudogene 2; phosphoglycerate mutase 1	chr7	-	27468890	27470557	3.6
Gstp2; Gm3934	glutathione S-transferase, pi 2; predicted gene 3934	chr19	-	4040285	4042221	3.59
Cd302	CD302 antigen	chr2	-	60251993	60284488	3.58
Mrap	melanocortin 2 receptor accessory protein	chr16	+	90738324	90749785	3.58
Nr5a1	nuclear receptor subfamily 5, group A, member 1	chr2	-	38692656	38714542	3.58
Plekhg1	pleckstrin homology domain containing, family G (with RhoGef domain) member 1	chr10	+	3740364	3967303	3.57
Acsf2	acyl-CoA synthetase family member 2	chr11	-	94557102	94601871	3.56
Cpt1a	carnitine palmitoyltransferase 1a, liver	chr19	+	3323301	3385733	3.56
Sepp1	selenoprotein P, plasma, 1	chr15	+	3268547	3280508	3.56
Cd99l2	CD99 antigen-like 2; Cd99 antigen-like 2	chrX	-	71420060	71492849	3.55
Clec12b	C-type lectin domain family 12, member B	chr6	-	129375513	129385874	3.55
Sdc4	syndecan 4	chr2	-	164424247	164443887	3.55
Ftl1; LOC100862446; Gm20746; Gm22133	ferritin light chain 1; ferritin light chain 1-like; predicted gene, 20746; predicted gene, 22133	chr7	-	45457944	45459886	3.54
Ctsa	cathepsin A	chr2	+	164832872	164841032	3.53
Ldhb	lactate dehydrogenase B	chr6	-	142490249	142507957	3.53
Serpinb1a	serine (or cysteine) peptidase inhibitor, clade B, member 1a; serine (or cysteine) proteinase inhibitor, clade B (ovalbumin), member 1a	chr13	-	32842092	32851185	3.53
Adh1	alcohol dehydrogenase 1 (class I)	chr3	+	138260991	138290698	3.52
Egfr	epidermal growth factor receptor	chr11	+	16752203	16918158	3.52
Rps4x	ribosomal protein S4, X-linked; ribosomal protein S4 X-linked; ribosomal protein S4, X-linked (Rps4x), mRNA.	chrX	-	102184941	102189394	3.52
Apln	apelin	chrX	-	48025146	48034853	3.51
Gpc4	glypican 4	chrX	-	52053018	52165252	3.51
Lyz1	lysozyme 1	chr10	-	117287795	117292868	3.51
Rab3b	RAB3B, member RAS oncogene family	chr4	+	108879063	108943324	3.51
Aldh1a7	aldehyde dehydrogenase family 1, subfamily A7	chr19	-	20692953	20727562	3.5
Cd68	CD68 antigen	chr11	-	69664213	69666153	3.5
Mgst1	microsomal glutathione S-transferase 1	chr6	+	138140316	138156755	3.5
Gm20746; Gm26445	predicted gene, 20746; predicted gene, 26445	chr10	-	130592136	130594245	3.49
Gm3934	predicted gene 3934	chr1	-	192073733	192074452	3.49
Hsd3b1	hydroxy-delta-5-steroid dehydrogenase, 3 beta- and steroid delta-isomerase 1; hydroxysteroid dehydrogenase-1, delta<5>-3-beta	chr3	-	98852194	98859794	3.49
Wipf3	WAS/WASL interacting protein family, member 3	chr6	+	54429603	54503768	3.49
Enpp5	ectonucleotide pyrophosphatase/phosphodiesterase 5	chr17	+	44078813	44086567	3.48
Gpx3	glutathione peroxidase 3	chr11	+	54902453	54910387	3.48
Mef2c	myocyte enhancer factor 2C	chr13	+	83504034	83667079	3.48
Gsta4	glutathione S-transferase, alpha 4	chr9	+	78191966	78209349	3.47
L3mbtl4	l(3)mbt-like 4 (Drosophila)	chr17	+	68273797	68780086	3.47
Ltbp1	latent transforming growth factor beta binding protein 1	chr17	+	75005529	75392967	3.47
Peg10	paternally expressed 10	chr6	+	4747306	4760517	3.47
Scarb2	scavenger receptor class B, member 2	chr5	-	92443873	92505608	3.47
Agt	angiotensinogen (serpin peptidase inhibitor, clade A, member 8)	chr8	-	124556534	124576893	3.46
Hmgn5	high-mobility group nucleosome binding domain 5	chrX	-	109004534	109013404	3.46
Plxdc2	plexin domain containing 2	chr2	+	16356304	16755839	3.46
Rps6ka2	ribosomal protein S6 kinase, polypeptide 2	chr17	+	7170115	7303316	3.45
Figf	c-fos induced growth factor	chrX	+	164373378	164402650	3.44
Il1r1	interleukin 1 receptor, type I	chr1	+	40225080	40316198	3.44
Slc7a5	solute carrier family 7 (cationic amino acid transporter, y+ system), member 5	chr8	-	121881146	121907694	3.44
Ildr2	immunoglobulin-like domain containing receptor 2	chr1	+	166254139	166316832	3.43
Fam102a	family with sequence similarity 102, member A; family with sequence similarity 102, member A (Fam102a), mRNA.	chr2	+	32535332	32569756	3.42
Gm11450	predicted gene 11450; ribosomal protein L10 (Rpl10) pseudogene	chr2	+	162805590	162805922	3.42
Hsd17b12	hydroxysteroid (17-beta) dehydrogenase 12; hydroxysteroid (17-beta)dehydrogenase 12	chr2	-	94032689	94157964	3.42
Tshz2	teashirt zinc finger family member 2	chr2	+	169633013	170071816	3.42
Clec2d	C-type lectin domain family 2, member d	chr6	+	129180615	129186535	3.41
Gm5514	predicted gene 5514	chr19	+	21938079	21938384	3.41
Irs1	insulin receptor substrate 1	chr1	-	82233101	82291439	3.41
Nxf3	nuclear RNA export factor 3	chrX	-	136072099	136085255	3.41
Gm10417	predicted gene 10417	chr5	+	108864833	108868354	3.4
Nfia	nuclear factor I/A; nuclear factor I\/A	chr4	+	97772648	98118876	3.4
Pros1	protein S (alpha)	chr16	+	62854307	62929346	3.4
Ptgds	prostaglandin D2 synthase (brain)	chr2	-	25466709	25470046	3.4
Qpct	glutaminyl-peptide cyclotransferase (glutaminyl cyclase)	chr17	+	79051906	79090353	3.4
Wfdc10	WAP four-disulfide core domain 10	chr2	+	164656046	164657368	3.4
1700024P16Rik	RIKEN cDNA 1700024P16 gene; novel protein	chr4	+	104913456	105016863	3.39
Adam23	a disintegrin and metallopeptidase domain 23; a disintegrin and metalloprotease domain 23	chr1	+	63445891	63596515	3.39
Ocrl	oculocerebrorenal syndrome of Lowe	chrX	+	47912387	47965868	3.39
Acadm	acyl-Coenzyme A dehydrogenase, medium chain	chr3	-	153922353	153944643	3.38
Bgn	biglycan	chrX	+	73483602	73495936	3.38
Slc44a2	solute carrier family 44, member 2	chr9	+	21320719	21355028	3.38
Dbt	dihydrolipoamide branched chain transacylase E2	chr3	+	116513070	116549981	3.37
Hadh	hydroxyacyl-Coenzyme A dehydrogenase; hydroxyacyl-Coenzyme A dehydrogenase (Hadh), nuclear gene encoding mitochondrial protein, mRNA.	chr3	-	131233419	131272101	3.37
Mbnl1	muscleblind-like 1 (Drosophila)	chr3	+	60472830	60629748	3.37
B430203G13Rik	RIKEN cDNA B430203G13 gene	chr12	+	17924294	17925668	3.36
Cr1l	complement component (3b/4b) receptor 1-like	chr1	-	195097382	195131570	3.36
Fkbp9	FK506 binding protein 9	chr6	+	56832059	56879360	3.36
Mfsd2a	major facilitator superfamily domain containing 2A	chr4	-	122946850	122961188	3.36
Cyb5r1	cytochrome b5 reductase 1	chr1	+	134405781	134411740	3.35
Maob	monoamine oxidase B	chrX	-	16709281	16817366	3.35
Alg14	asparagine-linked glycosylation 14	chr3	+	121291817	121362011	3.34
Efnb1	ephrin B1	chrX	+	99136130	99148991	3.34
Hpgd	hydroxyprostaglandin dehydrogenase 15 (NAD)	chr8	+	56294537	56321046	3.34
Kif21a	kinesin family member 21A; kinesin family member 21A (Kif21a), transcript variant 1, mRNA.	chr15	-	90933275	91049951	3.34
Sc5d	sterol-C5-desaturase (fungal ERG3, delta-5-desaturase) homolog (S. cerevisae)	chr9	-	42251595	42264300	3.34
Adh5	alcohol dehydrogenase 5 (class III), chi polypeptide	chr3	+	138437200	138455499	3.33
C1rb	complement component 1, r subcomponent B	chr6	+	124570294	124581171	3.33
Ctsl	cathepsin L	chr13	-	64363214	64370306	3.33
Fndc3b	fibronectin type III domain containing 3B	chr3	-	27416162	27711307	3.33
Tnfrsf1a	tumor necrosis factor receptor superfamily, member 1a	chr6	+	125349362	125364069	3.33
Echs1	enoyl Coenzyme A hydratase, short chain, 1, mitochondrial	chr7	-	140105710	140116476	3.32
Ly86	lymphocyte antigen 86	chr13	+	37345345	37419036	3.32
Asah1	N-acylsphingosine amidohydrolase 1	chr8	-	41339838	41374773	3.31
Clip3	CAP-GLY domain containing linker protein 3	chr7	+	30291672	30308367	3.31
Crtap	cartilage associated protein	chr9	-	114375131	114390712	3.31
Gba	glucosidase, beta, acid	chr3	+	89202928	89208681	3.31
Hsd17b7	hydroxysteroid (17-beta) dehydrogenase 7	chr1	-	169949535	169969241	3.31
Mro	maestro; Maestro	chr18	+	73859385	73881333	3.31
Apoe	apolipoprotein E	chr7	-	19696109	19699166	3.3
Lifr	leukemia inhibitory factor receptor	chr15	+	7129559	7197489	3.3
Gm8865	predicted gene 8865; interferon induced transmembrane protein 2 (Ifitm2) pseudogene	chr14	-	54826247	54826676	3.29
St3gal4	ST3 beta-galactoside alpha-2,3-sialyltransferase 4	chr9	-	35046579	35116810	3.29
Ar	androgen receptor	chrX	+	98149721	98323215	3.28
Gm21748	predicted gene, 21748	chrY	-	90838869	90839177	3.28
Gm21860	predicted gene, 21860	chrY	-	90754513	90754821	3.28
Pik3r1	phosphatidylinositol 3-kinase, regulatory subunit, polypeptide 1 (p85 alpha)	chr13	-	101680761	101768217	3.28
Abi3bp	ABI gene family, member 3 (NESH) binding protein	chr16	+	56477846	56690135	3.27
Emb	embigin	chr13	+	117220573	117274415	3.27
Itih5	inter-alpha (globulin) inhibitor H5	chr2	+	10153543	10256529	3.26
Lamb1	laminin B1; laminin B1 subunit 1	chr12	+	31265234	31329644	3.26
Sat1	spermidine/spermine N1-acetyl transferase 1	chrX	-	155213132	155216449	3.26
Aes	amino-terminal enhancer of split; amino-terminal enhancer of split (Aes), mRNA.	chr10	+	81559444	81566371	3.25
Klf6	Kruppel-like factor 6	chr13	+	5861489	5870393	3.25
Retsat	retinol saturase (all trans retinol 13,14 reductase)	chr6	+	72598475	72608425	3.25
Tubb5	tubulin, beta 5 class I; tubulin, beta 5	chr17	-	35833920	35838306	3.25
Usp22	ubiquitin specific peptidase 22; ubiquitin specific protease 22	chr11	-	61151781	61175059	3.25
Igfbp7	insulin-like growth factor binding protein 7	chr5	-	77349240	77408045	3.24
Ppp1ca	protein phosphatase 1, catalytic subunit, alpha isoform	chr19	+	4192158	4195423	3.24
Rpl10; Snora70; Gm5621	ribosomal protein L10; small nucleolar RNA, H/ACA box 70; predicted gene 5621; ribosomal protein 10	chrX	+	74270812	74273135	3.24
Ttyh2	tweety homolog 2 (Drosophila); tweety homolog 2	chr11	+	114675431	114720984	3.24
Amhr2	anti-Mullerian hormone type 2 receptor	chr15	+	102445367	102454639	3.23
Cyfip1	cytoplasmic FMR1 interacting protein 1	chr7	+	55841745	55932633	3.23
Gstk1	glutathione S-transferase kappa 1	chr6	+	42245935	42250444	3.23
Psap	prosaposin	chr10	+	60277627	60302600	3.23
Sema3c	sema domain, immunoglobulin domain (Ig), short basic domain, secreted, (semaphorin) 3C	chr5	+	17574281	17730268	3.23
Aldh1l1	aldehyde dehydrogenase 1 family, member L1	chr6	+	90486427	90600203	3.22
Cst12	cystatin 12	chr2	+	148789361	148793546	3.22
Nrbp2	nuclear receptor binding protein 2	chr15	-	76085594	76091626	3.22
Tbl1x	transducin (beta)-like 1 X-linked	chrX	+	77511013	77662983	3.22
Tgfb3	transforming growth factor, beta 3	chr12	-	86056743	86079041	3.22
Cstb	cystatin B	chr10	+	78425670	78427622	3.21
Hdac6	histone deacetylase 6	chrX	-	7930120	7947889	3.21
Anxa3	annexin A3	chr5	+	96793385	96845968	3.2
Glrx	glutaredoxin	chr13	+	75839868	75850151	3.2
Rbp1	retinol binding protein 1, cellular	chr9	+	98422961	98446551	3.19
Edn1	endothelin 1	chr13	+	42301270	42307990	3.18
Ids	iduronate 2-sulfatase	chrX	-	70343069	70365085	3.18
Lrp1	low density lipoprotein receptor-related protein 1	chr10	-	127538157	127621148	3.18
Rcn1	reticulocalbin 1	chr2	-	105385948	105399319	3.18
Tgm2	transglutaminase 2, C polypeptide; transglutaminase 2, C polypeptide (Tgm2), mRNA.	chr2	-	158116402	158146436	3.18
Tmem50a	transmembrane protein 50A	chr4	-	134897849	134915024	3.18
Arid5b	AT rich interactive domain 5B (MRF1-like)	chr10	-	68092916	68278726	3.17
F11r	F11 receptor	chr1	+	171437535	171464603	3.17
Mapkapk2	MAP kinase-activated protein kinase 2	chr1	-	131053700	131097543	3.17
Ugt1a2; Ugt1a6a; Ugt1a6b; Ugt1a10; Ugt1a7c; Ugt1a5; Ugt1a9; Ugt1a1; Ugt1a8	UDP glucuronosyltransferase 1 family, polypeptide A2; UDP glucuronosyltransferase 1 family, polypeptide A6A; UDP glucuronosyltransferase 1 family, polypeptide A6B; UDP glycosyltransferase 1 family, polypeptide A10; UDP glucuronosyltransferase 1 family, polypeptide A7C; UDP glucuronosyltransferase 1 family, polypeptide A5; UDP glucuronosyltransferase 1 family, polypeptide A9; UDP glucuronosyltrans…	chr1	+	88055388	88220002	3.17
Vwa5a	von Willebrand factor A domain containing 5A	chr9	+	38718268	38743337	3.17
Cped1	cadherin-like and PC-esterase domain containing 1; Novel protein (A430107O13Rik)	chr6	+	21985908	22256404	3.16
Myl9	myosin, light polypeptide 9, regulatory; myosin light polypeptide 9, regulatory	chr2	+	156775420	156781658	3.16
Ogdhl	oxoglutarate dehydrogenase-like	chr14	+	32322019	32347820	3.16
Selenbp2	selenium binding protein 2	chr3	+	94693556	94704413	3.16
Abhd6	abhydrolase domain containing 6	chr14	+	8002902	8056555	3.15
Pdlim3	PDZ and LIM domain 3	chr8	+	45885485	45919548	3.15
Selenbp1	selenium binding protein 1	chr3	+	94933056	94944758	3.15
Sv2c	synaptic vesicle glycoprotein 2c	chr13	-	95959443	96132577	3.15
Aldh1a1	aldehyde dehydrogenase family 1, subfamily A1	chr19	+	20601961	20643462	3.14
Aldh6a1	aldehyde dehydrogenase family 6, subfamily A1	chr12	-	84430717	84450950	3.14
Cpne8	copine VIII	chr15	-	90487481	90679432	3.14
Defb19	defensin beta 19	chr2	-	152576086	152580312	3.14
Plod2	procollagen lysine, 2-oxoglutarate 5-dioxygenase 2	chr9	+	92542223	92608428	3.14
B4galt1	UDP-Gal:betaGlcNAc beta 1,4- galactosyltransferase, polypeptide 1	chr4	-	40804582	40854537	3.13
Cycs	cytochrome c, somatic	chr19	+	24875686	24876634	3.13
D3Bwg0562e	DNA segment, Chr 3, Brigham & Womens Genetics 0562 expressed; novel protein	chr3	-	117319145	117360876	3.13
Diap2	diaphanous homolog 2 (Drosophila)	chrX	+	129749742	130465834	3.13
Dpysl2	dihydropyrimidinase-like 2	chr14	-	66802069	66868688	3.13
Prep	prolyl endopeptidase	chr10	+	45067206	45158997	3.13
Akr1b10	aldo-keto reductase family 1, member B10 (aldose reductase); aldo-keto reductase family 1, member B10 (aldose reductase) (Akr1b10), mRNA.	chr6	+	34384218	34396950	3.12
Aox1	aldehyde oxidase 1	chr1	+	58029931	58106413	3.12
Casp8	caspase 8	chr1	+	58795374	58847503	3.12
Daam2	dishevelled associated activator of morphogenesis 2	chr17	-	49456022	49564337	3.12
Pcyox1	prenylcysteine oxidase 1	chr6	-	86386006	86397150	3.12
Cat	catalase	chr2	-	103453849	103485160	3.11
Gatm	glycine amidinotransferase (L-arginine:glycine amidinotransferase)	chr2	-	122594467	122611303	3.11
Gpam	glycerol-3-phosphate acyltransferase, mitochondrial	chr19	-	55067268	55127216	3.11
Gpd1	glycerol-3-phosphate dehydrogenase 1 (soluble); glycerol-3-phosphate dehydrogenase 1 (soluble) (Gpd1), mRNA.	chr15	+	99717515	99725008	3.1
Hmgcs1	3-hydroxy-3-methylglutaryl-Coenzyme A synthase 1	chr13	+	119690446	119708086	3.1
Idh3g	isocitrate dehydrogenase 3 (NAD+), gamma; isocitrate dehydrogenase 3 NAD+, gamma	chrX	-	73778963	73786897	3.1
Ifi30	interferon gamma inducible protein 30	chr8	-	70762773	70766663	3.1
Pdpn	podoplanin	chr4	-	143267422	143299564	3.1
Etnk2	ethanolamine kinase 2	chr1	+	133363572	133380336	3.09
Fcer1g	Fc receptor, IgE, high affinity I, gamma polypeptide; Fc receptor IgE high affinity I gamma polypeptide	chr1	-	171229572	171234365	3.09
Nedd4	neural precursor cell expressed, developmentally down-regulated 4	chr9	+	72662346	72749852	3.09
Tet2	tet methylcytosine dioxygenase 2	chr3	-	133463677	133544390	3.09
Acly	ATP citrate lyase	chr11	-	100476352	100528000	3.08
Gm13624	predicted gene 13624; RNA binding motif protein 3 (Rbm3) pseudogene	chr2	-	69799151	69799612	3.08
Gprasp2	G protein-coupled receptor associated sorting protein 2	chrX	+	135839034	135844730	3.08
Leprel4	leprecan-like 4	chr11	-	100408456	100414836	3.08
Pla2g4a	phospholipase A2, group IVA (cytosolic, calcium-dependent)	chr1	-	149829618	149961290	3.08
Atrx	alpha thalassemia/mental retardation syndrome X-linked homolog (human)	chrX	-	105797615	105929397	3.07
Ddx3x	DEAD/H (Asp-Glu-Ala-Asp/His) box polypeptide 3, X-linked	chrX	+	13280970	13294052	3.07
Ebp	phenylalkylamine Ca2+ antagonist (emopamil) binding protein	chrX	-	8185329	8193512	3.07
Ecm2	extracellular matrix protein 2, female organ and adipocyte specific	chr13	+	49504810	49532789	3.07
Oat	ornithine aminotransferase	chr7	-	132557475	132576398	3.07
Sept14	septin 14	chr5	-	129683391	129708511	3.07
Cdk5	cyclin-dependent kinase 5	chr5	-	24418241	24423530	3.06
Osr1	odd-skipped related 1 (Drosophila)	chr12	+	9574442	9581500	3.06
Sox9	SRY (sex determining region Y)-box 9; SRY-box containing gene 9	chr11	+	112782210	112787760	3.06
Arhgap31	Rho GTPase activating protein 31; Cdc42 GTPase-activating protein	chr16	-	38598340	38713274	3.05
Cd151	CD151 antigen	chr7	+	141467362	141471481	3.05
Cxcl12	chemokine (C-X-C motif) ligand 12	chr6	+	117168535	117181368	3.05
Ifitm2	interferon induced transmembrane protein 2	chr7	-	140954837	140955961	3.05
Insig1	insulin induced gene 1	chr5	+	28071363	28078662	3.05
Nono	non-POU-domain-containing, octamer binding protein	chrX	+	101429318	101448593	3.05
Vdac1	voltage-dependent anion channel 1	chr11	+	52360860	52389397	3.05
Abcc1	ATP-binding cassette, sub-family C (CFTR/MRP), member 1	chr16	+	14361558	14475737	3.04
Adam10	a disintegrin and metallopeptidase domain 10	chr9	+	70678997	70780229	3.04
Arpc1b; Gm5637	actin related protein 2/3 complex, subunit 1B; predicted pseudogene 5637	chr5	+	145114215	145130705	3.04
Ctsc	cathepsin C	chr7	+	88278085	88310888	3.04
Fcgrt	Fc receptor, IgG, alpha chain transporter	chr7	-	45092993	45103822	3.04
Klk1b1	kallikrein 1-related peptidase b1	chr7	+	43966751	43971318	3.04
Lsr	lipolysis stimulated lipoprotein receptor	chr7	-	30957409	30973469	3.04
Snx33	sorting nexin 33	chr9	-	56917200	56928371	3.04
Aass	aminoadipate-semialdehyde synthase	chr6	-	23072173	23132986	3.03
Armcx6	armadillo repeat containing, X-linked 6	chrX	-	134748455	134751419	3.03
Cers6	ceramide synthase 6	chr2	+	68861441	69114282	3.03
Cmbl	carboxymethylenebutenolidase-like (Pseudomonas)	chr15	+	31568791	31590119	3.03
Cyp20a1	cytochrome P450, family 20, subfamily a, polypeptide 1; cytochrome P450 family 20 subfamily A polypeptide 1	chr1	+	60343323	60388060	3.03
Ddx3y	DEAD (Asp-Glu-Ala-Asp) box polypeptide 3, Y-linked	chrY	-	1260715	1286613	3.03
Folr1	folate receptor 1 (adult)	chr7	-	101858331	101870788	3.03
Gdi1	guanosine diphosphate (GDP) dissociation inhibitor 1	chrX	+	74304998	74311867	3.03
Syap1	synapse associated protein 1	chrX	-	162856843	162888462	3.03
Timp2	tissue inhibitor of metalloproteinase 2	chr11	-	118301061	118355740	3.03
Trf	transferrin	chr9	-	103204001	103230444	3.03
Vkorc1	vitamin K epoxide reductase complex, subunit 1	chr7	-	127893063	127895617	3.03
C1ra	complement component 1, r subcomponent A	chr6	+	124512405	124523440	3.02
Nr2f2	nuclear receptor subfamily 2, group F, member 2	chr7	-	70351946	70366746	3.02
Orm1	orosomucoid 1	chr4	+	63344560	63348163	3.02
Rab31	RAB31, member RAS oncogene family	chr17	-	65651726	65772752	3.02
Rragb	Ras-related GTP binding B	chrX	+	153139958	153171943	3.02
Hao2	hydroxyacid oxidase 2	chr3	-	98874519	98893239	3.01
Nrn1	neuritin 1	chr13	-	36725622	36734477	3.01
Papss2	3-phosphoadenosine 5-phosphosulfate synthase 2	chr19	+	32595715	32667187	3.01
Wt1	Wilms tumor 1 homolog; Wilms tumor homolog	chr2	+	105126529	105173616	3.01
8030411F24Rik	RIKEN cDNA 8030411F24 gene; novel protein containing a Cystatin domain (8030411F24Rik)	chr2	+	148782009	148785937	3
Crry-ps	complement receptor related protein, pseudogene	chr8	-	73750301	73750783	3
Csf1r	colony stimulating factor 1 receptor	chr18	+	61105572	61132149	3
Itih2	inter-alpha trypsin inhibitor, heavy chain 2	chr2	-	10094591	10131396	3
Prr13	proline rich 13	chr15	+	102459028	102462806	3
Soat1	sterol O-acyltransferase 1	chr1	-	156428108	156474328	3
Aco1	aconitase 1	chr4	+	40143081	40199009	2.99
Asah2	N-acylsphingosine amidohydrolase 2	chr19	-	31984646	32108195	2.99
Eci2	enoyl-Coenzyme A delta isomerase 2; peroxisomal delta3, delta2-enoyl-Coenzyme A isomerase	chr13	-	34977748	35027096	2.99
Sos2	son of sevenless homolog 2 (Drosophila)	chr12	-	69583761	69681852	2.99
C7	complement component 7	chr15	-	4988762	5063773	2.98
Cyp4f13	cytochrome P450, family 4, subfamily f, polypeptide 13	chr17	-	32924688	32947402	2.98
Fyn	Fyn proto-oncogene	chr10	+	39368855	39565381	2.98
Htra3	HtrA serine peptidase 3	chr5	-	35652026	35679782	2.98
Il10rb	interleukin 10 receptor, beta	chr16	+	91406164	91425834	2.98
Mgat4b; Mir6919; mmu-mir-6919	mannoside acetylglucosaminyltransferase 4, isoenzyme B; microRNA mir-6919; mmu-mir-6919; mannoside acetylglucosaminyltransferase 4 isoenzyme B	chr11	+	50225335	50235103	2.98
Bpifb5	BPI fold containing family B, member 5; novel protein (BC018465)	chr2	+	154223742	154240902	2.97
Ccdc8	coiled-coil domain containing 8	chr7	+	16992708	16997516	2.97
Dpysl4	dihydropyrimidinase-like 4	chr7	+	139086001	139102704	2.97
Gpr125	G protein-coupled receptor 125	chr5	-	49959951	50058996	2.97
Nt5c3	5-nucleotidase, cytosolic III; 5'-nucleotidase, cytosolic III	chr6	-	56882400	56923932	2.97
Ogt	O-linked N-acetylglucosamine (GlcNAc) transferase (UDP-N-acetylglucosamine:polypeptide-N-acetylglucosaminyl transferase); O-linked N-acetylglucosamine (GlcNAc) transferase (UDP-N-acetylglucosamine:polypeptide-N-acetylglucosaminyl transferase) (Ogt), mRNA.	chrX	+	101640060	101684351	2.97
Pld3	phospholipase D family, member 3	chr7	-	27532000	27553218	2.97
Il13ra1	interleukin 13 receptor, alpha 1	chrX	+	36112110	36171262	2.96
Nt5dc3	5-nucleotidase domain containing 3	chr10	+	86779005	86838389	2.96
Parp4	poly (ADP-ribose) polymerase family, member 4	chr14	+	56575619	56659798	2.96
Arsb	arylsulfatase B	chr13	+	93771679	93943016	2.95
Gm15013	predicted gene 15013	chrX	-	139713681	139714481	2.95
Jak2	Janus kinase 2	chr19	+	29251803	29313080	2.95
Mark4	MAP/microtubule affinity-regulating kinase 4	chr7	-	19426075	19458494	2.95
Mavs	mitochondrial antiviral signaling protein	chr2	+	131234063	131248025	2.95
Pltp	phospholipid transfer protein	chr2	-	164839518	164857711	2.95
Slc25a30	solute carrier family 25, member 30	chr14	-	75761999	75787037	2.95
Abat	4-aminobutyrate aminotransferase	chr16	+	8513429	8621568	2.94
Maged1	melanoma antigen, family D, 1	chrX	-	94535474	94542143	2.94
Mbnl2	muscleblind-like 2	chr14	+	120275669	120431698	2.94
Mlxipl	MLX interacting protein-like	chr5	+	135106891	135138382	2.94
Srgap3	SLIT-ROBO Rho GTPase activating protein 3	chr6	-	112717971	112947266	2.94
1700025G04Rik	RIKEN cDNA 1700025G04 gene; novel protein (RIKEN cDNA 1700025G04 gene)	chr1	-	151852403	152090320	2.93
Alcam	activated leukocyte cell adhesion molecule	chr16	-	52248996	52454074	2.93
Dhrs7	dehydrogenase/reductase (SDR family) member 7	chr12	-	72650353	72664828	2.93
Jade3; Phf16	jade family PHD finger 3; PHD finger protein 16; PHD finger protein 16 (Phf16), mRNA.	chrX	+	20425688	20519939	2.93
Jak1	Janus kinase 1	chr4	-	101151974	101265282	2.93
Rab11fip1	RAB11 family interacting protein 1 (class I)	chr8	-	27138773	27174646	2.93
Echdc3	enoyl Coenzyme A hydratase domain containing 3	chr2	-	6188465	6213033	2.92
Gca	grancalcin	chr2	+	62664285	62694109	2.92
Mr1	major histocompatibility complex, class I-related	chr1	-	155127878	155146783	2.92
Pea15a	phosphoprotein enriched in astrocytes 15A	chr1	-	172196728	172206804	2.92
2010007H06Rik	RIKEN cDNA 2010007H06 gene	chr9	+	51280295	51284210	2.91
Abcd3	ATP-binding cassette, sub-family D (ALD), member 3	chr3	-	121758909	121815302	2.91
Aldh7a1	aldehyde dehydrogenase family 7, member A1	chr18	-	56502553	56572951	2.91
Atp6v0a1	ATPase, H+ transporting, lysosomal V0 subunit A1; ATPase, H+ transporting, lysosomal V0 subunit a isoform 1	chr11	+	101009452	101063719	2.91
Ccng1	cyclin G1	chr11	-	40748552	40755311	2.91
Cobll1	Cobl-like 1	chr2	-	65088339	65239403	2.91
Fabp3	fatty acid binding protein 3, muscle and heart	chr4	+	130308595	130315463	2.91
Mum1l1	melanoma associated antigen (mutated) 1-like 1	chrX	+	139210042	139238335	2.91
Rsu1	Ras suppressor protein 1	chr2	-	13076967	13271431	2.91
Spon1	spondin 1, (f-spondin) extracellular matrix protein	chr7	+	113765998	114043375	2.91
Tsx	testis specific X-linked gene	chrX	+	103414167	103424583	2.91
Atp6ap1	ATPase, H+ transporting, lysosomal accessory protein 1; ATPase, H+ transporting, lysosomal accessory protein	chrX	+	74297097	74304721	2.9
Cd74; Mir5107	CD74 antigen (invariant polypeptide of major histocompatibility complex, class II antigen-associated); microRNA 5107	chr18	+	60803848	60812652	2.9
Fbxo21	F-box protein 21	chr5	+	117976733	118010193	2.9
Gm15369	predicted gene 15369; novel pseudogene similar to UDP glycosyltransferase 1 family (Ugt1)	chr1	+	88146376	88146769	2.9
Gucy1a3; Mir7010; mmu-mir-7010	guanylate cyclase 1, soluble, alpha 3; microRNA mir-7010; mmu-mir-7010	chr3	-	82092427	82145877	2.9
Nqo1	NAD(P)H dehydrogenase, quinone 1	chr8	-	107388225	107403206	2.9
Plxnd1	plexin D1	chr6	-	115954811	115995005	2.9
Ttyh1	tweety homolog 1 (Drosophila)	chr7	+	4119408	4136706	2.9
Zmat1	zinc finger, matrin type 1	chrX	-	134971372	135009209	2.9
Elovl5	ELOVL family member 5, elongation of long chain fatty acids (yeast)	chr9	+	77917364	77984519	2.89
Gbas	glioblastoma amplified sequence; glioblastoma amplified sequence (Gbas), nuclear gene encoding mitochondrial protein, mRNA.	chr5	+	129725063	129758327	2.89
Gm6104	predicted gene 6104	chr1	-	4879202	4880669	2.89
Pcyt1b	phosphate cytidylyltransferase 1, choline, beta isoform	chrX	+	93654863	93749951	2.89
Pgm3	phosphoglucomutase 3	chr9	-	86552476	86571842	2.89
Samd9l	sterile alpha motif domain containing 9-like	chr6	-	3372257	3399571	2.89
Trim7	tripartite motif-containing 7; tripartite motif protein 7; tripartite motif-containing 7 (Trim7), mRNA.	chr11	+	48826138	48852209	2.89
C1s1; C1s	complement component 1, s subcomponent 1; complement component 1, s subcomponent	chr6	-	124530344	124542359	2.88
Fdx1	ferredoxin 1	chr9	-	51943027	51963533	2.88
Gstm7	glutathione S-transferase, mu 7	chr3	-	107926334	107931817	2.88
Htra1	HtrA serine peptidase 1	chr7	+	130936111	130985660	2.88
Prdx2	peroxiredoxin 2	chr8	+	84969587	84974834	2.88
Ptch1	patched homolog 1	chr13	-	63508336	63565521	2.88
Pvr	poliovirus receptor	chr7	-	19903578	19921160	2.88
Sfxn3	sideroflexin 3	chr19	+	45047576	45056383	2.88
Xdh	xanthine dehydrogenase; xanthine dehydrogenase (Xdh), mRNA.	chr17	-	73883895	73950196	2.88
Agmo	alkylglycerol monooxygenase; transmembrane protein 195	chr12	+	37241639	37582202	2.87
Axl	AXL receptor tyrosine kinase	chr7	-	25756500	25788733	2.87
Creb3l2	cAMP responsive element binding protein 3-like 2	chr6	-	37327255	37442148	2.87
Etl4	enhancer trap locus 4	chr2	+	19909780	20810713	2.87
Impact	impact, RWD domain protein	chr18	+	12970394	12992950	2.87
Rbbp7	retinoblastoma binding protein 7	chrX	+	162760372	162779092	2.87
Cd81	CD81 antigen; CD 81 antigen	chr7	+	143052739	143067934	2.86
Grb14	growth factor receptor bound protein 14	chr2	-	64912476	65024987	2.86
Gstm2	glutathione S-transferase, mu 2	chr3	-	107981702	107986453	2.86
Lgr4	leucine-rich repeat-containing G protein-coupled receptor 4	chr2	+	109917647	110014257	2.86
Mgp	matrix Gla protein	chr6	-	136872435	136875805	2.86
Rbms2	RNA binding motif, single stranded interacting protein 2	chr10	-	128129470	128180297	2.86
Tnik	TRAF2 and NCK interacting kinase	chr3	+	28263214	28675858	2.86
Trank1	tetratricopeptide repeat and ankyrin repeat containing 1	chr9	+	111311739	111395775	2.86
Zc3h7b	zinc finger CCCH type containing 7B	chr15	+	81744848	81796269	2.86
Defb36	defensin beta 36	chr2	+	152604327	152612729	2.85
Doc2b	double C2, beta	chr11	-	75768966	75796057	2.85
Emp3	epithelial membrane protein 3	chr7	-	45918023	45921426	2.85
Hnmt	histamine N-methyltransferase	chr2	-	24002910	24049394	2.85
Ifih1	interferon induced with helicase C domain 1	chr2	-	62593289	62646255	2.85
Klhl23	kelch-like 23; kelch-like 23 (Drosophila)	chr2	+	69821944	69836651	2.85
Lphn2	latrophilin 2	chr3	-	148815586	148989480	2.85
5430435G22Rik	RIKEN cDNA 5430435G22 gene; Novel Protein (5430435G22Rik)	chr1	+	131688695	131715439	2.84
Ankmy2	ankyrin repeat and MYND domain containing 2	chr12	+	36157124	36197291	2.84
Drd4	dopamine receptor D4	chr7	+	141292006	141296464	2.84
Lama1	laminin, alpha 1	chr17	+	67697265	67822645	2.84
Slc7a2	solute carrier family 7 (cationic amino acid transporter, y+ system), member 2	chr8	+	40862367	40922308	2.84
Cask	calcium/calmodulin-dependent serine protein kinase (MAGUK family); calcium/calmodulin-dependent serine protein kinase (MAGUK family) (Cask), mRNA.	chrX	-	13517080	13851367	2.83
Ctso	cathepsin O	chr3	+	81932601	81956725	2.83
Pgbd5	piggyBac transposable element derived 5	chr8	-	124369049	124439658	2.83
Phyh	phytanoyl-CoA hydroxylase	chr2	+	4918996	4938743	2.83
Ppib	peptidylprolyl isomerase B	chr9	+	66060169	66066629	2.83
Sorbs2; LOC100861925; Gm16352	sorbin and SH3 domain containing 2; uncharacterized LOC100861925; predicted gene 16352; putative novel transcript	chr8	+	45507788	45827906	2.83
Tbc1d9b	TBC1 domain family, member 9B	chr11	+	50131360	50172785	2.83
Tmem35	transmembrane protein 35	chrX	+	134295225	134305969	2.83
Galnt1	UDP-N-acetyl-alpha-D-galactosamine:polypeptide N-acetylgalactosaminyltransferase 1	chr18	+	24205344	24286818	2.82
Gnai1	guanine nucleotide binding protein (G protein), alpha inhibiting 1	chr5	-	18265135	18360413	2.82
Lss	lanosterol synthase	chr10	+	76531588	76557138	2.82
Peg3	paternally expressed 3	chr7	-	6703892	6730421	2.82
Rnd3	Rho family GTPase 3	chr2	-	51130438	51149111	2.82
Snx12	sorting nexin 12	chrX	-	101097786	101222563	2.82
Ammecr1	Alport syndrome, mental retardation, midface hypoplasia and elliptocytosis chromosomal region gene 1; Alport syndrome, mental retardation, midface hypoplasia and elliptocytosis chromosomal region gene 1 homolog (human)	chrX	-	142851146	142966728	2.81
Cldn26	claudin 26	chr16	-	8409276	8425136	2.81
Fmo1	flavin containing monooxygenase 1	chr1	-	162829561	162866548	2.81
Igf1	insulin-like growth factor 1	chr10	+	87858265	87937047	2.81
Prps2	phosphoribosyl pyrophosphate synthetase 2	chrX	-	167346322	167382749	2.81
Sparc	secreted acidic cysteine rich glycoprotein	chr11	-	55394500	55420080	2.81
St6gal1	beta galactoside alpha 2,6 sialyltransferase 1	chr16	+	23224740	23360350	2.81
Cbr2	carbonyl reductase 2	chr11	-	120729485	120732114	2.8
Dcaf4	DDB1 and CUL4 associated factor 4	chr12	+	83520466	83541994	2.8
Rab12	RAB12, member RAS oncogene family	chr17	-	66494512	66519717	2.8
Cers5	ceramide synthase 5	chr15	-	99733506	99772885	2.79
Eps8	epidermal growth factor receptor pathway substrate 8; epidermal growth factor receptor pathway substrate 8 (Eps8), mRNA.	chr6	-	137477245	137654876	2.79
Fundc2	FUN14 domain containing 2	chrX	+	75382399	75398810	2.79
Gm13252	predicted gene 13252; cytochrome c, somatic (Cycs) pseudogene	chr4	-	132244946	132245266	2.79
Gm4919	predicted gene 4919; ferritin light chain 1 (Ftl1) pseudogene	chrX	-	151761943	151762658	2.79
Gnai2	guanine nucleotide binding protein (G protein), alpha inhibiting 2	chr9	-	107614138	107635342	2.79
Map1b	microtubule-associated protein 1B	chr13	-	99421446	99516602	2.79
Reep5	receptor accessory protein 5	chr18	-	34344885	34373415	2.79
Rnf130	ring finger protein 130	chr11	+	50025331	50124676	2.79
Sema7a	sema domain, immunoglobulin domain (Ig), and GPI membrane anchor, (semaphorin) 7A	chr9	+	57940113	57962865	2.79
Slc46a3	solute carrier family 46, member 3	chr5	-	147878437	147894815	2.79
Tmem206	transmembrane protein 206	chr1	+	191325912	191352925	2.79
Arhgap21	Rho GTPase activating protein 21	chr2	-	20847919	20968881	2.78
C1s2; Gm5077	complement component 1, s subcomponent 2; novel protein, similar to complement component 1, s subcomponent C1s	chr6	-	124624625	124636085	2.78
Gm5612	predicted gene 5612	chr9	+	18427543	18428806	2.78
Htatsf1	HIV TAT specific factor 1	chrX	+	57053570	57067183	2.78
Plxnc1	plexin C1	chr10	-	94790866	94944578	2.78
Slc3a2	solute carrier family 3 (activators of dibasic and neutral amino acid transport), member 2	chr19	-	8706882	8723369	2.78
Stxbp3a	syntaxin binding protein 3A	chr3	-	108793176	108840526	2.78
Cdc42bpb	CDC42 binding protein kinase beta	chr12	-	111292972	111377718	2.77
Mif	macrophage migration inhibitory factor	chr10	-	75859353	75860250	2.77
Myof	myoferlin	chr19	-	37899036	38043577	2.77
Dhcr7	7-dehydrocholesterol reductase	chr7	+	143823145	143848410	2.76
Elf1	E74-like factor 1; E74-like factor 1 (Elf1), mRNA.	chr14	+	79481194	79582491	2.76
F3	coagulation factor III	chr3	+	121723537	121735052	2.76
Morf4l2	mortality factor 4 like 2	chrX	-	136732942	136743690	2.76
Ppp1r9a	protein phosphatase 1, regulatory (inhibitor) subunit 9A	chr6	+	4902917	5165661	2.76
Slc38a1	solute carrier family 38, member 1	chr15	-	96571418	96642913	2.76
Tmem184a	transmembrane protein 184a	chr5	-	139802485	139819917	2.76
Trip6	thyroid hormone receptor interactor 6	chr5	-	137309899	137314241	2.76
Ubqln2	ubiquilin 2	chrX	+	153498227	153501570	2.76
9930105H17Rik; Gm8113	RIKEN cDNA 9930105H17 gene; novel protein (Gm8113)	chr14	+	43925390	43933411	2.75
Cml5	camello-like 5	chr6	-	85817218	85820972	2.75
Dtna; Gm19389	dystrobrevin alpha; predicted gene, 19389; dystrobrevin alpha (Dtna), transcript variant 1, mRNA.	chr18	+	23310020	23659719	2.75
Gata4	GATA binding protein 4	chr14	-	63198915	63271692	2.75
Gm13640	predicted gene 13640; S100 calcium binding protein A11 (calizzarin) (S100a11) pseudogene	chr2	+	73809162	73809425	2.75
Gm8074	predicted gene 8074	chr9	-	78321299	78322357	2.75
Oxtr	oxytocin receptor	chr6	-	112473684	112489808	2.75
Pip5k1b	phosphatidylinositol-4-phosphate 5-kinase, type 1 beta	chr19	-	24294794	24555872	2.75
Ssr3	signal sequence receptor, gamma	chr3	-	65379655	65392623	2.75
Stard8	START domain containing 8	chrX	+	99003248	99074728	2.75
Tmlhe	trimethyllysine hydroxylase, epsilon	chrX_GL456233_random	+	159647	334187	2.75
Tom1l1	target of myb1-like 1 (chicken)	chr11	-	90643465	90688366	2.75
Zfp36l1	zinc finger protein 36, C3H type-like 1	chr12	-	80107760	80113013	2.75
Anxa6	annexin A6	chr11	-	54978962	55033471	2.74
Erap1	endoplasmic reticulum aminopeptidase 1	chr13	+	74639866	74691875	2.74
Grn	granulin	chr11	+	102430315	102437048	2.74
Pdlim1	PDZ and LIM domain 1 (elfin)	chr19	-	40221173	40271842	2.74
Rbm3; Gm15453	RNA binding motif protein 3; predicted gene 15453	chrX	-	8138975	8145880	2.74
Slc30a2	solute carrier family 30 (zinc transporter), member 2	chr4	+	134343046	134354484	2.74
Birc3	baculoviral IAP repeat-containing 3	chr9	-	7848699	7873186	2.73
Gm11625	predicted gene 11625; cytochrome c, somatic (Cycs) pseudogene\n\	chr11	+	101476226	101476521	2.73
Gstm3	glutathione S-transferase, mu 3	chr3	-	107963696	107969174	2.73
Txnip	thioredoxin interacting protein	chr3	+	96557957	96561883	2.73
Bend4	BEN domain containing 4	chr5	-	67392147	67427799	2.72
C1qb	complement component 1, q subcomponent, beta polypeptide	chr4	-	136880129	136886187	2.72
Cdon	cell adhesion molecule-related/down-regulated by oncogenes	chr9	+	35421124	35507652	2.72
Cfh	complement component factor h	chr1	-	140085855	140183411	2.72
Gpx8	glutathione peroxidase 8 (putative)	chr13	-	113042761	113046388	2.72
Il6st	interleukin 6 signal transducer	chr13	+	112464070	112510086	2.72
Lamc1	laminin, gamma 1	chr1	-	153218922	153332786	2.72
Pcmtd1	protein-L-isoaspartate (D-aspartate) O-methyltransferase domain containing 1	chr1	+	7088920	7173628	2.72
St8sia2	ST8 alpha-N-acetyl-neuraminide alpha-2,8-sialyltransferase 2	chr7	-	73939119	74013682	2.72
Ttc7b	tetratricopeptide repeat domain 7B	chr12	-	100300770	100520822	2.72
4930506M07Rik	RIKEN cDNA 4930506M07 gene	chr19	-	58973358	59076069	2.71
Cd2ap	CD2-associated protein	chr17	-	42792951	42876424	2.71
Nek7	NIMA (never in mitosis gene a)-related expressed kinase 7	chr1	-	138482875	138619696	2.71
Pm20d1	peptidase M20 domain containing 1	chr1	+	131797381	131821473	2.71
Trp53	transformation related protein 53	chr11	+	69580359	69591873	2.71
Zfp948	zinc finger protein 948	chr17	+	21567044	21588699	2.71
Appl2	adaptor protein, phosphotyrosine interaction, PH domain and leucine zipper containing 2	chr10	-	83600033	83648738	2.7
Avpr1a	arginine vasopressin receptor 1A	chr10	+	122448499	122453453	2.7
Lbh	limb-bud and heart	chr17	+	72918305	72941946	2.7
Lonrf3; Gm25047	LON peptidase N-terminal domain and ring finger 3; predicted gene, 25047	chrX	+	36328353	36366856	2.7
Masp1	mannan-binding lectin serine peptidase 1	chr16	-	23451785	23520590	2.7
Serpina1d	serine (or cysteine) peptidase inhibitor, clade A, member 1D; serine (or cysteine) peptidase inhibitor, clade A, member 1d	chr12	-	103763587	103773633	2.7
Wfdc6a	WAP four-disulfide core domain 6A	chr2	-	164579519	164585447	2.7
Zfp275	zinc finger protein 275	chrX	+	73342620	73359080	2.7
Acta2	actin, alpha 2, smooth muscle, aorta	chr19	-	34240336	34255373	2.69
Alad	aminolevulinate, delta-, dehydratase	chr4	-	62505984	62520063	2.69
Aldoc	aldolase C, fructose-bisphosphate; aldolase 3, C isoform	chr11	+	78322968	78327781	2.69
Erbb4	v-erb-a erythroblastic leukemia viral oncogene homolog 4 (avian)	chr1	-	68032186	69108059	2.69
Fermt2	fermitin family homolog 2 (Drosophila)	chr14	-	45458792	45530118	2.69
Gm13772	predicted gene 13772; cytochrome c somatic (Cycs) pseudogene	chr2	-	90804260	90804576	2.69
Isoc1	isochorismatase domain containing 1	chr18	+	58659475	58679570	2.69
Itgav	integrin alpha V	chr2	+	83724397	83806917	2.69
Klk1b16	kallikrein 1-related peptidase b16	chr7	+	44136767	44141607	2.69
Ly6e	lymphocyte antigen 6 complex, locus E	chr15	+	74955051	74959905	2.69
Pitrm1	pitrilysin metallepetidase 1	chr13	+	6548157	6580158	2.69
Rnf213	ring finger protein 213	chr11	+	119393100	119487425	2.69
Car5b	carbonic anhydrase 5b, mitochondrial	chrX	-	163976822	164028010	2.68
E430025E21Rik	RIKEN cDNA E430025E21 gene	chr15	-	59331997	59374167	2.68
Irf2bp2	interferon regulatory factor 2 binding protein 2	chr8	-	126588296	126593986	2.68
Map4k4	mitogen-activated protein kinase kinase kinase kinase 4	chr1	+	39900913	40026310	2.68
Trim25	tripartite motif-containing 25; tripartite motif protein 25; tripartite motif-containing 25 (Trim25), mRNA.	chr11	+	88999376	89020293	2.68
Fah	fumarylacetoacetate hydrolase	chr7	-	84585159	84606722	2.67
Greb1l	growth regulation by estrogen in breast cancer-like	chr18	+	10325177	10562941	2.67
Il17ra	interleukin 17 receptor A	chr6	+	120463197	120483727	2.67
Itgb1	integrin beta 1 (fibronectin receptor beta)	chr8	+	128685654	128733579	2.67
Stx7	syntaxin 7	chr10	+	24149317	24188959	2.67
Tenc1	tensin like C1 domain-containing phosphatase	chr15	+	102100413	102116401	2.67
Cd34	CD34 antigen	chr1	+	194938821	194961292	2.66
Mid2	midline 2	chrX	+	140664599	140767715	2.66
Ndst1	N-deacetylase/N-sulfotransferase (heparan glucosaminyl) 1	chr18	-	60684495	60748665	2.66
Serinc1	serine incorporator 1	chr10	-	57515774	57532530	2.66
Tpd52l1	tumor protein D52-like 1	chr10	-	31332380	31445921	2.66
Atp7a	ATPase, Cu++ transporting, alpha polypeptide	chrX	+	106027224	106128160	2.65
Dtx4	deltex 4 homolog (Drosophila)	chr19	-	12466336	12502145	2.65
Gprasp1; Armcx5; Mir7646	G protein-coupled receptor associated sorting protein 1; armadillo repeat containing, X-linked 5; microRNA mir-7646	chrX	+	135742692	135803474	2.65
Ivd	isovaleryl coenzyme A dehydrogenase	chr2	+	118861954	118882909	2.65
Jam2	junction adhesion molecule 2	chr16	+	84774123	84826380	2.65
Laptm4b	lysosomal-associated protein transmembrane 4B	chr15	+	34238026	34284307	2.65
Papl	iron/zinc purple acid phospatase-like; Novel Protein (C330005M16Rik)	chr7	-	28607634	28631332	2.65
Pqbp1	polyglutamine binding protein 1	chrX	-	7894519	7899269	2.65
Slc38a2	solute carrier family 38, member 2	chr15	-	96687392	96699729	2.65
Agpat4	1-acylglycerol-3-phosphate O-acyltransferase 4 (lysophosphatidic acid acyltransferase, delta)	chr17	+	12118704	12219645	2.64
Cnksr3	Cnksr family member 3	chr10	-	7119062	7212237	2.64
Ebf1	early B cell factor 1; early B-cell factor 1	chr11	+	44617317	45008091	2.64
Mcf2	mcf.2 transforming sequence	chrX	-	60055956	60179089	2.64
Nfe2l2	nuclear factor, erythroid derived 2, like 2	chr2	-	75675513	75704641	2.64
Scpep1	serine carboxypeptidase 1	chr11	-	88924020	88955465	2.64
Slc52a3	solute carrier protein family 52, member 3; novel protein	chr2	+	151996511	152009258	2.64
Tm6sf1	transmembrane 6 superfamily member 1	chr7	+	81859001	81884434	2.64
Bnip3	BCL2/adenovirus E1B interacting protein 3; BCL2/adenovirus E1B interacting protein 1, NIP3	chr7	-	138890836	138909519	2.63
Clcn2	chloride channel 2	chr16	-	20702964	20717746	2.63
Dock8	dedicator of cytokinesis 8	chr19	+	24999529	25202432	2.63
Dstn	destrin	chr2	+	143915320	143943324	2.63
Gm12291	predicted gene 12291; novel pseudogene	chr11	-	64759717	64760027	2.63
Grhpr	glyoxylate reductase/hydroxypyruvate reductase	chr4	+	44981395	44990734	2.63
Lrp10	low-density lipoprotein receptor-related protein 10	chr14	+	54464147	54471497	2.63
Mageb16	melanoma antigen family B, 16	chrX	-	79623231	79671435	2.63
Dhh	desert hedgehog	chr15	-	98893027	98898540	2.62
Gm21857; Mid1	predicted gene, 21857; midline 1	chrY	+	90744697	90765072	2.62
Magt1	magnesium transporter 1	chrX	-	105968084	106011906	2.62
Mocs1	molybdenum cofactor synthesis 1	chr17	+	49428362	49455435	2.62
Ndufb11	NADH dehydrogenase (ubiquinone) 1 beta subcomplex, 11	chrX	-	20615326	20617619	2.62
Stk24	serine/threonine kinase 24	chr14	-	121284188	121379334	2.62
Uty	ubiquitously transcribed tetratricopeptide repeat gene, Y chromosome	chrY	-	1096861	1245759	2.62
Ctss	cathepsin S; cathepsin S (Ctss), transcript variant 1, mRNA.	chr3	+	95526786	95556405	2.61
Cyp17a1	cytochrome P450, family 17, subfamily a, polypeptide 1	chr19	-	46667165	46673000	2.61
Deptor	DEP domain containing MTOR-interacting protein; DEP domain containing 6	chr15	+	55112317	55259273	2.61
Fbrsl1	fibrosin-like 1	chr5	-	110361751	110448503	2.61
Gm14163	predicted gene 14163; novel pseudogene	chr2	+	152609174	152609390	2.61
Kctd14	potassium channel tetramerisation domain containing 14	chr7	+	97451334	97459557	2.61
Mcee	methylmalonyl CoA epimerase	chr7	+	64392645	64412121	2.61
Myo6	myosin VI	chr9	+	80165031	80311729	2.61
Oxa1l	oxidase assembly 1-like	chr14	+	54360834	54369669	2.61
Ppm1k	protein phosphatase 1K (PP2C domain containing)	chr6	-	57506497	57535426	2.61
Sesn1	sestrin 1	chr10	+	41810574	41908436	2.61
Csf1	colony stimulating factor 1 (macrophage)	chr3	-	107741048	107760469	2.6
Ctnna1	catenin (cadherin associated protein), alpha 1	chr18	+	35118888	35254775	2.6
Nfib	nuclear factor I/B; nuclear factor I/B (Nfib), transcript variant 3, mRNA.	chr4	-	82290173	82705750	2.6
Tcn2	transcobalamin 2	chr11	-	3917077	3932159	2.6
Tmed3	transmembrane emp24 domain containing 3	chr9	-	89699203	89705043	2.6
Vamp7	vesicle-associated membrane protein 7	chrX_GL456233_random	-	10738	39148	2.6
Ano6	anoctamin 6	chr15	+	95790843	95975472	2.59
Aplp1	amyloid beta (A4) precursor-like protein 1	chr7	-	30434980	30445582	2.59
Atp6v0e	ATPase, H+ transporting, lysosomal V0 subunit E	chr17	+	26676396	26699647	2.59
Camkk2	calcium/calmodulin-dependent protein kinase kinase 2, beta	chr5	-	122731170	122779410	2.59
Creb3	cAMP responsive element binding protein 3	chr4	+	43562332	43567060	2.59
Cycs	cytochrome c, somatic	chr6	-	50562563	50566538	2.59
Gm12245	predicted gene 12245; reduced expression 3 (Rex3) pseudogene	chr11	-	57948729	57949085	2.59
Lrrc16a	leucine rich repeat containing 16A	chr13	-	24012344	24280795	2.59
Phactr2	phosphatase and actin regulator 2	chr10	-	13207717	13474396	2.59
Plp2	proteolipid protein 2	chr13	-	97098237	97099296	2.59
Tox	thymocyte selection-associated high mobility group box; thymocyte selection-associated HMG box gene	chr4	-	6686353	6991557	2.59
Zeb2; Mir5129	zinc finger E-box binding homeobox 2; microRNA 5129	chr2	-	44983512	45117395	2.59
Abca6	ATP-binding cassette, sub-family A (ABC1), member 6	chr11	-	110176820	110251776	2.58
Atp8b2	ATPase, class I, type 8B, member 2	chr3	-	89939481	89963508	2.58
Ppp2r1a	protein phosphatase 2, regulatory subunit A, alpha; protein phosphatase 2 (formerly 2A), regulatory subunit A (PR 65), alpha isoform	chr17	+	20945311	20965916	2.58
Sqstm1	sequestosome 1	chr11	-	50199366	50210827	2.58
St3gal5	ST3 beta-galactoside alpha-2,3-sialyltransferase 5	chr6	+	72097608	72154570	2.58
Uprt	uracil phosphoribosyltransferase (FUR1) homolog (S. cerevisiae)	chrX	+	104482782	104507490	2.58
Acsl4	acyl-CoA synthetase long-chain family member 4	chrX	-	142317993	142390535	2.57
Ccnd2	cyclin D2	chr6	-	127125166	127151048	2.57
Cox8a	cytochrome c oxidase subunit VIIIa	chr19	-	7215158	7217616	2.57
Cst9	cystatin 9	chr2	+	148835147	148838738	2.57
Gm7265	predicted gene 7265	chr9	+	72691550	72695054	2.57
Hsd17b10	hydroxysteroid (17-beta) dehydrogenase 10	chrX	+	152001845	152004442	2.57
Itpkb	inositol 1,4,5-trisphosphate 3-kinase B	chr1	+	180330476	180424802	2.57
Ndufa4	NADH dehydrogenase (ubiquinone) 1 alpha subcomplex, 4	chr6	-	11900372	11907446	2.57
Prkra	protein kinase, interferon inducible double stranded RNA dependent activator	chr2	-	76629898	76648015	2.57
Slc7a1	solute carrier family 7 (cationic amino acid transporter, y+ system), member 1	chr5	-	148327410	148399904	2.57
Sytl4	synaptotagmin-like 4	chrX	-	133936385	133981812	2.57
Adora1	adenosine A1 receptor	chr1	-	134199215	134235457	2.56
Dynlrb1	dynein light chain roadblock-type 1	chr2	+	155236533	155250277	2.56
Fxyd6	FXYD domain-containing ion transport regulator 6	chr9	+	45370185	45396159	2.56
Myl12b	myosin, light chain 12B, regulatory	chr17	-	70973920	70990787	2.56
Pbx1	pre B cell leukemia homeobox 1; pre B-cell leukemia transcription factor 1	chr1	-	168119364	168432270	2.56
Slc4a3	solute carrier family 4 (anion exchanger), member 3	chr1	+	75546266	75562172	2.56
Snx10	sorting nexin 10	chr6	+	51523901	51590679	2.56
1700011M02Rik	RIKEN cDNA 1700011M02 gene; novel protein similar to WW domain-containing transcription regulator protein 1 (Wwtr1)	chrX	+	102908905	102909651	2.55
Arl6ip5	ADP-ribosylation factor-like 6 interacting protein 5	chr6	+	97210689	97233315	2.55
Brcc3	BRCA1/BRCA2-containing complex, subunit 3	chrX	+	75416628	75455701	2.55
Got2	glutamate oxaloacetate transaminase 2, mitochondrial	chr8	-	95864134	95888547	2.55
Lilrb4	leukocyte immunoglobulin-like receptor, subfamily B, member 4	chr10	+	51490970	51496613	2.55
Mdh1	malate dehydrogenase 1, NAD (soluble)	chr11	-	21556692	21572367	2.55
Mfsd1	major facilitator superfamily domain containing 1	chr3	+	67582768	67604233	2.55
Nampt	nicotinamide phosphoribosyltransferase	chr12	+	32820335	32853369	2.55
Neo1	neogenin	chr9	-	58874679	59036441	2.55
Nr0b1	nuclear receptor subfamily 0, group B, member 1	chrX	+	86191764	86195947	2.55
Rnh1	ribonuclease/angiogenin inhibitor 1	chr7	-	141160326	141172971	2.55
Abca3	ATP-binding cassette, sub-family A (ABC1), member 3; ATP-binding cassette, sub-family A (ABC1), member 3 (Abca3), transcript variant 2, mRNA.; ATP-binding cassette, sub-family A (ABC1), member 3 (Abca3), transcript variant 1, mRNA.	chr17	+	24351950	24410204	2.54
Acadsb	acyl-Coenzyme A dehydrogenase, short/branched chain	chr7	+	131410601	131448944	2.54
Adamts9	a disintegrin-like and metallopeptidase (reprolysin type) with thrombospondin type 1 motif, 9	chr6	-	92772699	92943492	2.54
Cpne3	copine III	chr4	-	19519252	19570108	2.54
Osbpl11	oxysterol binding protein-like 11	chr16	+	33185071	33243312	2.54
Rnf13	ring finger protein 13	chr3	+	57736066	57835233	2.54
Serpinf1	serine (or cysteine) peptidase inhibitor, clade F, member 1; serine (or cysteine) proteinase inhibitor, clade F), member 1	chr11	-	75409769	75422701	2.54
Trmt2b	TRM2 tRNA methyltransferase 2B; TRM2 tRNA methyltransferase 2 homolog B (S. cerevisiae)	chrX	-	134222339	134276984	2.54
Ak3	adenylate kinase 3	chr19	-	29020832	29047961	2.53
Anxa2	annexin A2	chr9	+	69453620	69491795	2.53
Dhrs3	dehydrogenase/reductase (SDR family) member 3	chr4	+	144892827	144928209	2.53
Fndc5	fibronectin type III domain containing 5	chr4	+	129136999	129144593	2.53
Foxo3	forkhead box O3	chr10	-	42180207	42276755	2.53
Wnk3	WNK lysine deficient protein kinase 3	chrX	+	151198078	151320192	2.53
Zadh2	zinc binding alcohol dehydrogenase, domain containing 2	chr18	+	84088158	84097514	2.53
Acss1	acyl-CoA synthetase short-chain family member 1	chr2	-	150618105	150668500	2.52
Gpm6b	glycoprotein m6b	chrX	+	166238911	166389033	2.52
Pdk4	pyruvate dehydrogenase kinase, isoenzyme 4	chr6	-	5483351	5496309	2.52
Pkdcc	protein kinase domain containing, cytoplasmic	chr17	+	83215283	83225070	2.52
Reep1	receptor accessory protein 1	chr6	+	71707561	71810710	2.52
Slc7a4	solute carrier family 7 (cationic amino acid transporter, y+ system), member 4	chr16	-	17572018	17576998	2.52
0610007P14Rik	RIKEN cDNA 0610007P14 gene; novel protein (0610007P14Rik)	chr12	-	85815447	85824550	2.51
Bmpr2	bone morphogenetic protein receptor, type II (serine/threonine kinase)	chr1	+	59764279	59879014	2.51
Btnl10	butyrophilin-like 10; butyrophilin related 1	chr11	+	58917908	58927158	2.51
Cers2	ceramide synthase 2	chr3	+	95314792	95323592	2.51
Clic1	chloride intracellular channel 1	chr17	+	35049966	35058749	2.51
Ednra	endothelin receptor type A	chr8	-	77663029	77724464	2.51
Gm19932	predicted gene, 19932; cytochrome c, somatic (Cycs) pseudogene	chr5	+	49423841	49424155	2.51
Nckap5	NCK-associated protein 5; Novel protein (E030049G20Rik)	chr1	-	125913620	126830799	2.51
Scrn1	secernin 1	chr6	-	54505890	54566489	2.51
Slc41a1	solute carrier family 41, member 1	chr1	+	131827493	131848865	2.51
Tfpi	tissue factor pathway inhibitor	chr2	-	84432855	84476775	2.51
Thoc2	THO complex 2	chrX	-	41794991	41920674	2.51
Zfp266	zinc finger protein 266	chr9	-	20495068	20521419	2.51
Zfp280c	zinc finger protein 280C; zinc finger protein 280c	chrX	-	48541625	48594504	2.51
Cd59a	CD59a antigen	chr2	+	104095801	104115410	2.5
Dpyd	dihydropyrimidine dehydrogenase	chr3	+	118562129	119432918	2.5
Ecm1; Mir7014; mmu-mir-7014	extracellular matrix protein 1; microRNA mir-7014; mmu-mir-7014	chr3	-	95734147	95739569	2.5
Kdm5d	lysine (K)-specific demethylase 5D	chrY	+	897788	956781	2.5
Rap1b	RAS related protein 1b	chr10	-	117813872	117845974	2.5
Serpina5	serine (or cysteine) peptidase inhibitor, clade A, member 5	chr12	+	104101113	104106137	2.5
Tbc1d2b	TBC1 domain family, member 2B	chr9	-	90202047	90270804	2.5
Abr	active BCR-related gene	chr11	-	76416734	76622314	2.49
Ece1	endothelin converting enzyme 1	chr4	+	137862237	137965229	2.49
Fabp5	fatty acid binding protein 5, epidermal	chr3	+	10012548	10016610	2.49
Ifi27; Ifi27l1	interferon, alpha-inducible protein 27; interferon, alpha-inducible protein 27 like 1	chr12	+	103434189	103440245	2.49
Map2k4	mitogen-activated protein kinase kinase 4; mitogen activated protein kinase kinase 4, variant 1	chr11	-	65688243	65788297	2.49
Nxnl2	nucleoredoxin-like 2	chr13	+	51171022	51175188	2.49
Slc35e3	solute carrier family 35, member E3	chr10	-	117733678	117746365	2.49
Ssh1	slingshot homolog 1 (Drosophila)	chr5	-	113937094	113993894	2.49
Syngr2	synaptogyrin 2	chr11	+	117809667	117814286	2.49
Tcf25	transcription factor 25 (basic helix-loop-helix); transcription factor 25 (basic helix-loop-helix) (Tcf25), transcript variant 3, mRNA.; transcription factor 25 (basic helix-loop-helix) (Tcf25), transcript variant 2, mRNA.	chr8	+	123373711	123404174	2.49
Tlr3	toll-like receptor 3	chr8	-	45395665	45410608	2.49
Tmem63a	transmembrane protein 63a	chr1	+	180942344	180975112	2.49
Tshz1	teashirt zinc finger family member 1	chr18	-	84011627	84086562	2.49
Zyx	zyxin; zyxin (Zyx), mRNA.	chr6	+	42349828	42360213	2.49
Acat3	acetyl-Coenzyme A acetyltransferase 3	chr17	-	12923833	12940402	2.48
Adam9	a disintegrin and metallopeptidase domain 9 (meltrin gamma)	chr8	-	24949611	25016922	2.48
Calu	calumenin	chr6	+	29348069	29377110	2.48
Esr1	estrogen receptor 1 (alpha)	chr10	+	4611593	5005615	2.48
Ggh	gamma-glutamyl hydrolase	chr4	+	20042052	20066750	2.48
Hba-a2; Hba-a1	hemoglobin alpha, adult chain 2; hemoglobin alpha, adult chain 1	chr11	+	32296489	32297310	2.48
Hk2	hexokinase 2	chr6	-	82725025	82774454	2.48
Il1a	interleukin 1 alpha	chr2	-	129299609	129309972	2.48
Lama2	laminin, alpha 2	chr10	-	26981285	27616942	2.48
Nckap1	NCK-associated protein 1	chr2	-	80500512	80581380	2.48
Omd	osteomodulin	chr13	+	49582747	49592611	2.48
Sh3gl2	SH3-domain GRB2-like 2	chr4	+	85205126	85639195	2.48
Slc25a12	solute carrier family 25 (mitochondrial carrier, Aralar), member 12	chr2	-	71269862	71367749	2.48
Tnks2	tankyrase, TRF1-interacting ankyrin-related ADP-ribose polymerase 2	chr19	+	36834232	36893477	2.48
Ubtf	upstream binding transcription factor, RNA polymerase I	chr11	-	102304560	102319742	2.48
Vps26b	vacuolar protein sorting 26 homolog B (yeast)	chr9	-	27004502	27030094	2.48
Acat2	acetyl-Coenzyme A acetyltransferase 2	chr17	-	12942890	12960747	2.47
Acot13	acyl-CoA thioesterase 13	chr13	-	24817948	24831517	2.47
Clcn5	chloride channel 5	chrX	-	7153810	7319358	2.47
Cox6b1	cytochrome c oxidase, subunit VIb polypeptide 1	chr7	-	30616973	30626151	2.47
Fam189a2	family with sequence similarity 189, member A2	chr19	-	23972750	24031019	2.47
Gm13015	predicted gene 13015; polymerase (RNA) II (DNA directed) polypeptide L (Polr2l) pseudogene	chr4	+	117148923	117149126	2.47
Gm20721	predicted gene, 20721	chr2	-	174330319	174346712	2.47
Pcolce	procollagen C-endopeptidase enhancer protein	chr5	-	137605103	137611487	2.47
Pkd2	polycystic kidney disease 2	chr5	+	104459450	104505819	2.47
Tkt; Mir3076	transketolase; microRNA 3076	chr14	+	30548359	30574726	2.47
Acad8	acyl-Coenzyme A dehydrogenase family, member 8	chr9	-	26974135	26999566	2.46
Armcx2	armadillo repeat containing, X-linked 2	chrX	-	134791453	134809221	2.46
Cyp26b1	cytochrome P450, family 26, subfamily b, polypeptide 1	chr6	-	84571414	84593908	2.46
Dync1i1	dynein cytoplasmic 1 intermediate chain 1	chr6	+	5725639	6028039	2.46
Helz	helicase with zinc finger domain	chr11	+	107547930	107693826	2.46
Rarres1	retinoic acid receptor responder (tazarotene induced) 1	chr3	-	67478886	67515523	2.46
Vcl	vinculin	chr14	+	20929433	21033673	2.46
Ccdc170	coiled-coil domain containing 170; novel protein	chr10	+	4482502	4562231	2.45
Cyp2f2	cytochrome P450, family 2, subfamily f, polypeptide 2	chr7	+	27119909	27133660	2.45
Gamt	guanidinoacetate methyltransferase	chr10	-	80258151	80261012	2.45
Gng12	guanine nucleotide binding protein (G protein), gamma 12	chr6	+	66896397	67021361	2.45
Haus7	HAUS augmin-like complex, subunit 7	chrX	-	73437315	73459044	2.45
Mcts1	malignant T cell amplified sequence 1	chrX	+	38600578	38613522	2.45
Nup62cl	nucleoporin 62 C-terminal like	chrX	-	140006805	140062712	2.45
Rbpms	RNA binding protein gene with multiple splicing	chr8	-	33782643	33929863	2.45
Tmem135	transmembrane protein 135	chr7	-	89139721	89404222	2.45
Xbp1	X-box binding protein 1; X-box binding protein 1 (Xbp1), mRNA.	chr11	+	5520641	5525993	2.45
Cflar	CASP8 and FADD-like apoptosis regulator	chr1	+	58711508	58759203	2.44
Ctsf	cathepsin F	chr19	+	4855129	4860918	2.44
Dtx1	deltex 1 homolog (Drosophila)	chr5	-	120680202	120711927	2.44
Fryl	furry homolog-like (Drosophila)	chr5	-	73020191	73256618	2.44
Gm14238	predicted gene 14238; cytochrome c somatic (Cycs) pseudogene	chr2	-	155486047	155486369	2.44
Gpr137b-ps	G protein-coupled receptor 137B, pseudogene	chr13	-	12614065	12650395	2.44
P2rx4	purinergic receptor P2X, ligand-gated ion channel 4	chr5	+	122707557	122729738	2.44
Pja1	praja ring finger 1, E3 ubiquitin protein ligase; praja1, RING-H2 motif containing	chrX	-	99465734	99471273	2.44
Plp2	proteolipid protein 2	chrX	-	7667941	7671390	2.44
Ralb	v-ral simian leukemia viral oncogene homolog B (ras related); v-ral simian leukemia viral oncogene homolog B	chr1	-	119470305	119504794	2.44
Uxs1	UDP-glucuronate decarboxylase 1	chr1	-	43746966	43827800	2.44
Ctdsp1	CTD (carboxy-terminal domain, RNA polymerase II, polypeptide A) small phosphatase 1	chr1	+	74391509	74397285	2.43
Got1	glutamate oxaloacetate transaminase 1, soluble	chr19	-	43499752	43524605	2.43
Klf12	Kruppel-like factor 12	chr14	-	99870632	100284387	2.43
Mir322; Mir351; Mir503; C430049B03Rik	microRNA 322; microRNA 351; microRNA 503; RIKEN cDNA C430049B03 gene; novel transcript	chrX	-	53053112	53057190	2.43
Rps6ka3	ribosomal protein S6 kinase polypeptide 3	chrX	+	159210307	159368244	2.43
Scaf11	SR-related CTD-associated factor 11	chr15	-	96411698	96460843	2.43
Snx18	sorting nexin 18	chr13	-	113592179	113618564	2.43
Tmem29	transmembrane protein 29	chrX	-	150397773	150459154	2.43
Trps1; Mir1907	trichorhinophalangeal syndrome I (human); microRNA 1907	chr15	-	50654752	50890463	2.43
Zcchc16	zinc finger, CCHC domain containing 16; zinc finger CCHC domain containing 16	chrX	+	144688907	145122411	2.43
Atp6ap2	ATPase, H+ transporting, lysosomal accessory protein 2; ATPase, H+ transporting, lysosomal accessory protein	chrX	+	12587759	12617051	2.42
Dock1	dedicator of cytokinesis 1	chr7	+	134670687	135173647	2.42
Hprt	hypoxanthine guanine phosphoribosyl transferase; hypoxanthine guanine phosphoribosyl transferase 1	chrX	+	52988078	53021660	2.42
Lamc3	laminin gamma 3	chr2	+	31887281	31946539	2.42
Mccc1	methylcrotonoyl-Coenzyme A carboxylase 1 (alpha)	chr3	-	35959296	36000678	2.42
Prkci	protein kinase C, iota	chr3	+	30995747	31052741	2.42
Tcf21	transcription factor 21	chr10	-	22817263	22820135	2.42
Tecr	trans-2,3-enoyl-CoA reductase	chr8	-	83571698	83594491	2.42
Trpc5os; Gm15070	transient receptor potential cation channel, subfamily C, member 5, opposite strand; novel transcript	chrX	+	144456581	144477066	2.42
0610031J06Rik	RIKEN cDNA 0610031J06 gene; Novel protein (0610031J06Rik)	chr3	+	88325023	88331313	2.41
Amy1	amylase 1, salivary	chr3	-	113555710	113577830	2.41
BC021891	cDNA sequence BC021891	chr8	+	125910450	125947439	2.41
Cyb5a; Cyb5	cytochrome b5 type A (microsomal); cytochrome b-5	chr18	+	84851338	84880401	2.41
Gm10566	predicted gene 10566	chr1	-	15268630	15269797	2.41
Gm14569	predicted gene 14569; novel transcript	chrX	-	36423601	36491830	2.41
Gstm1	glutathione S-transferase, mu 1	chr3	-	108012250	108017973	2.41
Ptpre	protein tyrosine phosphatase, receptor type, E	chr7	+	135537824	135686294	2.41
Pts	6-pyruvoyl-tetrahydropterin synthase	chr9	-	50521617	50528641	2.41
Scap	SREBF chaperone; SREBF chaperone (Scap), transcript variant 2, mRNA.	chr9	+	110333288	110384949	2.41
Sema6c	sema domain, transmembrane domain (TM), and cytoplasmic domain, (semaphorin) 6C; sema domain, transmembrane domain (TM), and cytoplasmic domain, (semaphorin) 6C (Sema6c), mRNA.	chr3	+	95160420	95174050	2.41
Slc25a23	solute carrier family 25 (mitochondrial carrier; phosphate carrier), member 23	chr17	-	57043711	57059863	2.41
Bckdk	branched chain ketoacid dehydrogenase kinase	chr7	+	127904073	127909664	2.4
Myo10	myosin X	chr15	+	25622525	25813673	2.4
Rab30	RAB30, member RAS oncogene family	chr7	+	92741603	92837117	2.4
Rasgef1b	RasGEF domain family, member 1B	chr5	-	99217420	99252927	2.4
Rhoc	ras homolog gene family, member C	chr3	+	104789011	104794459	2.4
Sept9	septin 9	chr11	+	117199661	117362325	2.4
Susd3	sushi domain containing 3	chr13	-	49230690	49248706	2.4
Syne2; Mir5101	spectrin repeat containing, nuclear envelope 2; microRNA 5101; synaptic nuclear envelope 2	chr12	+	75818134	76110928	2.4
Thrb	thyroid hormone receptor beta; thyroid hormone receptor beta (Thrb), transcript variant 1, mRNA.	chr14	+	17660960	18038088	2.4
Trrap	transformation/transcription domain-associated protein	chr5	+	144768092	144859778	2.4
Tyro3	TYRO3 protein tyrosine kinase 3	chr2	+	119797733	119818104	2.4
Zdhhc9	zinc finger, DHHC domain containing 9	chrX	-	48171969	48208878	2.4
2810474O19Rik	RIKEN cDNA 2810474O19 gene; likely orthologue of H. sapiens chromosome 12 open reading frame 35 (C12orf35)	chr6	+	149309414	149335663	2.39
Adpgk	ADP-dependent glucokinase	chr9	+	59291572	59316200	2.39
Bcat2	branched chain aminotransferase 2, mitochondrial	chr7	+	45570153	45589710	2.39
Ccdc160	coiled-coil domain containing 160; novel protein	chrX	+	52791200	52799468	2.39
Gm13771	predicted gene 13771; cytochrome c oxidase subunit VIIb (Cox7b) pseudogene	chr2	-	91641685	91641922	2.39
Gm4246	predicted gene 4246; transmembrane protein 14C (Tmem14c) pseudogene	chr17	-	36194596	36194811	2.39
Klk1b11	kallikrein 1-related peptidase b11	chr7	+	43995877	43999875	2.39
Lhfp	lipoma HMGIC fusion partner	chr3	+	53041528	53261679	2.39
Prss35	protease, serine 35	chr9	+	86743633	86758443	2.39
Tab3	TGF-beta activated kinase 1/MAP3K7 binding protein 3; mitogen-activated protein kinase kinase kinase 7 interacting protein 3	chrX	+	85574022	85634469	2.39
Tbc1d8	TBC1 domain family, member 8	chr1	-	39371495	39478747	2.39
Zfp945	zinc finger protein 945; Novel protein (A630033E08Rik)	chr17	-	22846697	22867134	2.39
AI607873	expressed sequence AI607873; novel interferon-activable protein	chr1	-	173723427	173741809	2.38
Crtc3	CREB regulated transcription coactivator 3	chr7	-	80586627	80688877	2.38
Cyp2d22	cytochrome P450, family 2, subfamily d, polypeptide 22	chr15	-	82370527	82380260	2.38
Dbi	diazepam binding inhibitor	chr1	-	120113280	120121096	2.38
Dnm3os; Mir214; Mir199a-2	dynamin 3, opposite strand; microRNA 214; microRNA 199a-2	chr1	+	162217623	162225550	2.38
Hcfc1	host cell factor C1	chrX	-	73942792	73966357	2.38
Olfml1	olfactomedin-like 1	chr7	+	107567433	107591365	2.38
Pm20d2	peptidase M20 domain containing 2	chr4	-	33170401	33189737	2.38
Ppt1	palmitoyl-protein thioesterase 1	chr4	+	122836227	122859175	2.38
Sec24d	Sec24 related gene family, member D (S. cerevisiae)	chr3	+	123267496	123365636	2.38
Tmem19	transmembrane protein 19; transmembrane protein 19 (Tmem19), mRNA.	chr10	-	115339674	115362262	2.38
Cln5	ceroid-lipofuscinosis, neuronal 5	chr14	+	103070216	103077630	2.37
Ddr2	discoidin domain receptor family, member 2	chr1	-	169972280	170110730	2.37
Dmrta1	doublesex and mab-3 related transcription factor like family A1	chr4	+	89679436	89694772	2.37
F830001A07Rik	RIKEN cDNA F830001A07 gene	chr9	+	68835341	68835776	2.37
Fasn	fatty acid synthase	chr11	-	120805940	120824547	2.37
Gm11460	predicted gene 11460; guanosine diphosphate (GDP) dissociation inhibitor 1 (Gdi1) pseudogen	chr2	-	165666497	165666857	2.37
Gria3; Gm22413	glutamate receptor, ionotropic, AMPA3 (alpha 3); predicted gene, 22413; glutamate receptor, ionotropic, AMPA3 (alpha 3) (Gria3), mRNA.	chrX	+	41400854	41678601	2.37
Ints3	integrator complex subunit 3	chr3	-	90391380	90433636	2.37
Kif5b	kinesin family member 5B	chr18	-	6201002	6242174	2.37
Lcn2	lipocalin 2	chr2	-	32384633	32387797	2.37
Mboat2	membrane bound O-acyltransferase domain containing 2	chr12	+	24831599	24960301	2.37
Minpp1	multiple inositol polyphosphate histidine phosphatase 1	chr19	+	32485769	32515370	2.37
Ndn	necdin	chr7	+	62348277	62349928	2.37
Nfkbia	nuclear factor of kappa light polypeptide gene enhancer in B cells inhibitor, alpha	chr12	-	55489409	55492647	2.37
Plxna1	plexin A1	chr6	-	89316313	89362613	2.37
Prr15	proline rich 15	chr6	+	54327012	54330200	2.37
Slc25a4	solute carrier family 25 (mitochondrial carrier, adenine nucleotide translocator), member 4	chr8	-	46206797	46211284	2.37
St5	suppression of tumorigenicity 5	chr7	-	109523911	109617147	2.37
Ttn	titin	chr2	-	76703980	76982547	2.37
Atp5g3	ATP synthase, H+ transporting, mitochondrial F0 complex, subunit C3 (subunit 9); ATP synthase, H+ transporting, mitochondrial F0 complex, subunit c (subunit 9), isoform 3	chr2	-	73908447	73911326	2.36
Boc	biregional cell adhesion molecule-related/down-regulated by oncogenes (Cdon) binding protein	chr16	-	44485045	44558897	2.36
Etv5	ets variant 5; ets variant gene 5	chr16	-	22381309	22439719	2.36
Gm6665	predicted gene 6665	chr18	-	31819862	31820413	2.36
Lcp1	lymphocyte cytosolic protein 1	chr14	+	75131101	75230842	2.36
Nrip1	nuclear receptor interacting protein 1	chr16	-	76287400	76373827	2.36
Slc25a18	solute carrier family 25 (mitochondrial carrier), member 18	chr6	+	120773768	120793982	2.36
Slc27a1	solute carrier family 27 (fatty acid transporter), member 1	chr8	+	71568927	71586708	2.36
Slc48a1	solute carrier family 48 (heme transporter), member 1	chr15	+	97784355	97792692	2.36
Tmem86a	transmembrane protein 86A	chr7	+	47050640	47054776	2.36
Tns3	tensin 3; tensin 3 (Tns3), mRNA.	chr11	-	8431652	8664540	2.36
Uggt1	UDP-glucose glycoprotein glucosyltransferase 1	chr1	-	36140028	36244305	2.36
Aifm1	apoptosis-inducing factor, mitochondrion-associated 1	chrX	-	48474944	48513563	2.35
Arhgap17	Rho GTPase activating protein 17	chr7	-	123279149	123369915	2.35
Arl5a	ADP-ribosylation factor-like 5A	chr2	-	52397951	52424901	2.35
Cdo1	cysteine dioxygenase 1, cytosolic	chr18	-	46713205	46728342	2.35
Gas7	growth arrest specific 7	chr11	+	67455437	67688992	2.35
Lamp2	lysosomal-associated membrane protein 2; lysosomal membrane glycoprotein 2	chrX	-	38401357	38456455	2.35
Lpar3	lysophosphatidic acid receptor 3	chr3	+	146220961	146286214	2.35
Mtmr1	myotubularin related protein 1	chrX	+	71364760	71419196	2.35
Mtss1l	metastasis suppressor 1-like	chr8	+	110721476	110741400	2.35
Pde5a	phosphodiesterase 5A, cGMP-specific	chr3	+	122729158	122859374	2.35
Rras2	related RAS viral (r-ras) oncogene homolog 2	chr7	-	114046782	114117781	2.35
Slc38a5	solute carrier family 38, member 5; solute carrier family 38 member 5	chrX	+	8271133	8280179	2.35
Smim15	small integral membrane protein 15	chr13	+	108044474	108049173	2.35
Smpx	small muscle protein, X-linked	chrX	+	157698910	157752591	2.35
Cdk15	cyclin-dependent kinase 15; PFTAIRE protein kinase 2	chr1	+	59256906	59352993	2.34
Chchd10	coiled-coil-helix-coiled-coil-helix domain containing 10	chr10	+	75933467	75937744	2.34
Dram2	DNA-damage regulated autophagy modulator 2; VDNA-damage regulated autophagy modulator 2	chr3	+	106547693	106575341	2.34
Gm10358	predicted gene 10358	chr8	-	75405334	75406519	2.34
Kdelc1	KDEL (Lys-Asp-Glu-Leu) containing 1	chr1	-	44106546	44118808	2.34
Mov10	Moloney leukemia virus 10	chr3	-	104794832	104818563	2.34
Prelp	proline arginine-rich end leucine-rich repeat	chr1	-	133910304	133921414	2.34
Psat1	phosphoserine aminotransferase 1	chr19	-	15904678	15947337	2.34
Zmym3	zinc finger, MYM-type 3	chrX	-	101404384	101420849	2.34
Bcap31	B cell receptor associated protein 31; B-cell receptor-associated protein 31	chrX	-	73686178	73716175	2.33
Clybl	citrate lyase beta like	chr14	+	122181694	122402234	2.33
Folr2	folate receptor 2 (fetal)	chr7	-	101839988	101845331	2.33
Gm5138	predicted gene 5138; glyceraldehyde-3-phosphate dehydrogenase (Gapdh) pseudogene	chr6	-	83874199	83875380	2.33
Mmp11	matrix metallopeptidase 11	chr10	-	75923222	75932502	2.33
Ndfip1	Nedd4 family interacting protein 1	chr18	+	38418975	38464839	2.33
Nucb2	nucleobindin 2	chr7	+	116504369	116540588	2.33
Pdia5	protein disulfide isomerase associated 5	chr16	-	35397312	35490873	2.33
Pgam1	phosphoglycerate mutase 1	chr19	+	41911871	41918665	2.33
Sept11	septin 11	chr5	+	93093451	93176445	2.33
Slc25a45	solute carrier family 25, member 45	chr19	+	5877808	5885768	2.33
Atp1a2	ATPase, Na+/K+ transporting, alpha 2 polypeptide; ATPase Na+/K+ transporting alpha 2 polypeptide	chr1	-	172271709	172298064	2.32
Bckdhb	branched chain ketoacid dehydrogenase E1, beta polypeptide	chr9	+	83925150	84124240	2.32
Decr1	2,4-dienoyl CoA reductase 1, mitochondrial	chr4	-	15917240	15945507	2.32
Furin	furin (paired basic amino acid cleaving enzyme)	chr7	-	80388585	80405436	2.32
Gm15372	predicted gene 15372; novel pseudogene similar to UDP glycosyltransferase 1 family (Ugt1)	chr1	+	88126776	88127609	2.32
Gm2840	predicted gene 2840	chr5	+	96173940	96174365	2.32
Hif1a	hypoxia inducible factor 1, alpha subunit	chr12	+	73901375	73947530	2.32
Ifngr1	interferon gamma receptor 1	chr10	+	19591949	19610229	2.32
Irak1; Mir718; Mir5132	interleukin-1 receptor-associated kinase 1; microRNA 718; microRNA 5132	chrX	-	74013914	74023936	2.32
Rab7	RAB7, member RAS oncogene family	chr6	-	87999106	88045270	2.32
Rhob	ras homolog gene family, member B	chr12	-	8497758	8499996	2.32
Ssfa2	sperm specific antigen 2	chr2	+	79635352	79672966	2.32
Tmem65	transmembrane protein 65	chr15	-	58782269	58823638	2.32
Arhgap1	Rho GTPase activating protein 1	chr2	+	91648429	91675962	2.31
Arhgap32	Rho GTPase activating protein 32	chr9	+	32116136	32268446	2.31
Arxes2; Arxes1	adipocyte-related X-chromosome expressed sequence 2; adipocyte-related X-chromosome expressed sequence 1; novel protein similar to signal peptidase complex subunit 3 homolog (S. cerevisiae) Spcs3 (2900062L11Rik)	chrX	+	135993820	135995359	2.31
Cpxm1	carboxypeptidase X 1 (M14 family)	chr2	-	130390775	130397629	2.31
Fkbp14	FK506 binding protein 14	chr6	-	54577604	54597344	2.31
Hspd1	heat shock protein 1 (chaperonin)	chr1	-	55077834	55088243	2.31
Kmt2a	lysine (K)-specific methyltransferase 2A; myeloid/lymphoid or mixed-lineage leukemia 1	chr9	-	44803355	44881296	2.31
Pard3b	par-3 family cell polarity regulator beta; par-3 partitioning defective 3 homolog B (C. elegans)	chr1	+	61638824	62642284	2.31
Psma7	proteasome (prosome, macropain) subunit, alpha type 7	chr2	-	180036367	180042464	2.31
Slc27a6	solute carrier family 27 (fatty acid transporter), member 6	chr18	+	58556240	58612869	2.31
Zbtb20; Mir568; 9630033C03Rik	zinc finger and BTB domain containing 20; microRNA 568; RIKEN cDNA 9630033C03 gene	chr16	+	42875881	43727234	2.31
6330415B21Rik	RIKEN cDNA 6330415B21 gene	chr6	-	77380257	77382475	2.3
Arl8a	ADP-ribosylation factor-like 8A	chr1	+	135146824	135156269	2.3
Atp5g2	ATP synthase, H+ transporting, mitochondrial F0 complex, subunit C2 (subunit 9)	chr15	-	102662864	102671047	2.3
Cadps	Ca2+-dependent secretion activator	chr14	-	12372563	12823079	2.3
Clcn7	chloride channel 7	chr17	+	25133391	25162104	2.3
Gm9522	predicted gene 9522; Glyceraldehyde-3-phosphate dehydrogenase (Gapdh) pseudogene	chr15	+	39180511	39181441	2.3
Gprc5b	G protein-coupled receptor, family C, group 5, member B	chr7	-	118972040	118995211	2.3
Itpr1	inositol 1,4,5-trisphosphate receptor 1	chr6	+	108213096	108551116	2.3
Rcn3	reticulocalbin 3, EF-hand calcium binding domain; reticulocalbin 3, EF-hand calcium binding domain (Rcn3), mRNA.	chr7	-	45082913	45092221	2.3
Syt7	synaptotagmin VII	chr19	+	10389090	10453181	2.3
Taz	tafazzin	chrX	+	74281912	74290151	2.3
Timp3	tissue inhibitor of metalloproteinase 3	chr10	+	86300372	86349506	2.3
Wls	wntless homolog (Drosophila)	chr3	+	159839695	159938664	2.3
Emc9	ER membrane protein complex subunit 9; family with sequence similarity 158, member A	chr14	-	55581516	55585302	2.29
Epas1	endothelial PAS domain protein 1	chr17	+	86753864	86833410	2.29
Fgfr2	fibroblast growth factor receptor 2; fibroblast growth factor receptor 2 (Fgfr2), transcript variant 1, mRNA.; fibroblast growth factor receptor 2 (Fgfr2), transcript variant 2, mRNA.	chr7	-	130162451	130266808	2.29
Hmgb3	high mobility group box 3	chrX	+	71555918	71560676	2.29
Ifitm3	interferon induced transmembrane protein 3	chr7	-	141009586	141010770	2.29
Ighv6-3	immunoglobulin heavy variable 6-3	chr12	-	114391712	114392169	2.29
Kcnd3	potassium voltage-gated channel, Shal-related family, member 3	chr3	+	105452330	105674002	2.29
Kmt2d	lysine (K)-specific methyltransferase 2D; myeloid/lymphoid or mixed-lineage leukemia 2	chr15	-	98831669	98871205	2.29
Lgals9	lectin, galactose binding, soluble 9	chr11	-	78962974	78984946	2.29
Mtch1	mitochondrial carrier homolog 1 (C. elegans)	chr17	-	29332072	29347904	2.29
Paqr6	progestin and adipoQ receptor family member VI	chr3	+	88364584	88368541	2.29
Ptma; Gm15466	prothymosin alpha; predicted gene 15466	chr1	+	86526736	86530700	2.29
Rock2	Rho-associated coiled-coil containing protein kinase 2	chr12	+	16894978	16990087	2.29
Sept6	septin 6	chrX	-	36911272	36991794	2.29
Spin1	spindlin 1; spindlin 1 (Spin1), transcript variant 1, mRNA.	chr13	+	51100880	51152562	2.29
Tgfbi	transforming growth factor, beta induced	chr13	+	56609603	56639339	2.29
Tpmt	thiopurine methyltransferase	chr13	-	47023543	47044737	2.29
Tuba1a	tubulin, alpha 1A	chr15	-	98949839	98953551	2.29
Usp9x	ubiquitin specific peptidase 9, X chromosome	chrX	+	13071498	13173328	2.29
App	amyloid beta (A4) precursor protein	chr16	-	84954436	85173707	2.28
Gas6	growth arrest specific 6	chr8	-	13465374	13494535	2.28
Gm5423	predicted gene 5423	chr10	+	53474964	53475467	2.28
Igbp1	immunoglobulin (CD79A) binding protein 1; Immunoglobulin (CD79A) binding protein 1 (Igbp1)	chrX	+	100494291	100516125	2.28
Man2a1	mannosidase 2, alpha 1	chr17	+	64600736	64755110	2.28
Ms4a10	membrane-spanning 4-domains, subfamily A, member 10	chr19	-	10962293	10974670	2.28
Papss1	3-phosphoadenosine 5-phosphosulfate synthase 1; 3'-phosphoadenosine 5'-phosphosulfate synthase 1 (Papss1), mRNA.	chr3	+	131564768	131643671	2.28
Plgrkt	plasminogen receptor, C-terminal lysine transmembrane protein; novel protein	chr19	-	29348599	29367390	2.28
Tmem47	transmembrane protein 47	chrX	+	81070644	81099122	2.28
Trpm7	transient receptor potential cation channel, subfamily M, member 7	chr2	-	126695074	127146282	2.28
Adipor2	adiponectin receptor 2	chr6	-	119353150	119417483	2.27
Ano4	anoctamin 4	chr10	-	88948994	89344762	2.27
Atg4a	autophagy related 4A, cysteine peptidase; autophagy-related 4A (yeast)	chrX	+	140956907	141164270	2.27
Brms1l	breast cancer metastasis-suppressor 1-like	chr12	+	55836366	55869736	2.27
Clca2	chloride channel calcium activated 2	chr3	-	144796559	144819494	2.27
Cyb5b	cytochrome b5 type B	chr8	+	107150640	107187471	2.27
Cyp2j6	cytochrome P450, family 2, subfamily j, polypeptide 6	chr4	-	96516138	96553661	2.27
Gm10481	predicted gene 10481; glyceraldehyde-3-phosphate dehydrogenase (Gapdh) pseudogene	chr5	-	13042247	13043434	2.27
Gm6682	tubulin, alpha 1C pseudogene; predicted gene 6682	chr12	+	4782170	4783512	2.27
Gna14	guanine nucleotide binding protein, alpha 14	chr19	+	16435667	16610818	2.27
Msrb1	methionine sulfoxide reductase B1; selenoprotein X 1	chr17	+	24736642	24742778	2.27
Nisch	nischarin	chr14	-	31170928	31216946	2.27
Olfr330	olfactory receptor 330	chr11	-	58528929	58534825	2.27
P4ha1	procollagen-proline, 2-oxoglutarate 4-dioxygenase (proline 4-hydroxylase), alpha 1 polypeptide	chr10	+	59323296	59373304	2.27
Slc25a1	solute carrier family 25 (mitochondrial carrier, citrate transporter), member 1	chr16	-	17925211	17928219	2.27
St3gal3	ST3 beta-galactoside alpha-2,3-sialyltransferase 3	chr4	-	117932153	118134946	2.27
Stab1	stabilin 1	chr14	-	31139013	31168641	2.27
Sulf2	sulfatase 2	chr2	-	166073089	166155683	2.27
Tmem245	transmembrane protein 245; likely ortholog of H. sapiens chromosome 9 open reading frame 5 (C9orf5)	chr4	-	56866923	56947437	2.27
Zc3h12b	zinc finger CCCH-type containing 12B	chrX	+	95711678	95932637	2.27
Cdk4	cyclin-dependent kinase 4	chr10	+	127063534	127067920	2.26
Drp2	dystrophin related protein 2; dystrophin related protein 2 (Drp2), mRNA.	chrX	+	134404551	134456573	2.26
Hp1bp3	heterochromatin protein 1, binding protein 3; heterochromatin protein 1, binding protein 3 (Hp1bp3), transcript variant 1, mRNA.	chr4	+	138216296	138244683	2.26
Ktn1	kinectin 1	chr14	+	47649311	47736564	2.26
Lrp6	low density lipoprotein receptor-related protein 6	chr6	-	134446476	134566965	2.26
Mfap4	microfibrillar-associated protein 4	chr11	+	61485431	61488900	2.26
Ncstn	nicastrin	chr1	-	172066013	172082795	2.26
Nfic	nuclear factor I/C	chr10	-	81396186	81431005	2.26
Plcb4	phospholipase C, beta 4	chr2	+	135659011	136014593	2.26
Rab9	RAB9, member RAS oncogene family	chrX	-	166457252	166479867	2.26
Slc26a7	solute carrier family 26, member 7	chr4	-	14502430	14621805	2.26
Tbc1d4	TBC1 domain family, member 4	chr14	-	101442360	101609191	2.26
Tom1l2	target of myb1-like 2 (chicken)	chr11	-	60226714	60352905	2.26
Zbtb38; E030011O05Rik	zinc finger and BTB domain containing 38; RIKEN cDNA E030011O05 gene; Zinc finger and BTB domain-containing protein 38	chr9	-	96682763	96752831	2.26
AA414768	expressed sequence AA414768; ubiquitin-conjugating enzyme E2Q (Ube2q) pseudogene	chrX	+	12936872	12938541	2.25
Abi1	abl-interactor 1	chr2	-	22939989	23040241	2.25
Add1; Mir7036b; mmu-mir-7036b	adducin 1 (alpha); microRNA mir-7036b; mmu-mir-7036b	chr5	+	34573664	34632308	2.25
Arpc5	actin related protein 2/3 complex, subunit 5	chr1	+	152766542	152775597	2.25
Atp5g2	ATP synthase, H+ transporting, mitochondrial F0 complex, subunit C2 (subunit 9)	chr7	-	23946649	23947237	2.25
BC028528	cDNA sequence BC028528; Novel protein (BC028528)	chr3	-	95883954	95892005	2.25
Cnih1; Cnih	cornichon homolog 1 (Drosophila); cornichon homolog (Drosophila)	chr14	-	46775567	46788411	2.25
Cst3	cystatin C	chr2	-	148871722	148875692	2.25
D830031N03Rik; Macf1	RIKEN cDNA D830031N03 gene; microtubule-actin crosslinking factor 1	chr4	-	123349633	123684360	2.25
Foxn3	forkhead box N3	chr12	-	99194980	99563582	2.25
Gm15899	predicted gene 15899; ARP3 actin-related protein 3 homolog (Actr3) pseudogene	chr8	-	122683602	122683839	2.25
Id2	inhibitor of DNA binding 2	chr12	-	25093799	25096092	2.25
Npc1	Niemann-Pick type C1; Niemann Pick type C1	chr18	-	12189693	12236400	2.25
Nucks1	nuclear casein kinase and cyclin-dependent kinase substrate 1	chr1	+	131910458	131936321	2.25
Pygb	brain glycogen phosphorylase	chr2	+	150786735	150831758	2.25
Rhou	ras homolog gene family, member U	chr8	+	123653929	123663884	2.25
Tnfrsf12a	tumor necrosis factor receptor superfamily, member 12a	chr17	-	23675445	23677449	2.25
9430041J12Rik	RIKEN cDNA 9430041J12 gene; novel transcript	chr7	-	4074125	4120728	2.24
Arl15	ADP-ribosylation factor-like 15	chr13	+	113794505	114157461	2.24
Camk2d	calcium/calmodulin-dependent protein kinase II, delta	chr3	+	126596302	126846325	2.24
Cc2d2a	coiled-coil and C2 domain containing 2A	chr5	+	43662379	43740972	2.24
Ehd3	EH-domain containing 3	chr17	+	73804841	73832094	2.24
Hps3	Hermansky-Pudlak syndrome 3 homolog (human)	chr3	-	19995945	20035315	2.24
Kcnk1	potassium channel, subfamily K, member 1	chr8	+	125995102	126030688	2.24
Kdm7a; Jhdm1d	lysine (K)-specific demethylase 7A; jumonji C domain-containing histone demethylase 1 homolog D (S. cerevisiae)	chr6	-	39136620	39206789	2.24
Mospd2	motile sperm domain containing 2	chrX	-	164936169	164980375	2.24
Mut	methylmalonyl-Coenzyme A mutase	chr17	+	40934685	40961989	2.24
Plce1	phospholipase C, epsilon 1	chr19	+	38481109	38785105	2.24
Slc6a8	solute carrier family 6 (neurotransmitter transporter, creatine), member 8; solute carrier family 6, member 8; solute carrier family 6 (neurotransmitter transporter, creatine), member 8 (Slc6a8), transcript variant 2, mRNA.	chrX	+	73673133	73682502	2.24
Tmbim1	transmembrane BAX inhibitor motif containing 1	chr1	-	74288247	74305622	2.24
Tmem255a	transmembrane protein 255A; family with sequence similarity 70, member A	chrX	-	38196573	38252481	2.24
Tmx3	thioredoxin-related transmembrane protein 3	chr18	+	90510154	90543267	2.24
Tpm3-rs7	tropomyosin 3, related sequence 7	chr14	+	113314608	113316713	2.24
Ywhab	tyrosine 3-monooxygenase/tryptophan 5-monooxygenase activation protein, beta polypeptide; tyrosine 3-monooxygenase/tryptophan 5-monooxygenase activation protein, beta	chr2	+	163994960	164018588	2.24
4930502E18Rik	RIKEN cDNA 4930502E18 gene; novel protein	chrX	+	53724826	53738441	2.23
Aard	alanine and arginine rich domain containing protein	chr15	+	52040107	52045722	2.23
Acvr1	activin A receptor, type 1; activin A receptor type 1	chr2	-	58388644	58567157	2.23
Adcy9	adenylate cyclase 9	chr16	-	4287529	4420498	2.23
Arhgap26	Rho GTPase activating protein 26	chr18	+	38993145	39376285	2.23
Cd53	CD53 antigen	chr3	-	106758861	106790149	2.23
Cxcr4	chemokine (C-X-C motif) receptor 4	chr1	-	128588199	128592299	2.23
D10Wsu102e	DNA segment, Chr 10, Wayne State University 102, expressed	chr10	+	83360221	83368835	2.23
Fam3c	family with sequence similarity 3, member C	chr6	-	22306520	22356243	2.23
Gm12671	predicted gene 12671; glyceraldehyde-3-phosphate dehydrogenase (Gapd) pseudogene	chr4	-	91851466	91852669	2.23
Gm15781	predicted gene 15781; cytochrome c, somatic (Cycs) pseudogene	chr6	+	149040980	149041302	2.23
Gm2573	predicted gene 2573	chr15	+	12181147	12181467	2.23
Ifi204	interferon activated gene 204	chr1	-	173747293	173766919	2.23
Ncor2	nuclear receptor co-repressor 2	chr5	-	125017153	125179219	2.23
P2ry13	purinergic receptor P2Y, G-protein coupled 13	chr3	-	59207892	59210882	2.23
Sfxn1	sideroflexin 1	chr13	+	54071845	54108346	2.23
Slc11a2	solute carrier family 11 (proton-coupled divalent metal ion transporters), member 2	chr15	-	100387898	100425072	2.23
Trim35	tripartite motif-containing 35	chr14	+	66297025	66311424	2.23
Tyrobp	TYRO protein tyrosine kinase binding protein	chr7	+	30413788	30417582	2.23
Ubr2	ubiquitin protein ligase E3 component n-recognin 2	chr17	-	46928291	47010532	2.23
Wsb2	WD repeat and SOCS box-containing 2	chr5	+	117357304	117378601	2.23
Zwint	ZW10 interactor	chr10	+	72654845	72674964	2.23
Acox1	acyl-Coenzyme A oxidase 1, palmitoyl; acyl-Coenzyme A oxidase 1, palmitoyl (Acox1), mRNA.	chr11	-	116171883	116199045	2.22
Akr1a1	aldo-keto reductase family 1, member A1 (aldehyde reductase); aldo-keto reductase family 1, member A4 (aldehyde reductase)	chr4	-	116636510	116651680	2.22
Antxr1	anthrax toxin receptor 1	chr6	-	87133853	87335775	2.22
Anxa4	annexin A4	chr6	-	86736840	86793584	2.22
Derl3	Der1-like domain family, member 3	chr10	+	75893398	75895941	2.22
Dpagt1	dolichyl-phosphate (UDP-N-acetylglucosamine) acetylglucosaminephosphotransferase 1 (GlcNAc-1-P transferase)	chr9	+	44326845	44333601	2.22
Etfa	electron transferring flavoprotein, alpha polypeptide	chr9	-	55454436	55512243	2.22
Gm15502	predicted gene 15502; voltage-dependent anion channel 1 (Vdac1) pseudogene	chr5	-	137896752	137896959	2.22
Gm2606	predicted pseudogene 2606; glyceraldehyde-3-phosphate dehydrogenase (Gapdh) pseudogene	chr15	+	12574889	12576093	2.22
Gm4518	predicted gene 4518; Glyceraldehyde-3-phosphate dehydrogenase (Gapdh) pseudogene	chr17	-	61780733	61781632	2.22
Itga9	integrin alpha 9	chr9	+	118606690	118901003	2.22
Kctd12; Mir5130	potassium channel tetramerisation domain containing 12; microRNA 5130	chr14	-	102976581	102982637	2.22
Kdelc2	KDEL (Lys-Asp-Glu-Leu) containing 2	chr9	+	53384023	53401867	2.22
Npl	N-acetylneuraminate pyruvate lyase	chr1	-	153503015	153549714	2.22
Pmp22	peripheral myelin protein 22; peripheral myelin protein	chr11	+	63128982	63159547	2.22
Ppm1m	protein phosphatase 1M	chr9	-	106194172	106199746	2.22
Proser1	proline and serine rich 1; Novel protein (2810046L04Rik)	chr3	+	53463666	53481760	2.22
Akr1c12	aldo-keto reductase family 1, member C12	chr13	-	4268172	4279433	2.21
C1qtnf6	C1q and tumor necrosis factor related protein 6	chr15	-	78523346	78529651	2.21
Ctps2	cytidine 5-triphosphate synthase 2; cytidine 5'-triphosphate synthase 2	chrX	+	162901238	163034541	2.21
Cyp4f15	cytochrome P450, family 4, subfamily f, polypeptide 15	chr17	+	32685627	32703352	2.21
Dbp	D site albumin promoter binding protein	chr7	+	45705088	45710203	2.21
Dnah9	dynein, axonemal, heavy chain 9	chr11	-	65831282	66168551	2.21
Ern1	endoplasmic reticulum (ER) to nucleus signalling 1; endoplasmic reticulum (ER) to nucleus signalling	chr11	-	106394650	106487852	2.21
Fam120a	family with sequence similarity 120, member A	chr13	-	48640837	48968017	2.21
Fkbp5; LOC100862287	FK506 binding protein 5; uncharacterized LOC100862287	chr17	-	28397935	28517524	2.21
Gm12070; Gm5523	glyceraldehyde-3-phosphate dehydrogenase pseudogene; predicted gene 12070; glyceraldehyde-3-phosphate dehydrogenase (Gapd) pseudogene	chr11	+	26785108	26787859	2.21
Gm8927	predicted gene 8927; Glyceraldehyde-3-phosphate dehydrogenase (Gapdh) pseudogene	chr6	+	22703436	22704617	2.21
Gm9112	predicted gene 9112; novel protein similar to human RNA binding motif protein, Y-linked, family 1, member A1 (RBMY1A1)	chrX	-	102706888	102707670	2.21
Gnaq	guanine nucleotide binding protein, alpha q polypeptide	chr19	+	16132831	16388436	2.21
Hba-a2; Hba-a1	hemoglobin alpha, adult chain 2; hemoglobin alpha, adult chain 1	chr11	+	32283511	32284493	2.21
Kank2	KN motif and ankyrin repeat domains 2	chr9	-	21766773	21798546	2.21
Ndrg1	N-myc downstream regulated gene 1	chr15	-	66929318	66969641	2.21
Nfx1	nuclear transcription factor, X-box binding 1	chr4	+	40970906	41025993	2.21
Pgm1	phosphoglucomutase 1	chr5	+	64092936	64128355	2.21
Slc50a1	solute carrier family 50 (sugar transporter), member 1; recombination activating gene 1 activating protein 1	chr3	-	89268244	89270570	2.21
Smoc1	SPARC related modular calcium binding 1	chr12	+	81026808	81186414	2.21
Trim26	tripartite motif-containing 26	chr17	+	36837134	36859398	2.21
Zfp871	zinc finger protein 871	chr17	-	32765496	32788287	2.21
1500009L16Rik	RIKEN cDNA 1500009L16 gene	chr10	+	83722865	83762762	2.2
Cltb	clathrin, light polypeptide (Lcb); clathrin light polypeptide (Lcb)	chr13	-	54592401	54611344	2.2
Cuta	cutA divalent cation tolerance homolog (E. coli); cutA divalent cation tolerance homolog (E. coli) (Cuta), transcript variant 1, mRNA.	chr17	-	26937972	26939538	2.2
Dmd	dystrophin, muscular dystrophy	chrX	+	82814910	85206141	2.2
Dmrtc1b	DMRT-like family C1b	chrX	+	102707865	102715209	2.2
Exoc3l	exocyst complex component 3-like	chr8	-	105289923	105296098	2.2
Fmo2	flavin containing monooxygenase 2	chr1	-	162874317	162898726	2.2
Gbp7	guanylate binding protein 7	chr3	+	142530336	142550151	2.2
Glg1	golgi apparatus protein 1	chr8	-	111153310	111259216	2.2
Gm11709	predicted gene 11709; novel protein similar to CMRF-35-like molecule 3 (Clm3)	chr11	-	115010335	115016193	2.2
Gm7336; Gapdh	predicted gene 7336; glyceraldehyde-3-phosphate dehydrogenase	chr7	+	51746697	51747883	2.2
Golim4	golgi integral membrane protein 4	chr3	-	75876183	75956949	2.2
Gpld1	glycosylphosphatidylinositol specific phospholipase D1	chr13	+	24943152	24991936	2.2
Il17re	interleukin 17 receptor E	chr6	+	113458484	113470751	2.2
Nfe2l1	nuclear factor, erythroid derived 2,-like 1	chr11	-	96817414	96829968	2.2
Nrp1; Mir1903	neuropilin 1; microRNA 1903	chr8	+	128359046	128505476	2.2
Ppp2r3a	protein phosphatase 2, regulatory subunit B, alpha	chr9	-	101104989	101251832	2.2
Ptpn13	protein tyrosine phosphatase, non-receptor type 13	chr5	+	103425192	103598361	2.2
Stat3	signal transducer and activator of transcription 3	chr11	-	100885098	100939540	2.2
Stat6	signal transducer and activator of transcription 6	chr10	+	127642986	127660987	2.2
Trak1	trafficking protein, kinesin binding 1	chr9	+	121297534	121474919	2.2
Tspan7	tetraspanin 7	chrX	+	10485116	10596605	2.2
Ube2d1	ubiquitin-conjugating enzyme E2D 1; ubiquitin-conjugating enzyme E2D 1, UBC4/5 homolog (yeast)	chr10	-	71254980	71285262	2.2
Vnn1	vanin 1	chr10	+	23894688	23905343	2.2
Zxda	zinc finger, X-linked, duplicated A	chrX	-	94791285	94798289	2.2
4930550L24Rik	RIKEN cDNA 4930550L24 gene; novel MAGE family domain containing protein	chrX	+	58909360	58920304	2.19
Acat1	acetyl-Coenzyme A acetyltransferase 1	chr9	-	53580522	53610382	2.19
Cgn	cingulin	chr3	-	94760069	94786515	2.19
Chm	choroidermia	chrX	-	113040592	113185517	2.19
Chsy1	chondroitin sulfate synthase 1; carbohydrate (chondroitin) synthase 1	chr7	+	66109515	66173798	2.19
Dusp11	dual specificity phosphatase 11 (RNA/RNP complex 1-interacting)	chr6	-	85942268	85961667	2.19
Enpp2	ectonucleotide pyrophosphatase/phosphodiesterase 2	chr15	-	54835217	54920146	2.19
Gm10728	predicted gene 10728	chr3	-	51906987	51908816	2.19
Itgb8	integrin beta 8	chr12	-	119158022	119238802	2.19
Klhdc8b	kelch domain containing 8B	chr9	-	108447637	108461581	2.19
Mtcp1	mature T cell proliferation 1; mature T-cell proliferation 1; novel protein, possible orthologue of human C-x(9)-C motif containing 4 homolog (S. cerevisiae) CMC4	chrX	-	75404846	75416588	2.19
Pank3	pantothenate kinase 3	chr11	+	35769484	35791285	2.19
Pla2g15	phospholipase A2, group XV	chr8	+	106150399	106164715	2.19
Psme1	proteasome (prosome, macropain) activator subunit 1 (PA28 alpha); proteasome (prosome, macropain) 28 subunit, alpha	chr14	+	55578123	55581529	2.19
Sh3bgrl	SH3-binding domain glutamic acid-rich protein like	chrX	+	109095365	109162471	2.19
Slc16a13	solute carrier family 16 (monocarboxylic acid transporters), member 13	chr11	-	70216789	70220994	2.19
Slc41a2	solute carrier family 41, member 2	chr10	-	83230848	83337882	2.19
Vstm4	V-set and transmembrane domain containing 4; novel Immunoglobulin domain protein (E130203B14Rik)	chr14	+	32856756	32939489	2.19
Bivm	basic, immunoglobulin-like variable motif containing	chr1	+	44118957	44144771	2.18
Cdh5	cadherin 5	chr8	+	104101625	104144502	2.18
Clk1	CDC-like kinase 1; CDC-like kinase 1 (Clk1), transcript variant 2, non-coding RNA.	chr1	-	58410189	58424088	2.18
Gm14760	predicted gene 14760; glyceraldehyde-3-phosphate dehydrogenase (Gapdh) pseudogene	chrX	-	80193663	80194852	2.18
Gpr137b	G protein-coupled receptor 137B	chr13	-	13357620	13393624	2.18
Itsn2	intersectin 2	chr12	+	4593008	4713952	2.18
Lrrk2	leucine-rich repeat kinase 2	chr15	+	91673175	91816124	2.18
Msn	moesin	chrX	+	96096042	96168553	2.18
Pccb	propionyl Coenzyme A carboxylase, beta polypeptide	chr9	-	100982032	101034898	2.18
Slc20a2	solute carrier family 20, member 2	chr8	+	22476700	22569616	2.18
Trim12c	tripartite motif-containing 12C; novel tripartite motif protein	chr7	-	104338754	104353362	2.18
Twf1; Gm4887	twinfilin, actin-binding protein, homolog 1 (Drosophila); predicted gene 4887	chr15	-	94577948	94589889	2.18
Ap2m1	adaptor-related protein complex 2, mu 1 subunit; adaptor protein complex AP-2, mu1	chr16	+	20535478	20544909	2.17
Chp1; Gm20056	calcineurin-like EF hand protein 1; predicted gene, 20056; novel protein (1500003O03Rik)	chr2	+	119547697	119587027	2.17
Clu	clusterin	chr14	+	65968483	65981548	2.17
Col6a1	collagen, type VI, alpha 1; procollagen type VI alpha 1	chr10	-	76708792	76726168	2.17
Etohi1	ethanol induced 1	chr2	+	178023284	178035859	2.17
Etv6	ets variant 6; ets variant gene 6 (TEL oncogene)	chr6	+	134035700	134270158	2.17
Fam114a1	family with sequence similarity 114, member A1	chr5	+	64970071	65041901	2.17
Fez2	fasciculation and elongation protein zeta 2 (zygin II); fasciculation and elongation protein zeta 2 (zygin II) (Fez2), mRNA.	chr17	-	78369212	78418152	2.17
Gart	phosphoribosylglycinamide formyltransferase	chr16	-	91621186	91646972	2.17
Kdr	kinase insert domain protein receptor	chr5	-	75932827	75978458	2.17
Nudt19	nudix (nucleoside diphosphate linked moiety X)-type motif 19	chr7	-	35547185	35556304	2.17
Rbfa	ribosome binding factor A	chr18	-	80192264	80200658	2.17
Rpl36a-ps1	ribosomal protein L36A, pseudogene 1	chr14	-	98993980	98994300	2.17
Wfdc9	WAP four-disulfide core domain 9	chr2	-	164649625	164656583	2.17
Zbtb41	zinc finger and BTB domain containing 41 homolog	chr1	+	139422383	139453007	2.17
Agfg2	ArfGAP with FG repeats 2	chr5	-	137650483	137684726	2.16
Arhgef12	Rho guanine nucleotide exchange factor (GEF) 12	chr9	-	42963842	43105718	2.16
Btg3; Gm7334	B cell translocation gene 3; B-cell translocation gene 3 pseudogene; B-cell translocation gene 3	chr16	-	78359860	78377192	2.16
Casp6	caspase 6	chr3	+	129901425	129914103	2.16
Cav1	caveolin 1, caveolae protein; caveolin, caveolae protein 1	chr6	+	17306335	17341452	2.16
Fbln5	fibulin 5; fibulin 5 (Fbln5), mRNA.	chr12	-	101746565	101819119	2.16
Fchsd2	FCH and double SH3 domains 2	chr7	+	101108775	101284405	2.16
Gm12499	predicted gene 12499; glutathione S-transferase pseudogene	chr3	-	108029600	108031361	2.16
Kank1	KN motif and ankyrin repeat domains 1	chr19	+	25236975	25434496	2.16
Klf3	Kruppel-like factor 3 (basic)	chr5	+	64803523	64832641	2.16
Ly96	lymphocyte antigen 96	chr1	+	16688456	16709605	2.16
Mtcl1; Soga2	microtubule crosslinking factor 1; novel prefoldin domain-containing protein (1110012J17Rik)	chr17	-	66336982	66449750	2.16
Ncoa2	nuclear receptor coactivator 2	chr1	-	13139105	13374083	2.16
Ocln	occludin	chr13	-	100496507	100552718	2.16
Slc25a16	solute carrier family 25 (mitochondrial carrier, Graves disease autoantigen), member 16	chr10	+	62920633	62946498	2.16
Usp11	ubiquitin specific peptidase 11	chrX	+	20702321	20720539	2.16
Wdr83os; Gm2573; Gm13770; BC056474	WD repeat domain 83 opposite strand; predicted gene 2573; predicted gene 13770; novel protein	chr8	+	85080740	85082339	2.16
Wnk4	WNK lysine deficient protein kinase 4	chr11	+	101260567	101277409	2.16
Zrsr1	zinc finger (CCCH type), RNA binding motif and serine/arginine rich 1	chr11	+	22972005	22976496	2.16
Aebp1	AE binding protein 1	chr11	+	5861866	5872225	2.15
Alg5	asparagine-linked glycosylation 5 (dolichyl-phosphate beta-glucosyltransferase); asparagine-linked glycosylation 5 homolog (yeast, dolichyl-phosphate beta-glucosyltransferase)	chr3	+	54735539	54751127	2.15
Atxn1	ataxin 1	chr13	-	45549755	45965008	2.15
Bicc1	bicaudal C homolog 1 (Drosophila)	chr10	-	70922832	71159700	2.15
Brwd3	bromodomain and WD repeat domain containing 3	chrX	-	108737016	108834372	2.15
Ccbl2	cysteine conjugate-beta lyase 2	chr3	+	142701051	142744910	2.15
Col1a2	collagen, type I, alpha 2; procollagen type I alpha 2	chr6	+	4504814	4541543	2.15
Cybb	cytochrome b-245, beta polypeptide	chrX	-	9435252	9487771	2.15
Eif2s3x	eukaryotic translation initiation factor 2, subunit 3, structural gene X-linked	chrX	-	94188707	94212862	2.15
Ephx2	epoxide hydrolase 2, cytoplasmic; epoxide hydrolase 2, cytoplasmic (Ephx2), mRNA.	chr14	-	66084372	66124522	2.15
Fkbp10	FK506 binding protein 10	chr11	+	100415694	100424840	2.15
Gm15373	predicted gene 15373; novel pseudogene similar to UDP glycosyltransferase 1 family (Ugt1)	chr1	+	88097918	88098131	2.15
Idh2	isocitrate dehydrogenase 2 (NADP+), mitochondrial	chr7	-	80094846	80115392	2.15
Inpp5b; Mir698	inositol polyphosphate-5-phosphatase B; microRNA 698	chr4	+	124741850	124801511	2.15
Lonp1	lon peptidase 1, mitochondrial	chr17	-	56614297	56626903	2.15
Map3k1	mitogen-activated protein kinase kinase kinase 1; mitogen activated protein kinase kinase kinase 1	chr13	-	111746428	111808993	2.15
Mapk1ip1l	mitogen-activated protein kinase 1 interacting protein 1-like	chr14	+	47298291	47323204	2.15
Mdh2	malate dehydrogenase 2, NAD (mitochondrial)	chr5	+	135778480	135790398	2.15
Mpv17l2	MPV17 mitochondrial membrane protein-like 2	chr8	-	70758649	70760922	2.15
Sec14l4	SEC14-like 4 (S. cerevisiae)	chr11	+	4031462	4049265	2.15
Tgfb1	transforming growth factor, beta 1	chr7	+	25687002	25705077	2.15
Thrsp	thyroid hormone responsive; thyroid hormone responsive SPOT14 homolog (Rattus)	chr7	-	97412938	97417730	2.15
Utrn	utrophin	chr10	-	12382188	12869365	2.15
Zbtb39	zinc finger and BTB domain containing 39	chr10	+	127739538	127747349	2.15
Zc4h2	zinc finger, C4H2 domain containing	chrX	-	95639193	95658509	2.15
Aph1a	anterior pharynx defective 1a homolog (C. elegans); anterior pharynx defective 1a homolog (C. elegans) (Aph1a), transcript variant 1, mRNA.	chr3	+	95893921	95898592	2.14
Cited1	Cbp/p300-interacting transactivator with Glu/Asp-rich carboxy-terminal domain 1	chrX	-	102247378	102252181	2.14
Ctdspl	CTD (carboxy-terminal domain, RNA polymerase II, polypeptide A) small phosphatase-like	chr9	+	118926453	119044119	2.14
Dpy19l3	dpy-19-like 3 (C. elegans)	chr7	-	35685165	35754454	2.14
Gramd1a	GRAM domain containing 1A	chr7	-	31130127	31151050	2.14
Gsn	gelsolin	chr2	+	35256359	35307902	2.14
Ifngr2	interferon gamma receptor 2	chr16	+	91547072	91565169	2.14
Kdm5c	lysine (K)-specific demethylase 5C	chrX	+	152233020	152274535	2.14
Lactb2	lactamase, beta 2; lactamase beta 2	chr1	-	13623330	13660546	2.14
Rpl39	ribosomal protein L39	chrX	-	37082520	37085402	2.14
Scara5	scavenger receptor class A, member 5 (putative)	chr14	+	65666403	65765489	2.14
Secisbp2l	SECIS binding protein 2-like	chr2	-	125736986	125782870	2.14
Smo	smoothened homolog (Drosophila)	chr6	+	29735497	29762526	2.14
Svil	supervillin	chr18	+	4920540	5119299	2.14
Zfp532	zinc finger protein 532	chr18	+	65580230	65689443	2.14
Atraid	all-trans retinoic acid induced differentiation factor; novel protein (0610007C21Rik)	chr5	+	31048312	31054633	2.13
Cdc42	cell division cycle 42; cell division cycle 42 homolog (S. cerevisiae)	chr4	-	137319696	137357759	2.13
Dpep1	dipeptidase 1 (renal)	chr8	+	123186235	123201813	2.13
Dusp6	dual specificity phosphatase 6	chr10	+	99263231	99267489	2.13
Fggy	FGGY carbohydrate kinase domain containing	chr4	+	95557507	95926939	2.13
Gm14150	predicted gene 14150; tubulin alpha 2 (Tuba2) pseudogene	chr2	+	151458956	151460309	2.13
Gm4617	predicted pseudogene 4617	chr3	+	124385510	124385998	2.13
Gnptab	N-acetylglucosamine-1-phosphate transferase, alpha and beta subunits	chr10	+	88379132	88447329	2.13
Gyg	glycogenin	chr3	-	20122084	20155317	2.13
Huwe1; Mir3113	HECT, UBA and WWE domain containing 1; microRNA 3113	chrX	+	151800807	151935417	2.13
Mrc1	mannose receptor, C type 1	chr2	+	14229414	14332057	2.13
Pdxk	pyridoxal (pyridoxine, vitamin B6) kinase	chr10	-	78436744	78464975	2.13
Ppic	peptidylprolyl isomerase C	chr18	-	53406341	53418022	2.13
Ppox	protoporphyrinogen oxidase	chr1	-	171275990	171281186	2.13
Reep3	receptor accessory protein 3	chr10	-	67009189	67096988	2.13
Rhpn2	rhophilin, Rho GTPase binding protein 2	chr7	+	35334175	35392287	2.13
Slc6a4	solute carrier family 6 (neurotransmitter transporter, serotonin), member 4	chr11	+	76998597	77032343	2.13
Slit3	slit homolog 3 (Drosophila)	chr11	+	35121224	35708507	2.13
Sobp	sine oculis-binding protein homolog (Drosophila)	chr10	-	43002500	43174530	2.13
Tspan17	tetraspanin 17	chr13	+	54789377	54796776	2.13
Tuba1b; Gm5620	tubulin, alpha 1B; tubulin, alpha 1B pseudogene	chr15	-	98931425	98934565	2.13
Vsig4	V-set and immunoglobulin domain containing 4	chrX	-	96247201	96293438	2.13
Wdr82	WD repeat domain containing 82	chr9	+	106170929	106192416	2.13
Xaf1	XIAP associated factor 1	chr11	+	72301629	72313733	2.13
Zfp46	zinc finger protein 46	chr4	+	136284683	136293942	2.13
Chd6	chromodomain helicase DNA binding protein 6	chr2	-	160946978	161109075	2.12
Ctsz	cathepsin Z	chr2	-	174427493	174439039	2.12
Ei24	etoposide induced 2.4 mRNA	chr9	-	36779153	36797393	2.12
Flii	flightless I homolog (Drosophila)	chr11	-	60714123	60727263	2.12
Man2b1	mannosidase 2, alpha B1	chr8	+	85083269	85098739	2.12
Mccc2	methylcrotonoyl-Coenzyme A carboxylase 2 (beta)	chr13	-	99948532	100015639	2.12
Mef2a	myocyte enhancer factor 2A	chr7	-	67231163	67372858	2.12
Mpzl1	myelin protein zero-like 1	chr1	-	165592181	165634541	2.12
Pdcl3	phosducin-like 3	chr1	+	38987804	38997236	2.12
Prrg3	proline rich Gla (G-carboxyglutamic acid) 3 (transmembrane)	chrX	+	71962624	71972728	2.12
Rras	Harvey rat sarcoma oncogene, subgroup R	chr7	+	45017961	45021646	2.12
Sri	sorcin	chr5	+	8046078	8069379	2.12
Tmem63b	transmembrane protein 63b	chr17	-	45660171	45686905	2.12
Tmppe; Glb1	transmembrane protein with metallophosphoesterase domain; galactosidase, beta 1; galactosidase, beta 1 (Glb1), mRNA.	chr9	+	114401076	114474379	2.12
Tpm1	tropomyosin 1, alpha	chr9	-	67022590	67049406	2.12
Traf6	TNF receptor-associated factor 6; Tnf receptor-associated factor 6	chr2	+	101678429	101702536	2.12
Tspan4	tetraspanin 4	chr7	+	141475236	141493427	2.12
Unc93b1	unc-93 homolog B1 (C. elegans)	chr19	+	3935186	3949340	2.12
Uxt	ubiquitously expressed transcript	chrX	-	20951662	20962017	2.12
Zxdb	zinc finger, X-linked, duplicated B; zinc finger, X-linked, duplicated A	chrX	+	94724569	94730191	2.12
Arhgap18	Rho GTPase activating protein 18	chr10	+	26753421	26918650	2.11
Eid1	EP300 interacting inhibitor of differentiation 1	chr2	+	125673095	125675643	2.11
Flna	filamin, alpha	chrX	-	74223461	74249820	2.11
Hipk2	homeodomain interacting protein kinase 2	chr6	-	38690572	38876190	2.11
Klhl5	kelch-like 5; kelch-like 5 (Drosophila)	chr5	+	65107568	65168188	2.11
Lcat	lecithin cholesterol acyltransferase	chr8	-	105939551	105943402	2.11
Lyplal1	lysophospholipase-like 1	chr1	-	186087731	186117310	2.11
Myo7a	myosin VIIA; myosin VIIa	chr7	-	98051054	98119524	2.11
Strip2	striatin interacting protein 2; family with sequence similarity 40, member B	chr6	+	29917013	29959681	2.11
Tle4	transducin-like enhancer of split 4, homolog of Drosophila E(spl)	chr19	-	14448072	14598051	2.11
Tnrc6a	trinucleotide repeat containing 6a	chr7	+	123123885	123195296	2.11
Zfp385b	zinc finger protein 385B	chr2	-	77410622	77819639	2.11
2210013O21Rik	RIKEN cDNA 2210013O21 gene; novel transcript	chrX	+	153723554	153741322	2.1
Akap13	A kinase (PRKA) anchor protein 13	chr7	+	75455534	75754609	2.1
Amot	angiomotin					2.1
Ank; Mir7117; mmu-mir-7117	progressive ankylosis; microRNA mir-7117; mmu-mir-7117	chr15	+	27466677	27594909	2.1
Btg3	B cell translocation gene 3	chr17	+	50698525	50699880	2.1
Cd209g	CD209g antigen	chr8	+	4134733	4137707	2.1
Dvl3	dishevelled 3, dsh homolog (Drosophila)	chr16	+	20516982	20532520	2.1
Foxj2; Mir7231	forkhead box J2; microRNA mir-7231	chr6	+	122819914	122845366	2.1
Gnas	GNAS (guanine nucleotide binding protein, alpha stimulating) complex locus	chr2	+	174284320	174346744	2.1
Igfbp6	insulin-like growth factor binding protein 6	chr15	+	102144186	102149512	2.1
Lactb	lactamase, beta	chr9	-	66955390	66975484	2.1
Lhpp	phospholysine phosphohistidine inorganic pyrophosphate phosphatase	chr7	+	132610638	132706420	2.1
Lix1l	Lix1-like	chr3	+	96601133	96625352	2.1
Mcmbp	MCM (minichromosome maintenance deficient) binding protein; novel protein (1110007A13Rik)	chr7	-	128694237	128740495	2.1
Mpp1	membrane protein, palmitoylated	chrX	-	75109733	75131016	2.1
Myh11	myosin, heavy polypeptide 11, smooth muscle	chr16	-	14194527	14291408	2.1
Nab1	Ngfi-A binding protein 1	chr1	-	52455200	52500679	2.1
Notch2	notch 2	chr3	+	98013538	98150367	2.1
Parm1	prostate androgen-regulated mucin-like protein 1	chr5	+	91517615	91626894	2.1
Rgs5	regulator of G-protein signaling 5	chr1	+	169655501	169695813	2.1
Serpini1	serine (or cysteine) peptidase inhibitor, clade I, member 1	chr3	+	75557533	75643495	2.1
Smc1a	structural maintenance of chromosomes 1A	chrX	+	152016428	152062694	2.1
Tmem45a	transmembrane protein 45a	chr16	-	56805161	56886166	2.1
6030408B16Rik	RIKEN cDNA 6030408B16 gene	chr15	+	101293212	101297426	2.09
Arid1b	AT rich interactive domain 1B (SWI-like); AT rich interactive domain 1B (Swi1 like)	chr17	+	4994332	5347656	2.09
C3	complement component 3	chr17	-	57203970	57228136	2.09
Gas2l1	growth arrest-specific 2 like 1	chr11	-	5054131	5065327	2.09
Gm6706	predicted gene 6706; prothymosin alpha (Ptma) pseudogene	chr3	-	80399349	80399666	2.09
Klhl14	kelch-like 14; kelch-like 14 (Drosophila)	chr18	-	21550377	21654718	2.09
Maged2	melanoma antigen, family D, 2	chrX	-	150806370	150814345	2.09
Me2	malic enzyme 2, NAD(+)-dependent, mitochondrial	chr18	-	73768719	73815446	2.09
Nck2; LOC100861934	non-catalytic region of tyrosine kinase adaptor protein 2; uncharacterized LOC100861934	chr1	+	43445751	43570518	2.09
Prr12	proline rich 12	chr7	-	45027707	45052881	2.09
Rpl36a; Rpl36al	ribosomal protein L36A; ribosomal protein L36A-like; ribosomal protein L36a	chrX	+	134585654	134588062	2.09
Samhd1	SAM domain and HD domain, 1; SAM domain and HD domain 1	chr2	-	157097529	157135265	2.09
Tagln	transgelin	chr9	-	45929628	45936058	2.09
Tle2	transducin-like enhancer of split 2, homolog of Drosophila E(spl)	chr10	+	81574561	81590845	2.09
Tns1	tensin 1; tensin 1 (Tns1), mRNA.	chr1	-	73910231	74124449	2.09
Vsig10	V-set and immunoglobulin domain containing 10	chr5	+	117319266	117355006	2.09
Wbscr27	Williams Beuren syndrome chromosome region 27 (human)	chr5	+	134932368	134942637	2.09
Zfp449	zinc finger protein 449	chrX	+	56346400	56365674	2.09
Bhlhb9	basic helix-loop-helix domain containing, class B9	chrX	+	135885851	135891081	2.08
Far2	fatty acyl CoA reductase 2	chr6	+	148047259	148182760	2.08
Gm12079	predicted gene 12079; pseudogene similar to part of striatin (calmodulin binding protein) (Strn)	chr11	+	27883112	27883355	2.08
Kcnma1	potassium large conductance calcium-activated channel, subfamily M, alpha member 1	chr14	-	23289431	24014547	2.08
Mkl2	MKL/myocardin-like 2	chr16	+	13256481	13417529	2.08
Myl12a	myosin, light chain 12A, regulatory, non-sarcomeric; Novel protein (2900073G15Rik), similar to Myosin regulatory light chain 2	chr17	-	70993656	71002878	2.08
Ninj1	ninjurin 1	chr13	+	49187485	49196251	2.08
Phc3	polyhomeotic-like 3 (Drosophila)	chr3	-	30899295	30969415	2.08
Robo1	roundabout homolog 1 (Drosophila)	chr16	+	72663149	73047489	2.08
Sfxn2	sideroflexin 2	chr19	+	46573365	46598066	2.08
Stard5	StAR-related lipid transfer (START) domain containing 5	chr7	+	83631959	83653127	2.08
Ttc38	tetratricopeptide repeat domain 38	chr15	+	85832304	85858822	2.08
Zdhhc2	zinc finger, DHHC domain containing 2	chr8	+	40423815	40485725	2.08
Arxes1; Arxes2	adipocyte-related X-chromosome expressed sequence 1; adipocyte-related X-chromosome expressed sequence 2; novel protein similar to signal peptidase complex subunit 3 homolog (S. cerevisiae) Spcs3	chrX	+	136033367	136034946	2.07
Clec4n	C-type lectin domain family 4, member n	chr6	+	123229843	123247024	2.07
Dirc2	disrupted in renal carcinoma 2 (human)	chr16	-	35694062	35769356	2.07
Dock7	dedicator of cytokinesis 7	chr4	-	98936665	99120915	2.07
Gk5	glycerol kinase 5 (putative)	chr9	+	96119362	96184627	2.07
Gm17142	predicted gene 17142; serine (or cysteine) peptidase inhibitor, clade A (Serpina) pseudogene	chr12	-	103714549	103716697	2.07
Gm5523	glyceraldehyde-3-phosphate dehydrogenase pseudogene; predicted pseudogene 5523; Glyceraldehyde-3-phosphate dehydrogenase (Gapdh) pseudogene	chr1	-	13785685	13786929	2.07
Gm6314	predicted pseudogene 6314	chr7	+	140315666	140316058	2.07
Gpcpd1	glycerophosphocholine phosphodiesterase GDE1 homolog (S. cerevisiae); preimplantation protein 4	chr2	-	132529082	132587729	2.07
L3mbtl3	l(3)mbt-like 3 (Drosophila)	chr10	-	26274468	26375971	2.07
Las1l	LAS1-like (S. cerevisiae)	chrX	-	95935313	95956962	2.07
Lnpep	leucyl/cystinyl aminopeptidase; leucyl/cystinyl aminopeptidase (Lnpep), mRNA.	chr17	-	17527065	17624641	2.07
Ly6a	lymphocyte antigen 6 complex, locus A; lymphocyte antigen 6 complex, locus A (Ly6a), mRNA.	chr15	-	74994877	74998031	2.07
Marcks	myristoylated alanine rich protein kinase C substrate	chr10	-	37133243	37138926	2.07
Ms4a7	membrane-spanning 4-domains, subfamily A, member 7; membrane-spanning 4-domains, subfamily A, member 7 (Ms4a7), transcript variant 1, mRNA.	chr19	-	11321039	11336146	2.07
Ptplad1	protein tyrosine phosphatase-like A domain containing 1	chr9	-	64986983	65021717	2.07
Slc26a10	solute carrier family 26, member 10	chr10	-	127172426	127180645	2.07
Slc35g1	solute carrier family 35, member G1	chr19	+	38395969	38405607	2.07
Tbx22	T-box 22	chrX	+	107667964	107688980	2.07
Tubb3	tubulin, beta 3 class III; tubulin, beta 3	chr8	+	123411424	123422015	2.07
Alas1	aminolevulinic acid synthase 1	chr9	-	106233455	106248126	2.06
Apobec3	apolipoprotein B mRNA editing enzyme, catalytic polypeptide 3	chr15	+	79891659	79915906	2.06
Aqp2	aquaporin 2	chr15	+	99579056	99584545	2.06
Fundc1	FUN14 domain containing 1	chrX	-	17556564	17572325	2.06
Glul; Mir8114; mmu-mir-8114	glutamate-ammonia ligase (glutamine synthetase); microRNA mir-8114; mmu-mir-8114; glutamate-ammonia ligase	chr1	+	153899926	153909723	2.06
Hfe	hemochromatosis; hemochromatosis protein (Mr2)	chr13	-	23702034	23710854	2.06
Il1rl2	interleukin 1 receptor-like 2	chr1	+	40324627	40365471	2.06
Lmo4	LIM domain only 4	chr3	-	144188530	144205255	2.06
Ly6c2	lymphocyte antigen 6 complex, locus C2	chr15	-	75108160	75111949	2.06
Myzap; Polr2m; Gcom1	myocardial zonula adherens protein; polymerase (RNA) II (DNA directed) polypeptide M; GRINL1A complex locus; glutamate receptor, ionotropic, N-methyl D-aspartate-like 1A; novel protein	chr9	-	71478437	71592360	2.06
Nenf	neuron derived neurotrophic factor	chr1	-	191306789	191318194	2.06
Os9	amplified in osteosarcoma	chr10	-	127093643	127121160	2.06
Polr3g	polymerase (RNA) III (DNA directed) polypeptide G	chr13	-	81673837	81711311	2.06
Prkx	protein kinase, X-linked	chrX	-	77761411	77796278	2.06
Tmem59	transmembrane protein 59	chr4	+	107178399	107200996	2.06
Tmsb4x	thymosin, beta 4, X chromosome	chrX	-	167207093	167209315	2.06
2610005L07Rik	cadherin 11 pseudogene	chr8	+	19784726	19785874	2.05
Amacr	alpha-methylacyl-CoA racemase	chr15	+	10981756	10996624	2.05
Cd200; 2300009N04Rik	CD200 antigen; RIKEN cDNA 2300009N04 gene	chr16	-	45382135	45409053	2.05
Cdc42ep5	CDC42 effector protein (Rho GTPase binding) 5	chr7	-	4151260	4164860	2.05
Glud1; Gm3219	glutamate dehydrogenase 1; B-cell CLL/lymphoma 7C pseudogene	chr14	+	34310727	34345658	2.05
Hist1h1c	histone cluster 1, H1c; histone 1, H1c	chr13	+	23738807	23740367	2.05
Jade1	jade family PHD finger 1	chr3	+	41555734	41616864	2.05
Mat2a	methionine adenosyltransferase II, alpha	chr6	-	72432797	72439558	2.05
N4bp2l1	NEDD4 binding protein 2-like 1	chr5	-	150571643	150594528	2.05
Ndufa1	NADH dehydrogenase (ubiquinone) 1 alpha subcomplex, 1; NADH dehydrogenase 1 alpha subcomplex, 1	chrX	-	37187588	37191238	2.05
Pced1b	PC-esterase domain containing 1B	chr15	+	97247107	97385693	2.05
Pdgfc	platelet-derived growth factor, C polypeptide	chr3	+	81036416	81214040	2.05
Pnrc1	proline-rich nuclear receptor coactivator 1	chr4	-	33245423	33290163	2.05
Psg29	pregnancy-specific glycoprotein 29	chr7	+	17203477	17215758	2.05
Setd7	SET domain containing (lysine methyltransferase) 7	chr3	-	51515318	51560878	2.05
Tln1	talin 1	chr4	-	43531513	43562691	2.05
Tspan15	tetraspanin 15	chr10	-	62185396	62231218	2.05
Wasl	Wiskott-Aldrich syndrome-like (human)	chr6	-	24613805	24665009	2.05
Marc2	mitochondrial amidoxime reducing component 2; MOCO sulphurase C-terminal domain containing 2	chr1	-	184813068	184846451	2.04
6330419J24Rik; Ncrna00086	RIKEN cDNA 6330419J24 gene; non-protein coding RNA 86	chrX	+	56374586	56378470	2.04
Adipor1	adiponectin receptor 1	chr1	+	134415378	134433351	2.04
Anapc5	anaphase-promoting complex subunit 5; anaphase-promoting complex subunit 5 (Anapc5), transcript variant 2, mRNA.; anaphase-promoting complex subunit 5 (Anapc5), transcript variant 1, mRNA.	chr5	-	122787459	122821342	2.04
B4galt3	UDP-Gal:betaGlcNAc beta 1,4-galactosyltransferase, polypeptide 3	chr1	+	171270328	171276896	2.04
Cpped1	calcineurin-like phosphoesterase domain containing 1; Vcalcineurin-like phosphoesterase domain containing 1	chr16	-	11803708	11909445	2.04
Fas	Fas (TNF receptor superfamily member 6)	chr19	+	34290659	34327770	2.04
Fbxl4	F-box and leucine-rich repeat protein 4; F-box and leucine-rich repeat protein 4 (Fbxl4), mRNA.	chr4	+	22357543	22434091	2.04
Gaa	glucosidase, alpha, acid	chr11	+	119267887	119285698	2.04
Gdap10	ganglioside-induced differentiation-associated-protein 10	chr12	+	32821872	32826908	2.04
Gm14431; Gm8898; Etohi1; Gm4723	predicted gene 14431; predicted gene 8898; ethanol induced 1; novel KRAB box and zinc finger, C2H2 type domain containing protein	chr2	+	175372436	175385279	2.04
Lamtor3	late endosomal/lysosomal adaptor, MAPK and MTOR activator 3	chr3	+	137918526	137928767	2.04
Mef2d	myocyte enhancer factor 2D	chr3	+	88142372	88172086	2.04
Nceh1	neutral cholesterol ester hydrolase 1; arylacetamide deacetylase-like 1	chr3	+	27182965	27284608	2.04
Ptprk	protein tyrosine phosphatase, receptor type, K	chr10	+	28074820	28597397	2.04
Rap1gds1	RAP1, GTP-GDP dissociation stimulator 1; RAP1, GTP-GDP dissociation stimulator 1 (Rap1gds1), transcript variant 1, mRNA.; RAP1, GTP-GDP dissociation stimulator 1 (Rap1gds1), transcript variant 2, mRNA.	chr3	-	138925897	139075201	2.04
Rbmx	RNA binding motif protein, X chromosome	chrX	-	57383348	57393036	2.04
Rnf122	ring finger protein 122	chr8	+	31111820	31132062	2.04
Serpina3i	serine (or cysteine) peptidase inhibitor, clade A, member 3I; novel serine (or cysteine) peptidase inhibitor, clade A, member	chr12	+	104263122	104269372	2.04
Slain1	SLAIN motif family, member 1	chr14	+	103650228	103704907	2.04
Slc44a1	solute carrier family 44, member 1	chr4	+	53440413	53622478	2.04
Sptbn1	spectrin beta, non-erythrocytic 1; spectrin beta 2	chr11	-	29967769	30268175	2.04
Tnfrsf21	tumor necrosis factor receptor superfamily, member 21	chr17	+	43016555	43089188	2.04
Twf2	twinfilin, actin-binding protein, homolog 2 (Drosophila)	chr9	+	106203108	106215389	2.04
Zfp146	zinc finger protein 146	chr7	-	30161267	30169750	2.04
5031414D18Rik	RIKEN cDNA 5031414D18 gene	chr14	+	75016027	75052532	2.03
Chrdl1	chordin-like 1	chrX	-	143285674	143394262	2.03
Cxx1b; Cxx1a	CAAX box 1B; CAAX box 1A; CAAX box 1 homolog B	chrX	-	53669177	53670408	2.03
Cyp4f14	cytochrome P450, family 4, subfamily f, polypeptide 14	chr17	-	32905070	32917342	2.03
Ddr1	discoidin domain receptor family, member 1	chr17	-	35681567	35704621	2.03
Exoc1	exocyst complex component 1; exocyst complex component 1 (Exoc1), mRNA.	chr5	+	76529311	76570298	2.03
Gm15429; Aph1a	predicted pseudogene 15429; anterior pharynx defective 1a homolog (Aph1a) pseudogene; anterior pharynx defective 1a homolog (C. elegans)	chr1	-	161725536	161727682	2.03
Gns	glucosamine (N-acetyl)-6-sulfatase	chr10	+	121365090	121397253	2.03
Ikbip	IKBKB interacting protein; Novel IKK interacting protein	chr10	+	91082940	91102613	2.03
Itm2b	integral membrane protein 2B	chr14	-	73362231	73385280	2.03
Mettl7a1	methyltransferase like 7A1	chr15	+	100304817	100328662	2.03
Pxmp4	peroxisomal membrane protein 4	chr2	-	154585758	154603708	2.03
Qdpr	quinoid dihydropteridine reductase	chr5	-	45434032	45450235	2.03
Rnaset2a; Rnaset2b	ribonuclease T2A; ribonuclease T2B; ribonuclease T2B (Rnaset2b), mRNA.	chr17	-	8128316	8148097	2.03
S100a1	S100 calcium binding protein A1	chr3	-	90511034	90514392	2.03
Sesn2; Gm12981	sestrin 2; predicted gene 12981; novel trasncript	chr4	-	132492032	132510501	2.03
Tbck	TBC1 domain containing kinase	chr3	+	132684144	132838506	2.03
Abhd3	abhydrolase domain containing 3	chr18	-	10644411	10706771	2.02
Adi1	acireductone dioxygenase 1	chr12	+	28675207	28682175	2.02
B4galnt1	beta-1,4-N-acetyl-galactosaminyl transferase 1	chr10	+	127165156	127172340	2.02
Bhlhe40	basic helix-loop-helix family, member e40	chr6	+	108660629	108666925	2.02
Ccdc80	coiled-coil domain containing 80	chr16	+	45093402	45127924	2.02
Cd99	CD99 antigen					2.02
Ctbs	chitobiase, di-N-acetyl-	chr3	+	146450470	146465849	2.02
Igf2	insulin-like growth factor 2	chr7	-	142650766	142666816	2.02
Kmt2c	lysine (K)-specific methyltransferase 2C; myeloid/lymphoid or mixed-lineage leukemia 3	chr5	-	25271794	25498783	2.02
Leprot	leptin receptor overlapping transcript	chr4	+	101647718	101659364	2.02
Pcgf3	polycomb group ring finger 3	chr5	+	108461232	108506976	2.02
Pgd	phosphogluconate dehydrogenase	chr4	-	149149985	149166771	2.02
Plscr4	phospholipid scramblase 4	chr9	+	92457378	92493510	2.02
Pqlc3	PQ loop repeat containing	chr12	-	16988648	17000408	2.02
Sema4b	sema domain, immunoglobulin domain (Ig), transmembrane domain (TM) and short cytoplasmic domain, (semaphorin) 4B; sema domain immunoglobulin domain transmembrane domain and short cytoplasmic domain semaphorin 4B	chr7	+	80186841	80226524	2.02
Slc35d2	solute carrier family 35, member D2	chr13	-	64096309	64129330	2.02
Stxbp3b	syntaxin-binding protein 3B	chr19	-	9557606	9559248	2.02
Tfdp2	transcription factor Dp 2	chr9	+	96196275	96323646	2.02
Tmem14c	transmembrane protein 14C	chr13	+	41016250	41022582	2.02
1810030O07Rik	RIKEN cDNA 1810030O07 gene; Novel transcript	chrX	-	12654879	12673668	2.01
Aff1	AF4/FMR2 family, member 1	chr5	+	103692374	103855322	2.01
Arhgef17	Rho guanine nucleotide exchange factor (GEF) 17	chr7	-	100869746	100932161	2.01
Bcar3	breast cancer anti-estrogen resistance 3	chr3	+	122419780	122530183	2.01
Espn	espin	chr4	-	152120331	152152371	2.01
Gla	galactosidase, alpha	chrX	-	134588149	134601125	2.01
Gm14226	predicted gene 14226; novel protein similar to the melanoma antigen family	chr2	+	155018266	155027104	2.01
Hoxc6	homeobox C6	chr15	+	102998257	103011881	2.01
Lancl3	LanC lantibiotic synthetase component C-like 3 (bacterial)	chrX	+	9199902	9268085	2.01
Mlf2	myeloid leukemia factor 2	chr6	+	124931388	124937238	2.01
Mospd1	motile sperm domain containing 1	chrX	-	53344598	53370502	2.01
Pam	peptidylglycine alpha-amidating monooxygenase	chr1	-	97795114	98095646	2.01
Sidt2	SID1 transmembrane family, member 2; SID1 transmembrane family, member 2 (Sidt2), mRNA.	chr9	-	45937857	45955249	2.01
Smpdl3b	sphingomyelin phosphodiesterase, acid-like 3B	chr4	-	132732966	132757252	2.01
Srpx2	sushi-repeat-containing protein, X-linked 2	chrX	+	133908425	133932462	2.01
Timp1	tissue inhibitor of metalloproteinase 1	chrX	+	20870166	20874737	2.01
Ust	uronyl-2-sulfotransferase	chr10	-	8204753	8518825	2.01
