# Supplementary material for: CTCF contributes in a critical way to spermatogenesis and male fertility
Source: Sci Rep. 2016 Jun 27;6:28355. doi: 10.1038/srep28355 (PMC4921845; doi:10.1038/srep28355)
Supplement: Supplementary Dataset 3 [file srep28355-s4.xls]

## Sheet: Sheet1 
Supplementary Data S3
Coding genes not affected in the Ctcf-cKO testes. Fold change ≥ 2, p ≤ 0.05
Genes expressed in round spermatids
Gene Symbol	Description	Chromosome	Strand	Start	Stop	Fold Change (linear) (Ctcf-cKO vs. wt)
Prm1	protamine 1	chr16	-	10796326	10796886	-1.24
Prm2	protamine 2	chr16	-	10791380	10792105	-1.34
Genes expressed in spermatocytes
Gene Symbol	Description	Chromosome	Strand	Start	Stop	Fold Change (linear) (Ctcf-cKO vs. wt)
Stra8	stimulated by retinoic acid gene 8	chr6	+	34920163	34939344	-1.43
Rad51	RAD51 homolog; RAD51 homolog (S. cerevisiae)	chr2	+	119112793	119147445	-1.45
Mlh1	mutL homolog 1 (E. coli)	chr9	-	111228228	111271608	1.25
Rec8	REC8 meiotic recombination protein; REC8 homolog (yeast)	chr14	+	55618037	55625395	-1.82
Rad21	RAD21 homolog (S. pombe)	chr15	-	51962604	51991760	1.42
Rad21l	RAD21-like (S. pombe); novel protein similar to D. Melanogaster Rad21 (Gm14160)	chr2	-	151645404	151668533	-1.9
Sycp3	synaptonemal complex protein 3	chr10	+	88459569	88473236	-1.87
Syce2	synaptonemal complex central element protein 2	chr8	+	84872111	84888221	-1.77
Syce3	synaptonemal complex central element protein 3	chr15	-	89390166	89410503	-1.85
Tex12	testis expressed gene 12	chr9	-	50556927	50561310	-1.95
