# Supplementary material for: CTCF contributes in a critical way to spermatogenesis and male fertility
Source: Sci Rep. 2016 Jun 27;6:28355. doi: 10.1038/srep28355 (PMC4921845; doi:10.1038/srep28355)
Supplement: Supplementary Dataset 4 [file srep28355-s5.xls]

## Sheet: Sheet1
Annotation Cluster 1	Enrichment Score: 39.20759558467414
Category	Term	Count	%	PValue	Genes	List Total	Pop Hits	Pop Total	Fold Enrichment	Bonferroni	Benjamini	FDR
GOTERM_BP_FAT	GO:0019953~sexual reproduction	114	6.871609403254973	1.2420227470268979E-57	445563, 426457, 452761, 439256, 450501, 461946, 441782, 438778, 435567, 441623, 479463, 443510, 450733, 448676, 422776, 480536, 455956, 462060, 420682, 461342, 462935, 453893, 473439, 451188, 482321, 463280, 436878, 459108, 430360, 451021, 446347, 426503, 425060, 430071, 446487, 469754, 477720, 437468, 445748, 439938, 425408, 446183, 482833, 460355, 453498, 436366, 441913, 448759, 462985, 434950,…	671	386	13588	5.98067998424747	2.04188539611222E-54	2.04188539611222E-54	2.0865431242085846E-54
SP_PIR_KEYWORDS	spermatogenesis	68	4.098854731766124	4.270470461556739E-50	452761, 444069, 440124, 439256, 450501, 422736, 438778, 473480, 443510, 450733, 473477, 471059, 480536, 455956, 482149, 448632, 440326, 439118, 420682, 453893, 462935, 473439, 436432, 451188, 431593, 482321, 427231, 476100, 447623, 426503, 427127, 465451, 433636, 425060, 430071, 446487, 469754, 469658, 477720, 437468, 439938, 446183, 482833, 440524, 433996, 459881, 453498, 436366, 430366, 448759,…	1039	123	17854	9.500003912454908	1.4818532501601884E-47	1.4818532501601884E-47	5.833157578486765E-47
GOTERM_BP_FAT	GO:0048232~male gamete generation	87	5.244122965641953	2.989683512470432E-49	445563, 426457, 452761, 444069, 440124, 439256, 450501, 461946, 441782, 422736, 461989, 438778, 435567, 443510, 479463, 450733, 473477, 480536, 455956, 482149, 449314, 448632, 440326, 439118, 420682, 453893, 462935, 473439, 436432, 451188, 431593, 482321, 427231, 459108, 430360, 451021, 446347, 447623, 427127, 426503, 465451, 433636, 425060, 430071, 446487, 477720, 469658, 437468, 439938, 457360,…	671	255	13588	6.9089506443411945	4.915039694501391E-46	2.4575198472506954E-46	5.0225356914255095E-46
GOTERM_BP_FAT	GO:0007283~spermatogenesis	87	5.244122965641953	2.989683512470432E-49	445563, 426457, 452761, 444069, 440124, 439256, 450501, 461946, 441782, 422736, 461989, 438778, 435567, 443510, 479463, 450733, 473477, 480536, 455956, 482149, 449314, 448632, 440326, 439118, 420682, 453893, 462935, 473439, 436432, 451188, 431593, 482321, 427231, 459108, 430360, 451021, 446347, 447623, 427127, 426503, 465451, 433636, 425060, 430071, 446487, 477720, 469658, 437468, 439938, 457360,…	671	255	13588	6.9089506443411945	4.915039694501391E-46	2.4575198472506954E-46	5.0225356914255095E-46
GOTERM_BP_FAT	GO:0007276~gamete generation	94	5.666063893911995	1.469940391221766E-45	445563, 426457, 452761, 444069, 440124, 439256, 450501, 461946, 441782, 422736, 461989, 438778, 441623, 435567, 473480, 443510, 479463, 450733, 473477, 480536, 455956, 482149, 449314, 440326, 448632, 439118, 420682, 461342, 453893, 473439, 462935, 436432, 451188, 431593, 482321, 427231, 459108, 430360, 451021, 446347, 447623, 427127, 426503, 465451, 433636, 425060, 430071, 462848, 446487, 477720,…	671	331	13588	5.750861094727174	2.416582003168583E-42	8.055273343895276E-43	2.4694346570077997E-42
GOTERM_BP_FAT	GO:0048609~reproductive process in a multicellular organism	99	5.967450271247739	2.3167281540511127E-41	445563, 426457, 452761, 450501, 439256, 461946, 441782, 438778, 435567, 441623, 479463, 443510, 450733, 422776, 480536, 455956, 420682, 461342, 453893, 462935, 473439, 451188, 482321, 436878, 459108, 430360, 451021, 446347, 426503, 425060, 430071, 446487, 477720, 437468, 439938, 425408, 446183, 460355, 482833, 453498, 436366, 441913, 448759, 462985, 479811, 479021, 421644, 429377, 462818, 466222,…	671	409	13588	4.901679426029099	3.808701085260029E-38	9.521752713150073E-39	3.8920005386915097E-38
GOTERM_BP_FAT	GO:0032504~multicellular organism reproduction	99	5.967450271247739	2.3167281540511127E-41	445563, 426457, 452761, 450501, 439256, 461946, 441782, 438778, 435567, 441623, 479463, 443510, 450733, 422776, 480536, 455956, 420682, 461342, 453893, 462935, 473439, 451188, 482321, 436878, 459108, 430360, 451021, 446347, 426503, 425060, 430071, 446487, 477720, 437468, 439938, 425408, 446183, 460355, 482833, 453498, 436366, 441913, 448759, 462985, 479811, 479021, 421644, 429377, 462818, 466222,…	671	409	13588	4.901679426029099	3.808701085260029E-38	9.521752713150073E-39	3.8920005386915097E-38
SP_PIR_KEYWORDS	differentiation	76	4.581072935503315	3.270327961619489E-16	452761, 444069, 440124, 439256, 450501, 448528, 452152, 446119, 422736, 438778, 473480, 443510, 450733, 473477, 471059, 480536, 455956, 482149, 448632, 440326, 439118, 420682, 453893, 462935, 473439, 436432, 463072, 451188, 431593, 482321, 427231, 476100, 447623, 426503, 427127, 465451, 433636, 425060, 430071, 462848, 446487, 469754, 477720, 469658, 437468, 444617, 439938, 439614, 446183, 482833,…	1039	460	17854	2.83906766539733	1.155742168634788E-13	2.886579864025407E-14	4.551914400963142E-13
SP_PIR_KEYWORDS	developmental protein	89	5.364677516576251	1.1069878363814771E-8	452761, 444069, 440124, 439256, 450501, 448528, 452152, 446119, 462393, 422736, 438778, 441623, 473480, 443510, 427273, 450733, 455244, 473477, 480536, 455956, 482149, 461389, 476273, 457761, 448632, 440326, 439118, 430589, 420682, 461342, 453893, 462935, 473439, 436432, 463072, 451188, 431593, 482321, 427231, 476100, 447623, 435502, 427127, 426503, 465451, 433636, 425060, 430071, 462848, 446487,…	1039	814	17854	1.8788217739132083	3.841240430180193E-6	3.201039326938826E-7	1.5120661955858594E-5
Annotation Cluster 2	Enrichment Score: 14.038880548836222
Category	Term	Count	%	PValue	Genes	List Total	Pop Hits	Pop Total	Fold Enrichment	Bonferroni	Benjamini	FDR
GOTERM_CC_FAT	GO:0019861~flagellum	30	1.8083182640144666	4.7079339924713914E-24	462393, 435567, 439881, 461611, 443877, 443246, 453498, 454768, 482149, 465535, 420682, 469820, 462935, 450709, 426465, 427583, 448303, 453446, 429188, 430360, 446394, 461713, 449419, 444273, 465451, 438863, 476966, 455797, 463305, 425060	610	55	12504	11.180923994038748	1.5347864815456736E-21	1.5347864815456736E-21	6.370910307375753E-21
SP_PIR_KEYWORDS	cilium	30	1.8083182640144666	1.439167775379838E-18	448528, 463666, 462393, 441782, 472218, 435567, 439881, 461611, 453498, 454768, 482149, 457583, 425304, 461389, 450818, 465535, 469820, 429830, 447762, 451295, 426465, 450158, 459211, 427583, 453446, 429188, 426339, 465451, 476966, 425060	1039	68	17854	7.581101738096586	4.993912180568038E-16	1.6646373935226793E-16	1.9658003705312135E-15
GOTERM_CC_FAT	GO:0005929~cilium	37	2.230259192284509	1.4941769940408998E-17	448528, 463666, 462393, 441782, 472218, 435567, 445993, 439881, 461611, 470197, 443877, 453498, 454768, 438676, 437325, 457583, 482149, 450818, 461389, 425304, 465535, 469820, 429830, 447762, 451295, 461974, 426465, 450158, 459211, 427583, 435092, 453446, 429188, 426339, 465451, 476966, 425060	610	135	12504	5.618069216757742	4.871017000573334E-15	1.6236723335244445E-15	2.0219628456136928E-14
SP_PIR_KEYWORDS	flagellum	17	1.024713682941531	2.587866757338793E-15	469820, 426465, 435567, 427583, 453446, 439881, 429188, 461611, 453498, 454768, 446394, 461713, 482149, 465451, 476966, 465535, 425060	1039	23	17854	12.701092187303846	8.860689959533374E-13	1.7719159473017498E-13	3.4861002973229915E-12
SP_PIR_KEYWORDS	cell projection	37	2.230259192284509	6.606048611990578E-10	466839, 448528, 463666, 462393, 441782, 472218, 435567, 439881, 461611, 453498, 454768, 457583, 482149, 450818, 461389, 425304, 465535, 469820, 440297, 429830, 447762, 451295, 426465, 450158, 459211, 427583, 423230, 453446, 456310, 468077, 429188, 436877, 426339, 465451, 476966, 425060, 450367	1039	196	17854	3.2438863899746617	2.2922987552576046E-7	2.5469988784720954E-8	9.023391034368444E-7
GOTERM_CC_FAT	GO:0042995~cell projection	63	3.79746835443038	2.4646661470550645E-9	466839, 448528, 462393, 441782, 435567, 472218, 443511, 443246, 454768, 440546, 438676, 482149, 457583, 461389, 465535, 439729, 478024, 420682, 469820, 451295, 462935, 426465, 461974, 450158, 459211, 423230, 448303, 427583, 453446, 436877, 446394, 430360, 465451, 455797, 463305, 425060, 463666, 439881, 445993, 461611, 443877, 470197, 433996, 453498, 437325, 425304, 450818, 423050, 440297, 429830,…	610	575	12504	2.245907341411262	8.034808390844361E-7	6.180624134710655E-8	3.3352563266753066E-6
GOTERM_CC_FAT	GO:0044463~cell projection part	29	1.7480409885473176	1.2527100008502948E-8	448528, 463666, 462393, 441782, 435567, 445993, 443877, 433996, 438676, 450818, 425304, 461389, 465535, 478024, 439729, 423050, 469820, 429830, 447762, 451295, 462935, 426465, 450158, 459211, 453446, 426339, 471859, 476966, 450367	610	170	12504	3.4967791706846674	4.083826294576376E-6	2.7225560517152303E-7	1.6952027048766638E-5
Annotation Cluster 3	Enrichment Score: 14.036214652334028
Category	Term	Count	%	PValue	Genes	List Total	Pop Hits	Pop Total	Fold Enrichment	Bonferroni	Benjamini	FDR
GOTERM_BP_FAT	GO:0000279~M phase	65	3.918022905364678	1.3191096594042645E-25	425974, 426457, 445563, 462964, 471358, 459146, 448196, 456960, 441623, 433695, 473218, 428360, 468538, 449668, 453893, 429219, 461647, 458254, 470831, 454123, 475065, 456536, 482321, 447348, 470163, 472555, 421331, 481134, 469752, 468560, 463628, 444355, 469658, 466895, 474173, 457360, 473001, 465930, 429759, 440524, 473858, 442347, 439582, 480198, 437325, 482648, 458077, 465134, 426585, 440297,…	671	283	13588	4.6511456451791275	2.168616280060611E-22	4.3372325601212215E-23	2.2160457177580895E-22
GOTERM_BP_FAT	GO:0022403~cell cycle phase	69	4.159132007233273	8.05083401606294E-25	445563, 425974, 426457, 462964, 471358, 459146, 448196, 456960, 441623, 433695, 473218, 428360, 468538, 449668, 453893, 429219, 461647, 458254, 470831, 454123, 475065, 456536, 468250, 482321, 447348, 470163, 472555, 421331, 481134, 469752, 468560, 463628, 444355, 469658, 466895, 474173, 457360, 473001, 465930, 429759, 440524, 473858, 442347, 439582, 480198, 437325, 482648, 458077, 465134, 448899,…	671	328	13588	4.259986914325179	1.3235571122407473E-21	2.2059285204012455E-22	1.3525044046553937E-21
GOTERM_BP_FAT	GO:0022402~cell cycle process	73	4.400241109101868	7.287387340475077E-23	445563, 425974, 426457, 462964, 471358, 459146, 446119, 448196, 456960, 441623, 433695, 473218, 428360, 468538, 449668, 439729, 453893, 461647, 429219, 458254, 470831, 454123, 475065, 456536, 468250, 482321, 447348, 470163, 472555, 421331, 481134, 469752, 468560, 463628, 444355, 469658, 466895, 474173, 452553, 457360, 473001, 465930, 429759, 441011, 440524, 473858, 442347, 439582, 480198, 437325,…	671	393	13588	3.7615195883247443	1.1980464787741026E-19	1.7114949696772894E-20	1.2242487494783104E-19
GOTERM_BP_FAT	GO:0007049~cell cycle	93	5.605786618444846	1.139268708918834E-22	445563, 425974, 426457, 471358, 462964, 459146, 446119, 477269, 448196, 456527, 456960, 441623, 433695, 473218, 428360, 481768, 468538, 449668, 439729, 453893, 461647, 429219, 458254, 470831, 454123, 475065, 456536, 468250, 482321, 447348, 470163, 430360, 469243, 435502, 472555, 421331, 481134, 469752, 468560, 463628, 474819, 444355, 469658, 466895, 420936, 474173, 452553, 457360, 439614, 473001,…	671	611	13588	3.082298935804342	1.872957757462563E-19	2.3411971968282037E-20	1.913920897915007E-19
GOTERM_BP_FAT	GO:0000087~M phase of mitotic cell cycle	41	2.471368294153104	6.775602438953641E-15	468560, 463628, 471358, 444355, 462964, 459146, 466895, 448196, 456960, 433695, 473001, 473218, 429759, 428360, 473858, 480198, 437325, 482648, 468538, 465134, 449668, 440297, 428573, 429522, 461647, 429219, 458254, 476474, 454123, 470851, 445457, 475065, 456536, 447348, 482321, 463856, 470163, 421191, 437374, 421331, 437841	671	194	13588	4.279717916020096	1.113376058015092E-11	1.237121516339812E-12	1.1379786002407855E-11
GOTERM_BP_FAT	GO:0000278~mitotic cell cycle	46	2.772754671488849	1.0478489627171185E-14	468560, 463628, 471358, 462964, 444355, 459146, 466895, 448196, 456960, 433695, 473001, 473218, 429759, 428360, 473858, 480198, 437325, 482648, 468538, 465134, 449668, 448899, 440297, 428573, 429522, 461647, 429219, 458254, 434204, 476474, 454123, 470851, 445457, 433925, 475065, 456536, 468250, 447348, 482321, 463856, 470163, 421191, 437374, 421331, 482037, 437841	671	244	13588	3.8176931909799423	1.715694253334732E-11	1.715738662255717E-12	1.7530421558831222E-11
GOTERM_BP_FAT	GO:0007067~mitosis	40	2.4110910186859553	1.7437283244187507E-14	468560, 463628, 471358, 444355, 462964, 459146, 466895, 448196, 456960, 433695, 473001, 473218, 429759, 473858, 480198, 437325, 482648, 468538, 465134, 449668, 440297, 428573, 429522, 461647, 429219, 458254, 476474, 454123, 470851, 445457, 475065, 456536, 447348, 482321, 463856, 470163, 421191, 437374, 421331, 437841	671	190	13588	4.263236332261354	2.865574444399499E-11	2.6050273049804673E-12	2.928768338961163E-11
GOTERM_BP_FAT	GO:0000280~nuclear division	40	2.4110910186859553	1.7437283244187507E-14	468560, 463628, 471358, 444355, 462964, 459146, 466895, 448196, 456960, 433695, 473001, 473218, 429759, 473858, 480198, 437325, 482648, 468538, 465134, 449668, 440297, 428573, 429522, 461647, 429219, 458254, 476474, 454123, 470851, 445457, 475065, 456536, 447348, 482321, 463856, 470163, 421191, 437374, 421331, 437841	671	190	13588	4.263236332261354	2.865574444399499E-11	2.6050273049804673E-12	2.928768338961163E-11
GOTERM_BP_FAT	GO:0051301~cell division	49	2.9535864978902953	2.8397471449310403E-14	425974, 462964, 471358, 459146, 448196, 456960, 456527, 433695, 473218, 468538, 449668, 439729, 429219, 461647, 470831, 458254, 454123, 475065, 456536, 482321, 447348, 470163, 430360, 469243, 472555, 421331, 468560, 463628, 444355, 466895, 439614, 429759, 480256, 473858, 448856, 480198, 437325, 482648, 465134, 428573, 429522, 476474, 453987, 445457, 474742, 463856, 437374, 421191, 437778	671	281	13588	3.5312037591951246	4.672529030358419E-11	3.893774191965349E-12	4.775069228912798E-11
GOTERM_BP_FAT	GO:0048285~organelle fission	40	2.4110910186859553	6.057936499708824E-14	468560, 463628, 471358, 444355, 462964, 459146, 466895, 448196, 456960, 433695, 473001, 473218, 429759, 473858, 480198, 437325, 482648, 468538, 465134, 449668, 440297, 428573, 429522, 461647, 429219, 458254, 476474, 454123, 470851, 445457, 475065, 456536, 447348, 482321, 463856, 470163, 421191, 437374, 421331, 437841	671	197	13588	4.111750777307904	9.965628322561315E-11	7.665867940431781E-12	1.0184075804886561E-10
SP_PIR_KEYWORDS	cell cycle	70	4.219409282700422	7.86895130572949E-14	425974, 462964, 471358, 459146, 477269, 446119, 448196, 456960, 456527, 441623, 433695, 473218, 481768, 468538, 449668, 429219, 461647, 458254, 470831, 454123, 475065, 456536, 468250, 482321, 447348, 470163, 430360, 469243, 435502, 472555, 421331, 481134, 468560, 463628, 474819, 444355, 466895, 420936, 474173, 476863, 439614, 429759, 424524, 442504, 480256, 447923, 473858, 442347, 448856, 426096,…	1039	447	17854	2.690980184439952	2.731403991873549E-11	4.552358490172992E-12	1.0751399770470016E-10
SP_PIR_KEYWORDS	cell division	49	2.9535864978902953	4.2304707951260293E-13	425974, 462964, 471358, 459146, 448196, 456960, 456527, 433695, 473218, 468538, 449668, 429219, 461647, 470831, 458254, 454123, 475065, 456536, 482321, 447348, 470163, 430360, 469243, 472555, 421331, 468560, 463628, 444355, 466895, 476863, 439614, 429759, 480256, 473858, 448856, 426096, 480198, 437325, 482648, 465134, 428573, 429522, 476474, 453987, 445457, 474742, 463856, 437374, 421191	1039	256	17854	3.289092576997113	1.4677925541661807E-10	2.0968449199187944E-11	5.77782266475424E-10
GOTERM_BP_FAT	GO:0007126~meiosis	26	1.567209162145871	4.3226404707109843E-13	469752, 425974, 445563, 426457, 469658, 466895, 456960, 474173, 457360, 441623, 465930, 440524, 442347, 439582, 458077, 426585, 453893, 474039, 470831, 447035, 427084, 474742, 482321, 466222, 472555, 481134	671	88	13588	5.983064625389513	7.105529498119267E-10	4.4409587118821037E-11	7.260969603350986E-10
GOTERM_BP_FAT	GO:0051327~M phase of meiotic cell cycle	26	1.567209162145871	4.3226404707109843E-13	469752, 425974, 445563, 426457, 469658, 466895, 456960, 474173, 457360, 441623, 465930, 440524, 442347, 439582, 458077, 426585, 453893, 474039, 470831, 447035, 427084, 474742, 482321, 466222, 472555, 481134	671	88	13588	5.983064625389513	7.105529498119267E-10	4.4409587118821037E-11	7.260969603350986E-10
GOTERM_BP_FAT	GO:0051321~meiotic cell cycle	26	1.567209162145871	7.579489553754262E-13	469752, 425974, 445563, 426457, 469658, 466895, 456960, 474173, 457360, 441623, 465930, 440524, 442347, 439582, 458077, 426585, 453893, 474039, 470831, 447035, 427084, 474742, 482321, 466222, 472555, 481134	671	90	13588	5.850107633714191	1.2460685816506611E-9	6.922606932135977E-11	1.2733258891728383E-9
SP_PIR_KEYWORDS	mitosis	38	2.2905364677516573	1.0624813343731828E-11	468560, 463628, 471358, 444355, 462964, 459146, 466895, 448196, 456960, 476863, 433695, 473218, 429759, 473858, 480198, 426096, 437325, 482648, 468538, 449668, 465134, 428573, 429522, 461647, 429219, 458254, 476474, 454123, 445457, 475065, 456536, 447348, 482321, 463856, 470163, 437374, 421191, 421331	1039	179	17854	3.647964039337351	3.6868175179449736E-9	4.6085213423197047E-10	1.4512768764518569E-8
SP_PIR_KEYWORDS	meiosis	18	1.0849909584086799	1.3820803580334352E-9	469752, 426457, 425974, 453893, 466895, 474039, 470831, 474173, 457360, 427084, 474742, 482321, 440524, 442347, 458077, 472555, 481134, 426585	1039	50	17854	6.186179018286814	4.795817629688059E-7	4.3598351595619533E-8	1.887822997925781E-6
GOTERM_CC_FAT	GO:0000794~condensed nuclear chromosome	12	0.7233273056057866	3.5942758480661563E-6	426457, 425974, 442347, 466895, 439582, 470831, 474173, 472555, 438408, 429759, 481134, 474742	610	42	12504	5.856674473067916	0.001171049817623171	5.858508543887808E-5	0.004863766858065333
GOTERM_CC_FAT	GO:0000228~nuclear chromosome	17	1.024713682941531	2.517001163203161E-4	425974, 426457, 466895, 470831, 474173, 450962, 429759, 482431, 474742, 470341, 442347, 464942, 439582, 437266, 472555, 438408, 481134	610	121	12504	2.879934968161496	0.07878752239835551	0.003034813990977603	0.34007107967685135
Annotation Cluster 4	Enrichment Score: 12.222823558047967
Category	Term	Count	%	PValue	Genes	List Total	Pop Hits	Pop Total	Fold Enrichment	Bonferroni	Benjamini	FDR
GOTERM_CC_FAT	GO:0015630~microtubule cytoskeleton	76	4.581072935503315	1.2354094578658001E-21	430840, 460520, 462964, 448528, 448196, 462393, 441782, 445116, 472218, 435567, 455077, 421513, 456363, 428360, 438676, 442528, 461389, 424650, 445347, 439729, 448632, 462260, 469820, 437494, 469339, 451295, 461647, 458254, 450158, 459211, 453446, 456536, 482321, 470163, 469243, 446749, 477575, 462255, 436081, 423089, 474819, 444355, 483261, 427912, 466895, 439614, 439881, 445993, 424524, 461611,…	610	450	12504	3.461945355191257	4.0274348326425083E-19	2.0137174163212541E-19	1.6717912488860249E-18
GOTERM_CC_FAT	GO:0043228~non-membrane-bounded organelle	167	10.066305003013863	7.138139616267601E-15	426457, 425974, 428979, 460520, 471358, 448528, 477087, 434687, 448196, 441782, 441623, 472218, 435567, 433695, 473218, 455077, 421513, 456363, 440363, 470341, 442528, 468538, 456006, 465535, 445347, 437501, 462260, 461342, 469339, 455658, 453893, 458254, 463592, 459211, 475065, 456536, 482321, 436877, 430360, 469243, 421331, 437309, 481134, 462255, 433101, 463628, 444355, 483261, 466895, 463364,…	610	1919	12504	1.783859421317455	2.3163693185779266E-12	4.632960681760778E-13	9.614531393253856E-12
GOTERM_CC_FAT	GO:0043232~intracellular non-membrane-bounded organelle	167	10.066305003013863	7.138139616267601E-15	426457, 425974, 428979, 460520, 471358, 448528, 477087, 434687, 448196, 441782, 441623, 472218, 435567, 433695, 473218, 455077, 421513, 456363, 440363, 470341, 442528, 468538, 456006, 465535, 445347, 437501, 462260, 461342, 469339, 455658, 453893, 458254, 463592, 459211, 475065, 456536, 482321, 436877, 430360, 469243, 421331, 437309, 481134, 462255, 433101, 463628, 444355, 483261, 466895, 463364,…	610	1919	12504	1.783859421317455	2.3163693185779266E-12	4.632960681760778E-13	9.614531393253856E-12
GOTERM_CC_FAT	GO:0044430~cytoskeletal part	83	5.003013863773358	1.1953125194937859E-11	430840, 460520, 462964, 448528, 448196, 462393, 441782, 445116, 472218, 435567, 455077, 421513, 456363, 428360, 438676, 468538, 442528, 461389, 434307, 424650, 445347, 439729, 448632, 462260, 469820, 437494, 469339, 451295, 461647, 458254, 450158, 459211, 453446, 456536, 436877, 482321, 470163, 430360, 469243, 446749, 477575, 433636, 462255, 436081, 423089, 474819, 444355, 483261, 427912, 466895,…	610	774	12504	2.1981446181217437	3.896712286177717E-9	4.870890357722146E-10	1.6175283334973756E-8
GOTERM_CC_FAT	GO:0005815~microtubule organizing center	35	2.109704641350211	2.8371483382366857E-11	460520, 444355, 448528, 462393, 448196, 441782, 472218, 445993, 439614, 455077, 424524, 456363, 428360, 441011, 438124, 480198, 437325, 442528, 429465, 448632, 423050, 462260, 451295, 469339, 461647, 458254, 434204, 450158, 459211, 453446, 456536, 469243, 466793, 461814, 429270	610	189	12504	3.795992714025501	9.24911791599925E-9	1.0276797191011156E-9	3.839315532161436E-8
GOTERM_CC_FAT	GO:0005856~cytoskeleton	105	6.329113924050633	5.5970147837711884E-11	460520, 448528, 448196, 441782, 435567, 472218, 455077, 456363, 421513, 468538, 442528, 465535, 445347, 437501, 462260, 469339, 458254, 459211, 456536, 482321, 436877, 430360, 469243, 462255, 433101, 444355, 483261, 466895, 458070, 480256, 438124, 473858, 433073, 480198, 425304, 450818, 423050, 434204, 424150, 426339, 421191, 437374, 449166, 466793, 435872, 438408, 450367, 430840, 449597, 462964,…	610	1122	12504	1.9182957832909615	1.8246258171039642E-8	1.6587508033794052E-9	7.574035842949911E-8
SP_PIR_KEYWORDS	cytoskeleton	73	4.400241109101868	1.030586969932808E-9	460520, 462964, 449597, 448528, 448196, 434782, 441782, 472218, 435567, 455077, 456363, 468538, 442528, 461389, 465535, 437501, 448632, 462260, 469820, 469339, 451295, 461647, 426418, 458254, 450158, 459211, 448303, 445387, 453446, 456536, 436877, 482321, 470163, 430360, 469243, 433636, 462255, 474819, 433101, 444355, 467883, 439614, 424524, 461611, 441011, 480256, 473858, 433073, 426096, 480198,…	1039	583	17854	2.1516631805552575	3.5761360761554783E-7	3.576136653471451E-8	1.4077081389451962E-6
GOTERM_CC_FAT	GO:0005813~centrosome	28	1.6877637130801686	1.3397566605831057E-8	460520, 444355, 448196, 441782, 472218, 439614, 455077, 424524, 456363, 428360, 441011, 438124, 480198, 437325, 442528, 429465, 448632, 423050, 462260, 469339, 461647, 434204, 458254, 456536, 469243, 466793, 461814, 429270	610	160	12504	3.5872131147540984	4.36759720667812E-6	2.729753842967142E-7	1.812996702765801E-5
Annotation Cluster 5	Enrichment Score: 8.57240971349463
Category	Term	Count	%	PValue	Genes	List Total	Pop Hits	Pop Total	Fold Enrichment	Bonferroni	Benjamini	FDR
GOTERM_BP_FAT	GO:0048610~reproductive cellular process	37	2.230259192284509	1.1697726095112708E-13	480445, 468469, 445748, 467883, 441782, 457360, 425408, 473480, 443510, 460355, 440427, 450733, 442347, 472819, 448676, 422776, 480536, 455956, 440151, 439589, 449314, 430562, 426585, 440326, 439118, 462060, 434950, 461342, 453893, 451188, 477219, 476627, 463280, 464942, 430360, 449419, 478732	671	173	13588	4.331004539855104	1.9237678117178802E-10	1.3741230375785563E-11	1.9658719097037647E-10
GOTERM_BP_FAT	GO:0048515~spermatid differentiation	19	1.1452682338758287	7.611854153740835E-10	453893, 441782, 457360, 451188, 425408, 443510, 460355, 450733, 442347, 472819, 464942, 430360, 480536, 440151, 478732, 449314, 440326, 430562, 439118	671	63	13588	6.107255222009321	1.2513880940367983E-6	6.256944184990232E-8	1.2787577774453496E-6
GOTERM_BP_FAT	GO:0007286~spermatid development	18	1.0849909584086799	1.95697540193314E-9	453893, 441782, 457360, 451188, 425408, 443510, 460355, 450733, 442347, 472819, 464942, 430360, 440151, 478732, 449314, 440326, 430562, 439118	671	59	13588	6.17807976963298	3.2172623188886362E-6	1.4623942090619124E-7	3.287631755721776E-6
GOTERM_BP_FAT	GO:0007281~germ cell development	23	1.3863773357444245	2.948484712348575E-9	461342, 453893, 441782, 457360, 451188, 425408, 473480, 443510, 460355, 450733, 442347, 472819, 464942, 430360, 449419, 440151, 478732, 455956, 449314, 440326, 426585, 430562, 439118	671	101	13588	4.6114709831638905	4.847297070620371E-6	2.1075253509028613E-7	4.953323362588691E-6
GOTERM_BP_FAT	GO:0003006~reproductive developmental process	28	1.6877637130801686	2.674085437012531E-4	426457, 441782, 457360, 425408, 473480, 443510, 460355, 450733, 442347, 472819, 480536, 455956, 440151, 449314, 426585, 440326, 430562, 439118, 461342, 453893, 476523, 451188, 474742, 466222, 464942, 430360, 478732, 449419	671	264	13588	2.147766788601364	0.3557564462691848	0.011503804501161286	0.4482867494837395
Annotation Cluster 6	Enrichment Score: 7.200777567703642
Category	Term	Count	%	PValue	Genes	List Total	Pop Hits	Pop Total	Fold Enrichment	Bonferroni	Benjamini	FDR
GOTERM_BP_FAT	GO:0009566~fertilization	24	1.4466546112115732	3.300568612206515E-13	434950, 480445, 469754, 430778, 468469, 445748, 467883, 477219, 475318, 474742, 476627, 440427, 466222, 463280, 436878, 453498, 448676, 422776, 482149, 479931, 479969, 439589, 449314, 462060	671	73	13588	6.657656738051977	5.426339377834211E-10	3.617561805668856E-11	5.545008896490344E-10
GOTERM_BP_FAT	GO:0007338~single fertilization	18	1.0849909584086799	2.2542281373119576E-11	434950, 480445, 469754, 468469, 445748, 467883, 477219, 475318, 476627, 440427, 463280, 436878, 453498, 422776, 448676, 479969, 439589, 462060	671	46	13588	7.924058834964038	3.705954276789214E-8	1.9505023152177614E-9	3.787006264133197E-8
GOTERM_BP_FAT	GO:0035036~sperm-egg recognition	9	0.5424954792043399	9.443995911430342E-7	480445, 434950, 463280, 468469, 445748, 422776, 477219, 439589, 462060	671	18	13588	10.125186289120716	0.0015513890110475659	5.7501815635463416E-5	0.001586537587228154
GOTERM_BP_FAT	GO:0009988~cell-cell recognition	9	0.5424954792043399	2.4894500847805606E-6	480445, 434950, 463280, 468469, 445748, 422776, 477219, 439589, 462060	671	20	13588	9.112667660208643	0.004084297509966639	1.4615578368670779E-4	0.004182083475157139
GOTERM_BP_FAT	GO:0007339~binding of sperm to zona pellucida	8	0.48221820373719104	8.655798602345113E-6	480445, 434950, 463280, 468469, 445748, 422776, 439589, 462060	671	17	13588	9.529587095643027	0.014129423833187826	4.589331898404714E-4	0.014540363438397819
GOTERM_BP_FAT	GO:0008037~cell recognition	10	0.6027727546714888	4.1226987914384577E-4	480445, 434950, 463280, 468469, 445748, 422776, 477219, 454249, 439589, 462060	671	47	13588	4.308589910264134	0.4923237979405001	0.016804979967555034	0.6903440196321498
Annotation Cluster 7	Enrichment Score: 6.796153300177346
Category	Term	Count	%	PValue	Genes	List Total	Pop Hits	Pop Total	Fold Enrichment	Bonferroni	Benjamini	FDR
GOTERM_CC_FAT	GO:0005694~chromosome	53	3.194695599758891	8.614333317799961E-12	426457, 425974, 428979, 471358, 462964, 434687, 466831, 441623, 433695, 429301, 473218, 482431, 440363, 428360, 470341, 481768, 423741, 461647, 470831, 463592, 475065, 450962, 427231, 470163, 472555, 421331, 481134, 437309, 463628, 466895, 463364, 474173, 457360, 429759, 465930, 442347, 470512, 439582, 482648, 437266, 462985, 463003, 476474, 442910, 474947, 459764, 456972, 474742, 464942, 424917,…	610	378	12504	2.8741087691907365	2.808272059340311E-9	4.011817544835594E-10	1.1657164122880204E-8
GOTERM_CC_FAT	GO:0000793~condensed chromosome	26	1.567209162145871	3.6652107388457385E-11	425974, 426457, 463628, 471358, 462964, 466895, 474173, 441623, 433695, 465930, 429759, 428360, 442347, 439582, 482648, 461647, 470831, 442910, 475065, 474742, 470163, 437778, 472555, 438408, 421331, 481134	610	107	12504	4.98091006588019	1.1948592892885301E-8	1.1948593225952209E-9	4.959870292253754E-8
GOTERM_CC_FAT	GO:0044427~chromosomal part	43	2.591922845087402	3.29891728086949E-9	463628, 426457, 425974, 428979, 471358, 462964, 466895, 434687, 463364, 474173, 466831, 433695, 429301, 465930, 429759, 440363, 428360, 470341, 439582, 470512, 482648, 423741, 462985, 463003, 461647, 470831, 442910, 463592, 474947, 475065, 459764, 450962, 456972, 474742, 470163, 464942, 424917, 472555, 421331, 438408, 435304, 437309, 481134	610	318	12504	2.7717909062789974	1.0754464471185443E-6	7.681764169209515E-8	4.464188652075762E-6
SP_PIR_KEYWORDS	kinetochore	16	0.9644364074743821	1.4952100246850676E-6	463628, 471358, 462964, 461647, 466895, 470831, 442910, 475065, 476863, 433695, 429759, 470163, 426096, 482648, 449668, 421331	1039	61	17854	4.507234257403872	5.187036931525446E-4	3.2426865890999856E-5	0.0020423307505734734
GOTERM_CC_FAT	GO:0000775~chromosome, centromeric region	20	1.2055455093429777	1.523194966473195E-6	463628, 471358, 462964, 461647, 466895, 470831, 442910, 463364, 463592, 474947, 475065, 433695, 465930, 429759, 428360, 470163, 482648, 421331, 481134, 435304	610	111	12504	3.6933983163491364	4.964386707816404E-4	2.613449729105266E-5	0.002061211118620232
GOTERM_CC_FAT	GO:0000779~condensed chromosome, centromeric region	13	0.7836045810729355	2.6080662470244583E-5	463628, 471358, 462964, 461647, 470831, 442910, 475065, 433695, 429759, 428360, 470163, 482648, 421331	610	60	12504	4.441311475409836	0.008466363602701032	3.8639836709597475E-4	0.03528732773639964
GOTERM_CC_FAT	GO:0000777~condensed chromosome kinetochore	12	0.7233273056057866	3.9274264873261545E-5	428360, 463628, 471358, 462964, 461647, 470163, 442910, 482648, 475065, 433695, 421331, 429759	610	53	12504	4.6411382616764625	0.012722043608568212	5.333436290928528E-4	0.05313397589757907
GOTERM_CC_FAT	GO:0000776~kinetochore	12	0.7233273056057866	1.7587218971139643E-4	428360, 463628, 471358, 462964, 461647, 470163, 442910, 482648, 475065, 433695, 421331, 429759	610	62	12504	3.967424643046008	0.05572644898290169	0.002290946814266115	0.2377331508764402
Annotation Cluster 8	Enrichment Score: 6.5128908924849345
Category	Term	Count	%	PValue	Genes	List Total	Pop Hits	Pop Total	Fold Enrichment	Bonferroni	Benjamini	FDR
GOTERM_BP_FAT	GO:0007017~microtubule-based process	35	2.109704641350211	8.854066501990484E-10	423089, 471358, 483261, 448196, 445993, 439614, 439881, 421513, 458070, 441011, 443246, 473858, 426096, 482648, 461389, 429465, 424650, 445347, 430562, 448632, 440297, 437494, 462656, 469339, 429522, 461647, 458254, 447035, 475065, 437374, 449419, 466793, 446749, 477575, 462255	671	211	13588	3.359066541414455	1.4556074523497387E-6	6.931468865545298E-8	1.487443868075644E-6
GOTERM_BP_FAT	GO:0000226~microtubule cytoskeleton organization	22	1.3261000602772754	9.186570244090314E-8	440297, 437494, 471358, 469339, 461647, 429522, 458254, 448196, 447035, 475065, 439614, 439881, 441011, 443246, 473858, 482648, 449419, 466793, 424650, 477575, 445347, 430562	671	111	13588	4.013587357849653	1.5101581779319861E-4	6.041070625850686E-6	1.543301934137098E-4
GOTERM_BP_FAT	GO:0007010~cytoskeleton organization	32	1.9288728149487642	3.5565682141390433E-4	433101, 471358, 449597, 448196, 439614, 439881, 479463, 441011, 443246, 473858, 472819, 482648, 434307, 424650, 445347, 439729, 430562, 440297, 437494, 469339, 429522, 461647, 458254, 447035, 475065, 436877, 428005, 449419, 470029, 462566, 466793, 477575	671	326	13588	1.9877666334470117	0.44278483182138184	0.014883104900182409	0.5958119189019784
Annotation Cluster 9	Enrichment Score: 6.4825270310183525
Category	Term	Count	%	PValue	Genes	List Total	Pop Hits	Pop Total	Fold Enrichment	Bonferroni	Benjamini	FDR
GOTERM_CC_FAT	GO:0015630~microtubule cytoskeleton	76	4.581072935503315	1.2354094578658001E-21	430840, 460520, 462964, 448528, 448196, 462393, 441782, 445116, 472218, 435567, 455077, 421513, 456363, 428360, 438676, 442528, 461389, 424650, 445347, 439729, 448632, 462260, 469820, 437494, 469339, 451295, 461647, 458254, 450158, 459211, 453446, 456536, 482321, 470163, 469243, 446749, 477575, 462255, 436081, 423089, 474819, 444355, 483261, 427912, 466895, 439614, 439881, 445993, 424524, 461611,…	610	450	12504	3.461945355191257	4.0274348326425083E-19	2.0137174163212541E-19	1.6717912488860249E-18
GOTERM_CC_FAT	GO:0005874~microtubule	38	2.2905364677516573	3.8984487680778723E-10	474819, 430840, 427912, 448196, 445116, 435567, 445993, 439881, 439614, 461611, 421513, 458070, 473858, 480256, 438676, 426096, 425304, 461389, 429465, 424650, 445347, 430562, 448632, 469820, 440297, 437494, 462656, 447762, 429522, 461647, 450158, 470163, 437374, 446749, 477575, 438408, 462255, 436081	610	240	12504	3.2455737704918035	1.2708940422268E-7	1.0590784360609007E-8	5.275491155032341E-7
GOTERM_BP_FAT	GO:0007017~microtubule-based process	35	2.109704641350211	8.854066501990484E-10	423089, 471358, 483261, 448196, 445993, 439614, 439881, 421513, 458070, 441011, 443246, 473858, 426096, 482648, 461389, 429465, 424650, 445347, 430562, 448632, 440297, 437494, 462656, 469339, 429522, 461647, 458254, 447035, 475065, 437374, 449419, 466793, 446749, 477575, 462255	671	211	13588	3.359066541414455	1.4556074523497387E-6	6.931468865545298E-8	1.487443868075644E-6
SP_PIR_KEYWORDS	microtubule	35	2.109704641350211	1.885285983541434E-7	474819, 430840, 427912, 448196, 445116, 445993, 439881, 439614, 461611, 421513, 458070, 473858, 480256, 426096, 438676, 425304, 461389, 429465, 424650, 445347, 430562, 448632, 440297, 469820, 462656, 447762, 429522, 461647, 450158, 470163, 437374, 446749, 477575, 462255, 436081	1039	221	17854	2.721421136752621	6.541729000708596E-5	4.6728054975408995E-6	2.5751629009196364E-4
UP_SEQ_FEATURE	domain:Kinesin-motor	12	0.7233273056057866	6.067733693259463E-6	440297, 458070, 462656, 461647, 429522, 437374, 426096, 482648, 446749, 429465, 462255, 421513	1011	35	16021	5.43314963967783	0.012673422072996154	0.012673422072996154	0.010492450922916507
GOTERM_MF_FAT	GO:0003777~microtubule motor activity	15	0.9041591320072333	1.2172249105858948E-5	423089, 440297, 462656, 429522, 461647, 421513, 458070, 437374, 438676, 426096, 482648, 461389, 446749, 429465, 462255	663	73	13288	4.118266906341041	0.007337205840179162	5.663207743539234E-4	0.01799639847864798
INTERPRO	IPR019821:Kinesin, motor region, conserved site	11	0.6630500301386377	1.1214274221157762E-4	440297, 458070, 462656, 461647, 429522, 426096, 482648, 446749, 429465, 462255, 421513	1033	42	17763	4.503595629926704	0.11823633502280939	0.007833606893059786	0.1796296067303471
GOTERM_MF_FAT	GO:0003774~motor activity	19	1.1452682338758287	1.682753381968791E-4	423089, 440297, 462656, 430840, 427912, 461647, 429522, 421513, 424150, 458070, 437374, 426096, 438676, 482648, 461389, 446749, 429465, 462255, 439729	663	138	13288	2.7594377773405903	0.09680350458241582	0.005971227189635053	0.24852380859085033
INTERPRO	IPR001752:Kinesin, motor region	11	0.6630500301386377	1.7011586865405662E-4	440297, 458070, 462656, 461647, 429522, 426096, 482648, 446749, 429465, 462255, 421513	1033	44	17763	4.298886737657309	0.17377342688220732	0.00949890968715783	0.27237196074452186
SMART	SM00129:KISc	11	0.6630500301386377	2.658052017335717E-4	440297, 458070, 462656, 461647, 429522, 426096, 482648, 446749, 429465, 462255, 421513	563	44	9131	4.05461811722913	0.057308878317904655	0.011733933803199537	0.33831810615172486
GOTERM_BP_FAT	GO:0007018~microtubule-based movement	15	0.9041591320072333	4.2114148736500587E-4	440297, 462656, 461647, 429522, 445993, 421513, 458070, 437374, 426096, 482648, 461389, 446749, 429465, 448632, 462255	671	101	13588	3.00748107597645	0.4996775238831179	0.01674846185380685	0.7051501061078658
SP_PIR_KEYWORDS	motor protein	18	1.0849909584086799	7.594995831077261E-4	440297, 462656, 430840, 427912, 461647, 429522, 421513, 424150, 458070, 437374, 426096, 438676, 482648, 461389, 446749, 429465, 439729, 462255	1039	123	17854	2.5147069180027697	0.23175492426995792	0.010925152577388797	1.0324496021049456
Annotation Cluster 10	Enrichment Score: 5.74993577585289
Category	Term	Count	%	PValue	Genes	List Total	Pop Hits	Pop Total	Fold Enrichment	Bonferroni	Benjamini	FDR
GOTERM_MF_FAT	GO:0032559~adenyl ribonucleotide binding	135	8.1374321880651	6.51827037978875E-13	426457, 445563, 428979, 453503, 456527, 471912, 433695, 443510, 479463, 473218, 443511, 421513, 456148, 462721, 422590, 481479, 423471, 449668, 473439, 437952, 455658, 440798, 451188, 444241, 473740, 443480, 481134, 462255, 451612, 466895, 420936, 479582, 482835, 445942, 457739, 439230, 429759, 482833, 458070, 447923, 444697, 448856, 425304, 450892, 434950, 423050, 463003, 476024, 429377, 421644,…	663	1460	13288	1.8532201078534682	3.943462223432448E-10	3.943462223432448E-10	9.637735054468521E-10
GOTERM_MF_FAT	GO:0005524~ATP binding	133	8.016877637130802	1.3276615235923526E-12	426457, 445563, 428979, 453503, 456527, 471912, 433695, 443510, 479463, 473218, 443511, 421513, 456148, 462721, 422590, 481479, 423471, 449668, 473439, 437952, 455658, 440798, 451188, 444241, 473740, 443480, 481134, 462255, 451612, 466895, 420936, 479582, 482835, 445942, 457739, 439230, 429759, 482833, 458070, 447923, 444697, 448856, 425304, 434950, 423050, 463003, 476024, 429377, 421644, 434204,…	663	1443	13288	1.8472743540616845	8.032680076652809E-10	4.0163394832148924E-10	1.9631629655236793E-9
GOTERM_MF_FAT	GO:0001883~purine nucleoside binding	138	8.318264014466546	5.183710683032858E-12	426457, 445563, 428979, 453503, 456527, 471912, 433695, 443510, 479463, 473218, 443511, 421513, 456148, 462721, 422590, 481479, 423471, 449668, 473439, 437952, 455658, 440798, 451188, 444241, 473740, 443480, 481134, 462255, 451612, 466895, 420936, 479582, 482835, 445942, 457739, 439230, 446183, 429759, 482833, 458070, 447923, 444697, 448856, 425304, 450892, 434950, 423050, 463003, 476024, 429377,…	663	1548	13288	1.786710629391888	3.1361641061877776E-9	1.0453879983884917E-9	7.664691104025678E-9
GOTERM_MF_FAT	GO:0030554~adenyl nucleotide binding	137	8.257986738999398	5.772836213467182E-12	426457, 445563, 428979, 453503, 456527, 471912, 433695, 443510, 479463, 473218, 443511, 421513, 456148, 462721, 422590, 481479, 423471, 449668, 473439, 437952, 455658, 440798, 451188, 444241, 473740, 443480, 481134, 462255, 451612, 466895, 420936, 479582, 482835, 445942, 457739, 439230, 446183, 429759, 482833, 458070, 447923, 444697, 448856, 425304, 450892, 434950, 423050, 463003, 476024, 429377,…	663	1535	13288	1.7887855518052873	3.492560129991773E-9	8.731400047423676E-10	8.535716577995345E-9
GOTERM_MF_FAT	GO:0001882~nucleoside binding	138	8.318264014466546	8.146446168406976E-12	426457, 445563, 428979, 453503, 456527, 471912, 433695, 443510, 479463, 473218, 443511, 421513, 456148, 462721, 422590, 481479, 423471, 449668, 473439, 437952, 455658, 440798, 451188, 444241, 473740, 443480, 481134, 462255, 451612, 466895, 420936, 479582, 482835, 445942, 457739, 439230, 446183, 429759, 482833, 458070, 447923, 444697, 448856, 425304, 450892, 434950, 423050, 463003, 476024, 429377,…	663	1558	13288	1.7752426535934807	4.928622510114167E-9	9.857245020228333E-10	1.2045409114591621E-8
GOTERM_MF_FAT	GO:0032555~purine ribonucleotide binding	149	8.981314044605183	1.3094559177490243E-10	426457, 445563, 428979, 453503, 456527, 471912, 433695, 443510, 479463, 473218, 443511, 421513, 456148, 462721, 422590, 481479, 423471, 449668, 473439, 437952, 455658, 481843, 440798, 451188, 439425, 444241, 473740, 430360, 443480, 444095, 481134, 462255, 469754, 451612, 466895, 479582, 420936, 463364, 482835, 445942, 457739, 439230, 429759, 482833, 458070, 447923, 444697, 448856, 425304, 450892,…	663	1796	13288	1.6627464417324236	7.922207745370002E-8	1.3203680038209598E-8	1.936163673832425E-7
GOTERM_MF_FAT	GO:0032553~ribonucleotide binding	149	8.981314044605183	1.3094559177490243E-10	426457, 445563, 428979, 453503, 456527, 471912, 433695, 443510, 479463, 473218, 443511, 421513, 456148, 462721, 422590, 481479, 423471, 449668, 473439, 437952, 455658, 481843, 440798, 451188, 439425, 444241, 473740, 430360, 443480, 444095, 481134, 462255, 469754, 451612, 466895, 479582, 420936, 463364, 482835, 445942, 457739, 439230, 429759, 482833, 458070, 447923, 444697, 448856, 425304, 450892,…	663	1796	13288	1.6627464417324236	7.922207745370002E-8	1.3203680038209598E-8	1.936163673832425E-7
GOTERM_MF_FAT	GO:0017076~purine nucleotide binding	151	9.101868595539482	6.935362329710986E-10	426457, 445563, 428979, 453503, 456527, 471912, 433695, 443510, 479463, 473218, 443511, 421513, 456148, 462721, 422590, 481479, 423471, 449668, 473439, 437952, 455658, 481843, 440798, 451188, 439425, 444241, 473740, 430360, 443480, 444095, 481134, 462255, 469754, 451612, 466895, 479582, 420936, 463364, 482835, 445942, 457739, 439230, 446183, 429759, 482833, 458070, 447923, 444697, 448856, 425304,…	663	1871	13288	1.6175184788383141	4.1958933028052314E-7	5.994134366638093E-8	1.025463858272957E-6
GOTERM_MF_FAT	GO:0000166~nucleotide binding	164	9.885473176612416	1.9272197393360376E-8	426457, 445563, 428979, 453503, 477087, 456527, 471912, 433695, 443510, 473218, 479463, 443511, 421513, 456148, 462721, 481479, 422590, 423471, 449668, 473439, 437952, 455658, 481843, 440798, 451188, 439425, 434040, 444241, 473740, 430360, 443480, 444095, 481134, 462255, 469754, 451612, 466895, 479582, 420936, 463364, 482835, 445942, 457739, 439230, 446183, 429759, 482833, 458070, 447923, 444697,…	663	2183	13288	1.5056922095805445	1.1659611561576355E-5	1.4574588798055288E-6	2.8495900461500412E-5
GOTERM_MF_FAT	GO:0004674~protein serine/threonine kinase activity	47	2.8330319469559977	4.3054890739032046E-7	457982, 460501, 453503, 466895, 420936, 464190, 479012, 433695, 479463, 429759, 441205, 447923, 460444, 422590, 422282, 449668, 435121, 475588, 440326, 476024, 422604, 429377, 459642, 434204, 428950, 440798, 436432, 465944, 451188, 465094, 461121, 440064, 450962, 473740, 422844, 463856, 434586, 459758, 462298, 447623, 472635, 475780, 446950, 461814, 482037, 464096, 451289	663	421	13288	2.237493864711973	2.604482225329052E-4	2.8942041733426294E-5	6.366084665199168E-4
SP_PIR_KEYWORDS	atp-binding	114	6.871609403254973	5.466401464471843E-6	426457, 453503, 471912, 456527, 433695, 479463, 473218, 421513, 456148, 462721, 422590, 481479, 423471, 449668, 473439, 455658, 440798, 451188, 473740, 443480, 481134, 462255, 451612, 466895, 420936, 479582, 482835, 445942, 457739, 439230, 429759, 482833, 458070, 447923, 444697, 448856, 434950, 463003, 476024, 429377, 421644, 434204, 476474, 465944, 461121, 422844, 434586, 464942, 437374, 438932,…	1039	1287	17854	1.5221108695603403	0.0018950486162787605	1.1157298072150823E-4	0.0074664555485215445
GOTERM_BP_FAT	GO:0006796~phosphate metabolic process	72	4.3399638336347195	1.4557930608377308E-5	453503, 435321, 450188, 461946, 464190, 433695, 479012, 479463, 443246, 481479, 422282, 422590, 449668, 435121, 459094, 440326, 475588, 440798, 459642, 436432, 426465, 451188, 450962, 473740, 449081, 452199, 462298, 469243, 425912, 447623, 475780, 446950, 451289, 436081, 437416, 457982, 435086, 460501, 449329, 466895, 420936, 452553, 474957, 437035, 475573, 429759, 441205, 447923, 460444, 480198,…	671	866	13588	1.6836337478445533	0.02364927929270444	7.476395072980591E-4	0.024453865270579467
GOTERM_BP_FAT	GO:0006793~phosphorus metabolic process	72	4.3399638336347195	1.4557930608377308E-5	453503, 435321, 450188, 461946, 464190, 433695, 479012, 479463, 443246, 481479, 422282, 422590, 449668, 435121, 459094, 440326, 475588, 440798, 459642, 436432, 426465, 451188, 450962, 473740, 449081, 452199, 462298, 469243, 425912, 447623, 475780, 446950, 451289, 436081, 437416, 457982, 435086, 460501, 449329, 466895, 420936, 452553, 474957, 437035, 475573, 429759, 441205, 447923, 460444, 480198,…	671	866	13588	1.6836337478445533	0.02364927929270444	7.476395072980591E-4	0.024453865270579467
GOTERM_MF_FAT	GO:0004672~protein kinase activity	54	3.25497287522604	1.5284900986158773E-5	453503, 435321, 464190, 433695, 479012, 479463, 443246, 422282, 422590, 449668, 435121, 475588, 440326, 459642, 440798, 436432, 451188, 450962, 473740, 462298, 447623, 475780, 446950, 451289, 457982, 437416, 435086, 460501, 466895, 420936, 429759, 441205, 447923, 460444, 476024, 429377, 422604, 434204, 428950, 465944, 465094, 461121, 440064, 422844, 463856, 434586, 459758, 426675, 472635, 449419,…	663	583	13288	1.8563988730470418	0.009204809730741115	6.60313023757575E-4	0.022597899929055476
INTERPRO	IPR002290:Serine/threonine protein kinase	34	2.049427365883062	2.9746872034179766E-5	457982, 460501, 453503, 466895, 464190, 479012, 441205, 447923, 460444, 422590, 422282, 449668, 435121, 440326, 475588, 429377, 422604, 434204, 440798, 436432, 451188, 465094, 422844, 463856, 473740, 434586, 462298, 447623, 472635, 475780, 446950, 461814, 464096, 451289	1033	265	17763	2.2062211181939397	0.03282563739143818	0.002564129055972031	0.04767788269316453
UP_SEQ_FEATURE	nucleotide phosphate-binding region:ATP	89	5.364677516576251	3.0121978341664516E-5	426457, 440748, 453503, 445116, 464190, 479012, 433695, 473218, 479463, 421513, 456148, 462721, 422590, 422282, 481479, 458766, 479931, 461389, 449668, 435121, 439729, 440326, 475588, 462972, 455658, 473439, 461647, 440798, 459642, 436432, 451188, 470171, 450154, 473740, 462298, 447623, 475780, 446749, 446950, 481134, 462255, 451289, 457982, 460501, 466895, 420936, 457739, 445942, 437035, 480464,…	1011	907	16021	1.5549670275263174	0.06135445471820444	0.020884615683736674	0.05207734393002372
INTERPRO	IPR017442:Serine/threonine protein kinase-related	43	2.591922845087402	3.295673509030348E-5	437416, 457982, 460501, 435086, 453503, 435321, 466895, 464190, 479012, 479463, 441205, 447923, 460444, 422590, 422282, 449668, 435121, 475588, 440326, 476024, 422604, 429377, 434204, 428950, 440798, 436432, 465944, 451188, 465094, 461121, 473740, 422844, 463856, 434586, 459758, 462298, 447623, 472635, 475780, 446950, 461814, 464096, 451289	1033	374	17763	1.977028125339725	0.036302727255506206	0.0026378052981410605	0.0528213333995331
SP_PIR_KEYWORDS	serine/threonine-protein kinase	43	2.591922845087402	6.182510112178317E-5	457982, 460501, 453503, 466895, 420936, 464190, 479012, 433695, 479463, 429759, 441205, 447923, 460444, 422590, 422282, 449668, 475588, 440326, 476024, 429377, 422604, 459642, 434204, 428950, 440798, 436432, 465944, 451188, 465094, 461121, 450962, 422844, 463856, 473740, 459758, 462298, 447623, 472635, 475780, 446950, 461814, 464096, 451289	1039	384	17854	1.9242310314404876	0.02122547379935491	0.001128519231799685	0.08441563207028935
GOTERM_BP_FAT	GO:0006468~protein amino acid phosphorylation	55	3.3152501506931884	7.463108528248227E-5	453503, 435321, 464190, 433695, 479012, 479463, 443246, 422282, 422590, 449668, 435121, 475588, 440326, 459642, 440798, 426465, 436432, 451188, 450962, 473740, 462298, 447623, 475780, 446950, 451289, 457982, 437416, 435086, 460501, 466895, 420936, 429759, 475573, 441205, 447923, 460444, 480198, 476024, 429377, 422604, 434204, 428950, 465944, 465094, 461121, 422844, 463856, 434586, 459758, 426675,…	671	640	13588	1.7402663934426228	0.11546932273009436	0.0034995218587384747	0.1253030218235307
SMART	SM00220:S_TKc	34	2.049427365883062	7.954953564641624E-5	457982, 460501, 453503, 466895, 464190, 479012, 441205, 447923, 460444, 422590, 422282, 449668, 435121, 440326, 475588, 429377, 422604, 434204, 440798, 436432, 451188, 465094, 422844, 463856, 473740, 434586, 462298, 447623, 472635, 475780, 446950, 461814, 464096, 451289	563	265	9131	2.0808606186534404	0.01750566324563252	0.004405442287721439	0.10136183220282868
SP_PIR_KEYWORDS	kinase	67	4.038577456298976	9.29240016081364E-5	453503, 461946, 464190, 433695, 479012, 447715, 479463, 456148, 462721, 463246, 422590, 481479, 422282, 454768, 458766, 449668, 435121, 452089, 440326, 475588, 440798, 459642, 436432, 451188, 450154, 450962, 473740, 462298, 447623, 475780, 446950, 451289, 457982, 460501, 466895, 420936, 452553, 457739, 437035, 439230, 429759, 441205, 447923, 460444, 476024, 422604, 429377, 438162, 434204, 428950,…	1039	707	17854	1.6284535369527602	0.03173176401450328	0.0016110072724309088	0.12685291918288488
INTERPRO	IPR000719:Protein kinase, core	49	2.9535864978902953	2.8792240695078527E-4	437416, 457982, 460501, 435086, 453503, 435321, 466895, 420936, 464190, 479012, 433695, 479463, 429759, 441205, 447923, 460444, 422590, 422282, 449668, 435121, 440326, 475588, 476024, 422604, 429377, 440798, 428950, 459642, 434204, 436432, 465944, 451188, 465094, 461121, 463856, 422844, 473740, 459758, 434586, 462298, 426675, 472635, 447623, 475780, 461814, 446950, 464096, 451289, 456286	1033	491	17763	1.7160525470078056	0.27609525001230795	0.01526774579890433	0.4605838135766316
SP_PIR_KEYWORDS	nucleotide-binding	127	7.655213984327909	5.119473817896883E-4	426457, 453503, 456527, 471912, 433695, 479463, 473218, 421513, 456148, 462721, 422590, 481479, 423471, 449668, 473439, 455658, 481843, 440798, 451188, 439425, 473740, 430360, 443480, 444095, 481134, 462255, 469754, 451612, 466895, 420936, 479582, 463364, 482835, 445942, 457739, 439230, 429759, 482833, 458070, 447923, 444697, 448856, 434950, 463003, 476024, 429377, 421644, 434204, 476474, 465944,…	1039	1631	17854	1.338041990807319	0.16279911359942423	0.007695939078069536	0.6970220643919389
INTERPRO	IPR008271:Serine/threonine protein kinase, active site	38	2.2905364677516573	5.509121618645705E-4	457982, 460501, 453503, 466895, 420936, 464190, 479012, 433695, 429759, 441205, 447923, 460444, 422282, 449668, 440326, 475588, 476024, 429377, 422604, 434204, 428950, 440798, 436432, 465944, 451188, 465094, 461121, 422844, 463856, 473740, 459758, 462298, 447623, 472635, 475780, 446950, 464096, 451289	1033	360	17763	1.8150855114553084	0.4611369241583241	0.025433225508551094	0.8795445078457753
GOTERM_BP_FAT	GO:0016310~phosphorylation	56	3.375527426160337	7.32648541430528E-4	453503, 435321, 464190, 433695, 479012, 479463, 443246, 481479, 422282, 422590, 449668, 435121, 475588, 440326, 459642, 440798, 426465, 436432, 451188, 450962, 473740, 462298, 447623, 475780, 446950, 451289, 457982, 437416, 435086, 460501, 466895, 420936, 429759, 475573, 441205, 447923, 460444, 480198, 476024, 422604, 429377, 434204, 428950, 465944, 465094, 461121, 463856, 422844, 434586, 459758,…	671	718	13588	1.5794162456567133	0.7002827191637997	0.027632339103784487	1.2237190596155023
UP_SEQ_FEATURE	binding site:ATP	53	3.194695599758891	0.0018359704473716772	453503, 456527, 464190, 433695, 479012, 479463, 481479, 422282, 422590, 449668, 435121, 475588, 440326, 459642, 440798, 436432, 451188, 473740, 462298, 447623, 475780, 446950, 451289, 457982, 460501, 466895, 420936, 437035, 457739, 429759, 441205, 447923, 460444, 448856, 426096, 476024, 429377, 422604, 434204, 428950, 465094, 447458, 461121, 463856, 422844, 434586, 459758, 426675, 458870, 437778,…	1011	545	16021	1.541053911559996	0.9789900032789706	0.25705640154710196	3.1279095070969265
INTERPRO	IPR017441:Protein kinase, ATP binding site	44	2.652200120554551	0.0019511850548102668	457982, 460501, 453503, 466895, 420936, 464190, 479012, 433695, 479463, 429759, 441205, 447923, 460444, 422590, 422282, 449668, 435121, 475588, 440326, 476024, 429377, 422604, 434204, 428950, 440798, 436432, 465944, 451188, 465094, 461121, 422844, 463856, 473740, 434586, 459758, 462298, 426675, 447623, 472635, 475780, 446950, 461814, 464096, 451289	1033	467	17763	1.6201371859265232	0.8882362722754805	0.0727800038569445	3.0825768844408907
UP_SEQ_FEATURE	domain:Protein kinase	44	2.652200120554551	0.010921825164408566	457982, 460501, 453503, 466895, 420936, 464190, 479012, 433695, 479463, 429759, 447923, 460444, 422590, 422282, 449668, 435121, 440326, 475588, 476024, 429377, 422604, 459642, 434204, 428950, 440798, 436432, 465944, 451188, 465094, 461121, 422844, 463856, 473740, 434586, 459758, 462298, 426675, 447623, 475780, 446950, 461814, 456286, 464096, 451289	1011	476	16021	1.4648197557954934	0.9999999999056459	0.5884582784019289	17.296708619748745
SP_PIR_KEYWORDS	transferase	90	5.424954792043399	0.17177481285103008	470861, 453503, 461946, 464190, 452577, 479012, 455568, 433695, 479463, 444884, 456148, 445247, 462721, 463246, 461673, 422590, 422282, 481479, 458766, 428368, 449668, 435121, 423533, 440326, 475588, 422511, 440798, 459642, 436432, 435914, 451188, 420766, 450154, 427367, 450962, 473740, 478714, 470022, 462298, 447623, 475780, 433367, 446950, 455797, 451289, 455589, 464747, 461510, 457982, 451612,…	1039	1385	17854	1.116638811965129	1.0	0.7156860286067085	92.37980514078714
UP_SEQ_FEATURE	active site:Proton acceptor	48	2.8933092224231465	0.21395571737105548	457982, 460501, 453503, 466895, 420936, 464190, 479012, 433695, 455568, 446183, 479463, 429759, 441205, 447923, 462721, 460444, 463246, 450053, 422590, 422282, 449668, 435121, 475588, 440326, 476024, 429377, 422604, 434204, 428950, 440798, 436432, 465944, 451188, 465094, 461121, 473740, 422844, 463856, 434586, 459758, 462298, 426675, 447623, 475780, 446950, 461814, 464096, 451289	1011	662	16021	1.1490044555209913	1.0	0.9994137502485217	98.44418232496834
Annotation Cluster 11	Enrichment Score: 5.434819115353218
Category	Term	Count	%	PValue	Genes	List Total	Pop Hits	Pop Total	Fold Enrichment	Bonferroni	Benjamini	FDR
INTERPRO	IPR000048:IQ calmodulin-binding region	20	1.2055455093429777	1.1210563708859817E-6	430766, 455032, 431792, 436053, 455814, 421637, 461284, 480464, 456354, 472310, 444595, 442483, 472121, 436338, 421191, 427704, 473357, 472605, 442236, 439729	1033	92	17763	3.7381623805715725	0.0012570352216401126	1.397486734815434E-4	0.00179720053711252
SMART	SM00015:IQ	20	1.2055455093429777	2.4330047185770486E-6	430766, 455032, 431792, 436053, 455814, 421637, 461284, 480464, 456354, 472310, 444595, 442483, 472121, 436338, 421191, 427704, 473357, 472605, 442236, 439729	563	92	9131	3.525754884547069	5.399818618827545E-4	1.800263615069353E-4	0.0031015334597706
UP_SEQ_FEATURE	domain:IQ	14	0.8438818565400843	1.8187468395335448E-5	430766, 455032, 444595, 442483, 436053, 421637, 461284, 427704, 427583, 456354, 480464, 473357, 439729, 472310	1011	53	16021	4.1859171752234845	0.03750884861162118	0.01893366616299652	0.031447042522525503
Annotation Cluster 12	Enrichment Score: 5.281026027394215
Category	Term	Count	%	PValue	Genes	List Total	Pop Hits	Pop Total	Fold Enrichment	Bonferroni	Benjamini	FDR
GOTERM_CC_FAT	GO:0000793~condensed chromosome	26	1.567209162145871	3.6652107388457385E-11	425974, 426457, 463628, 471358, 462964, 466895, 474173, 441623, 433695, 465930, 429759, 428360, 442347, 439582, 482648, 461647, 470831, 442910, 475065, 474742, 470163, 437778, 472555, 438408, 421331, 481134	610	107	12504	4.98091006588019	1.1948592892885301E-8	1.1948593225952209E-9	4.959870292253754E-8
GOTERM_CC_FAT	GO:0000794~condensed nuclear chromosome	12	0.7233273056057866	3.5942758480661563E-6	426457, 425974, 442347, 466895, 439582, 470831, 474173, 472555, 438408, 429759, 481134, 474742	610	42	12504	5.856674473067916	0.001171049817623171	5.858508543887808E-5	0.004863766858065333
GOTERM_CC_FAT	GO:0000795~synaptonemal complex	8	0.48221820373719104	2.7920651903911658E-5	426457, 425974, 439582, 474173, 472555, 438408, 481134, 474742	610	20	12504	8.199344262295082	0.00906095943020191	3.956721181671563E-4	0.03777641141041732
GOTERM_CC_FAT	GO:0000228~nuclear chromosome	17	1.024713682941531	2.517001163203161E-4	425974, 426457, 466895, 470831, 474173, 450962, 429759, 482431, 474742, 470341, 442347, 464942, 439582, 437266, 472555, 438408, 481134	610	121	12504	2.879934968161496	0.07878752239835551	0.003034813990977603	0.34007107967685135
GOTERM_CC_FAT	GO:0044454~nuclear chromosome part	13	0.7836045810729355	0.004249624308820319	426457, 425974, 470341, 464942, 439582, 470831, 474173, 472555, 438408, 429759, 481134, 450962, 474742	610	103	12504	2.5871717332484483	0.7505082818182643	0.03682717732456653	5.600052132392419
Annotation Cluster 13	Enrichment Score: 4.734744160822657
Category	Term	Count	%	PValue	Genes	List Total	Pop Hits	Pop Total	Fold Enrichment	Bonferroni	Benjamini	FDR
GOTERM_BP_FAT	GO:0030317~sperm motility	19	1.1452682338758287	4.530827813281587E-13	457982, 435086, 435321, 453503, 465927, 464190, 479012, 461611, 434586, 443246, 453498, 454768, 472635, 449419, 482149, 465451, 435121, 424650, 425060	671	43	13588	8.947839046199702	7.448668348786214E-10	4.381572882294904E-11	7.611578034527611E-10
INTERPRO	IPR015736:Protein-Kinase	9	0.5424954792043399	1.2520728026589974E-7	457982, 434586, 435086, 435321, 453503, 472635, 464190, 435121, 479012	1033	13	17763	11.904609427358702	1.4047270997574746E-4	2.006873821891464E-5	2.0072520997560517E-4
GOTERM_BP_FAT	GO:0051674~localization of cell	23	1.3863773357444245	0.02427403886942097	457982, 435086, 435321, 453503, 465927, 464190, 423230, 479012, 477698, 461611, 443246, 434586, 453498, 454768, 472635, 449419, 482149, 465451, 435121, 424650, 425060, 479127, 439729	671	284	13588	1.6399949623223693	1.0	0.42941614429481545	33.822129424016644
GOTERM_BP_FAT	GO:0048870~cell motility	23	1.3863773357444245	0.02427403886942097	457982, 435086, 435321, 453503, 465927, 464190, 423230, 479012, 477698, 461611, 443246, 434586, 453498, 454768, 472635, 449419, 482149, 465451, 435121, 424650, 425060, 479127, 439729	671	284	13588	1.6399949623223693	1.0	0.42941614429481545	33.822129424016644
GOTERM_BP_FAT	GO:0006928~cell motion	26	1.567209162145871	0.06341441201994215	457982, 435086, 435321, 453503, 464190, 477698, 479012, 461611, 443246, 453498, 454768, 482149, 435121, 424650, 479127, 439729, 465927, 423230, 434586, 426675, 472635, 449419, 465451, 438863, 437949, 425060	671	367	13588	1.4346312998209187	1.0	0.6938188282803918	66.73326894118632
Annotation Cluster 14	Enrichment Score: 4.08090789924933
Category	Term	Count	%	PValue	Genes	List Total	Pop Hits	Pop Total	Fold Enrichment	Bonferroni	Benjamini	FDR
GOTERM_CC_FAT	GO:0001669~acrosomal vesicle	21	1.2658227848101267	1.4303184195806542E-15	434950, 480445, 444069, 467883, 426530, 477219, 422050, 445256, 463280, 458884, 434881, 436878, 422776, 481712, 476273, 465451, 479969, 438863, 425060, 450367, 480980	610	43	12504	10.010827296988182	4.705125178361413E-13	1.176836406102666E-13	1.9539925233402755E-12
GOTERM_CC_FAT	GO:0030141~secretory granule	22	1.3261000602772754	1.8795697805042262E-7	434950, 480445, 444069, 467883, 426530, 477219, 422050, 445256, 463280, 458884, 446428, 434881, 436878, 422776, 481712, 476273, 465451, 479969, 438863, 425060, 450367, 480980	610	117	12504	3.854392601933586	6.127210340467482E-5	3.4041042402677135E-6	2.5434843408111973E-4
GOTERM_CC_FAT	GO:0016023~cytoplasmic membrane-bounded vesicle	31	1.8685955394816152	0.01923466323653677	480445, 444069, 467883, 468920, 422050, 445256, 458884, 443246, 434881, 422776, 476273, 465134, 480980, 434950, 426530, 477921, 477219, 423230, 425035, 445387, 463280, 446428, 436878, 449419, 481712, 465451, 479969, 438863, 425060, 422317, 450367	610	414	12504	1.5349014017581373	0.9982207979984923	0.14309569758565088	23.11234027174044
GOTERM_CC_FAT	GO:0031988~membrane-bounded vesicle	31	1.8685955394816152	0.02296866152507715	480445, 444069, 467883, 468920, 422050, 445256, 458884, 443246, 434881, 422776, 476273, 465134, 480980, 434950, 426530, 477921, 477219, 423230, 425035, 445387, 463280, 446428, 436878, 449419, 481712, 465451, 479969, 438863, 425060, 422317, 450367	610	420	12504	1.512974238875878	0.999486938942573	0.16503034625189883	26.980497744144593
GOTERM_CC_FAT	GO:0031410~cytoplasmic vesicle	35	2.109704641350211	0.036988323992201304	480445, 444069, 467883, 468920, 475318, 422050, 450047, 445256, 458884, 443246, 434881, 422776, 421226, 476273, 465134, 480980, 434950, 426530, 462818, 477921, 477219, 423230, 425035, 445387, 463280, 446428, 436878, 449419, 481712, 465451, 479969, 438863, 425060, 422317, 450367	610	508	12504	1.4122886278559443	0.9999953880329512	0.2485426612574888	39.95214312862946
GOTERM_CC_FAT	GO:0031982~vesicle	35	2.109704641350211	0.04744427583185888	480445, 444069, 467883, 468920, 475318, 422050, 450047, 445256, 458884, 443246, 434881, 422776, 421226, 476273, 465134, 480980, 434950, 426530, 462818, 477921, 477219, 423230, 425035, 445387, 463280, 446428, 436878, 449419, 481712, 465451, 479969, 438863, 425060, 422317, 450367	610	519	12504	1.3823557282289396	0.9999998686991557	0.29140657213702725	48.198926066840805
SP_PIR_KEYWORDS	cytoplasmic vesicle	19	1.1452682338758287	0.13022212252632606	444069, 467883, 426530, 462818, 477921, 477219, 423230, 425035, 445387, 475318, 450047, 445256, 463280, 458884, 446428, 434881, 476273, 438863, 450367	1039	232	17854	1.4072964720719525	1.0	0.6430123505051084	85.12827156964993
Annotation Cluster 15	Enrichment Score: 3.951011729496529
Category	Term	Count	%	PValue	Genes	List Total	Pop Hits	Pop Total	Fold Enrichment	Bonferroni	Benjamini	FDR
GOTERM_CC_FAT	GO:0005930~axoneme	13	0.7836045810729355	9.65907238143202E-8	469820, 429830, 447762, 462935, 435567, 443877, 433996, 426339, 438676, 425304, 450818, 461389, 476966	610	37	12504	7.202126716880814	3.148808174024964E-5	1.8522675492294027E-6	1.3070923823299552E-4
GOTERM_CC_FAT	GO:0044441~cilium part	8	0.48221820373719104	0.0033267696530890874	451295, 447762, 426339, 438676, 463666, 461389, 450818, 425304	610	41	12504	3.9996801279488206	0.6625489794442504	0.03056140211361158	4.409222868871665
GOTERM_CC_FAT	GO:0035085~cilium axoneme	6	0.3616636528028933	0.004365225261680454	447762, 426339, 438676, 461389, 450818, 425304	610	23	12504	5.347398431931575	0.7597748091001515	0.03683545352028883	5.748248619051188
Annotation Cluster 16	Enrichment Score: 3.8663632351926993
Category	Term	Count	%	PValue	Genes	List Total	Pop Hits	Pop Total	Fold Enrichment	Bonferroni	Benjamini	FDR
INTERPRO	IPR006586:ADAM, cysteine-rich	19	1.1452682338758287	4.469113734539986E-14	452717, 479811, 464034, 438800, 450501, 473045, 463640, 431716, 476608, 476862, 433607, 439938, 434103, 477810, 429754, 456264, 441913, 439589, 465750	1033	34	17763	9.609276237116337	5.020051041526585E-11	5.020051041526585E-11	7.173150962103136E-11
SMART	SM00608:ACR	19	1.1452682338758287	1.0783567206695576E-13	452717, 479811, 464034, 438800, 450501, 473045, 463640, 431716, 476608, 476862, 433607, 439938, 434103, 477810, 429754, 456264, 441913, 439589, 465750	563	34	9131	9.063264026747467	2.39321895634248E-11	2.39321895634248E-11	1.3742340598810188E-10
PIR_SUPERFAMILY	PIRSF006749:mouse meltrin alpha	13	0.7836045810729355	1.1486530992284263E-13	434103, 452717, 479811, 456264, 438800, 429754, 450501, 473045, 431716, 476862, 441913, 439938, 439589	311	18	8136	18.893890675241156	3.3093527918026666E-11	3.3093527918026666E-11	1.5260015473472777E-10
INTERPRO	IPR001762:Blood coagulation inhibitor, Disintegrin	19	1.1452682338758287	3.0371510974277745E-13	452717, 479811, 464034, 438800, 450501, 473045, 463640, 431716, 476608, 476862, 433607, 439938, 434103, 477810, 429754, 456264, 441913, 439589, 465750	1033	37	17763	8.830145731404203	3.4081537592101085E-10	1.7040768796050543E-10	4.869660230610862E-10
SMART	SM00050:DISIN	19	1.1452682338758287	7.260186783943526E-13	452717, 479811, 464034, 438800, 450501, 473045, 463640, 431716, 476608, 476862, 433607, 439938, 434103, 477810, 429754, 456264, 441913, 439589, 465750	563	37	9131	8.328404781335509	1.6116641354813055E-10	8.058320677406527E-11	9.254708110972842E-10
INTERPRO	IPR002870:Peptidase M12B, propeptide	19	1.1452682338758287	2.205025378264651E-10	452717, 479811, 464034, 438800, 450501, 473045, 463640, 431716, 476608, 476862, 433607, 439938, 434103, 477810, 429754, 456264, 441913, 439589, 465750	1033	51	17763	6.406184158077559	2.474037802402407E-7	6.185095080546432E-8	3.5349744242907377E-7
INTERPRO	IPR001590:Peptidase M12B, ADAM/reprolysin	19	1.1452682338758287	4.5709331485024293E-10	452717, 479811, 464034, 438800, 450501, 473045, 463640, 431716, 476608, 476862, 433607, 439938, 434103, 477810, 429754, 456264, 441913, 439589, 465750	1033	53	17763	6.164441359659538	5.128586221259113E-7	1.0257174543060188E-7	7.327868423168127E-7
INTERPRO	IPR018358:Disintegrin, conserved site	15	0.9041591320072333	1.9058082373019735E-7	452717, 479811, 450501, 473045, 463640, 431716, 476862, 433607, 439938, 434103, 477810, 429754, 456264, 441913, 465750	1033	46	17763	5.607243570857359	2.1380884417332435E-4	2.6728605852288645E-5	3.055282168151763E-4
GOTERM_MF_FAT	GO:0008237~metallopeptidase activity	28	1.6877637130801686	5.883350820419921E-7	464034, 438800, 477848, 450501, 473045, 463640, 466249, 433607, 476608, 476862, 439938, 422875, 434103, 477810, 476658, 441913, 439589, 465750, 444262, 452717, 479811, 422066, 431716, 428061, 429754, 456264, 446628, 442354	663	187	13288	3.000975955993257	3.558794892418726E-4	3.559364946859045E-5	8.699097375552967E-4
GOTERM_BP_FAT	GO:0006508~proteolysis	87	5.244122965641953	8.86935790238106E-7	475139, 477848, 450501, 463682, 453056, 463640, 467065, 476608, 445211, 433607, 470287, 442825, 422875, 450047, 456363, 434103, 434881, 459385, 422776, 476658, 420842, 476325, 429286, 444262, 421672, 460436, 434041, 446888, 429219, 449731, 454123, 428061, 462362, 468250, 436130, 429754, 456264, 468364, 474292, 435502, 468856, 465389, 447307, 437253, 482674, 428862, 479302, 464034, 438800, 477720,…	671	1034	13588	1.7038514645135439	0.0014570605408488202	5.608008459989655E-5	0.0014900023470931778
GOTERM_MF_FAT	GO:0004222~metalloendopeptidase activity	20	1.2055455093429777	3.2444807109123575E-6	452717, 479811, 464034, 438800, 450501, 473045, 463640, 431716, 476608, 476862, 433607, 439938, 434103, 477810, 429754, 456264, 446628, 441913, 439589, 465750	663	114	13288	3.5161811013204205	0.0019609887585944064	1.784308079112451E-4	0.004797187479166354
GOTERM_MF_FAT	GO:0070011~peptidase activity, acting on L-amino acid peptides	56	3.375527426160337	9.583238800238708E-6	475139, 477848, 463682, 450501, 453056, 463640, 467065, 433607, 476608, 470287, 442825, 422875, 434103, 434881, 422776, 476658, 429286, 444262, 421672, 434041, 446888, 428061, 436130, 429754, 456264, 468364, 474292, 465389, 468856, 441500, 464034, 438800, 473045, 466249, 476862, 439938, 476110, 477810, 458884, 438124, 427151, 463416, 441913, 439589, 465750, 479811, 452717, 479021, 422066, 431716,…	663	603	13288	1.8613018367188694	0.005781111943291117	4.830405696123474E-4	0.014168857409968538
GOTERM_MF_FAT	GO:0008233~peptidase activity	56	3.375527426160337	3.182711690805834E-5	475139, 477848, 463682, 450501, 453056, 463640, 467065, 433607, 476608, 470287, 442825, 422875, 434103, 434881, 422776, 476658, 429286, 444262, 421672, 434041, 446888, 428061, 436130, 429754, 456264, 468364, 474292, 465389, 468856, 441500, 464034, 438800, 473045, 466249, 476862, 439938, 476110, 477810, 458884, 438124, 427151, 463416, 441913, 439589, 465750, 479811, 452717, 479021, 422066, 431716,…	663	629	13288	1.7843640819419366	0.019071505172922665	0.0012828905353230446	0.04704930710346389
UP_SEQ_FEATURE	domain:Disintegrin	10	0.6027727546714888	4.691482402312937E-4	434103, 452717, 479811, 429754, 450501, 473045, 431716, 476862, 441913, 439938	1011	38	16021	4.170180644489562	0.6270761361422146	0.13143388545346635	0.8082076345539368
GOTERM_MF_FAT	GO:0004175~endopeptidase activity	38	2.2905364677516573	5.715386443170488E-4	464034, 438800, 463682, 450501, 473045, 463640, 433607, 476608, 476862, 439938, 442825, 470287, 476110, 477810, 434103, 458884, 434881, 427151, 422776, 463416, 441913, 439589, 429286, 465750, 479811, 452717, 479021, 446888, 431716, 426530, 449132, 436130, 429754, 456264, 446628, 474292, 465389, 468856	663	421	13288	1.8090375927458502	0.2924024159896489	0.019032098968996047	0.8417568327899749
UP_SEQ_FEATURE	domain:Peptidase M12B	10	0.6027727546714888	5.762044397122825E-4	434103, 452717, 479811, 429754, 450501, 473045, 431716, 476862, 441913, 439938	1011	39	16021	4.063252935656496	0.702258854886123	0.1405317125204365	0.9917703010803636
UP_SEQ_FEATURE	domain:EGF-like	11	0.6630500301386377	0.00982740366862967	434103, 452717, 479811, 429754, 450501, 445748, 473045, 431716, 476862, 441913, 439938	1011	68	16021	2.5634345726421133	0.9999999990354658	0.5641142153689668	15.699844596265677
INTERPRO	IPR000742:EGF-like, type 3	21	1.2658227848101267	0.012009747881213105	452717, 479811, 430590, 464034, 438800, 450501, 448823, 445748, 473045, 463640, 431716, 476608, 476862, 433607, 477810, 429754, 456264, 478064, 441913, 439589, 465750	1033	199	17763	1.8146054571015775	0.9999987043604992	0.2704063802762843	17.60942432450169
INTERPRO	IPR013111:EGF, extracellular	10	0.6027727546714888	0.02130914260445585	452717, 477810, 438800, 429754, 448823, 473045, 463640, 431716, 441913, 439589	1033	71	17763	2.421908021215385	0.9999999999680635	0.3832832806184264	29.19982640963319
SP_PIR_KEYWORDS	integrin	9	0.5424954792043399	0.02428743048108974	452717, 479811, 456264, 438800, 429754, 463640, 420936, 463592, 441913	1039	61	17854	2.5353192697896776	0.9998028942816765	0.22782069449349052	28.526544516013054
GOTERM_BP_FAT	GO:0007229~integrin-mediated signaling pathway	9	0.5424954792043399	0.03314711238421987	452717, 479811, 456264, 438800, 429754, 463640, 420936, 463592, 441913	671	76	13588	2.3980704368970116	1.0	0.5176943968442103	43.23754238908134
INTERPRO	IPR013032:EGF-like region, conserved site	26	1.567209162145871	0.060415010906441025	430590, 464034, 438800, 450501, 448823, 445748, 473045, 463640, 476608, 476862, 439938, 434103, 477810, 429935, 478064, 447453, 441913, 439589, 452717, 479811, 431716, 445930, 440120, 429754, 448521, 426675	1033	310	17763	1.4422071636011617	1.0	0.6369913602457217	63.176419562135386
UP_SEQ_FEATURE	metal ion-binding site:Zinc; catalytic	12	0.7233273056057866	0.1246957838284013	479811, 476728, 450501, 446628, 422066, 476862, 476658, 441913, 439938, 432170, 428061, 426312	1011	118	16021	1.6115274354976614	1.0	0.9954091866940019	90.00570084371856
GOTERM_MF_FAT	GO:0005178~integrin binding	4	0.24110910186859552	0.12593133741033874	452717, 479811, 450501, 439938	663	25	13288	3.206757164404223	1.0	0.7974325037207093	86.33242403455277
SP_PIR_KEYWORDS	Protease	37	2.230259192284509	0.1282193571451375	475139, 441500, 477848, 450501, 463682, 453056, 463640, 467065, 466249, 476862, 433607, 439938, 422875, 476110, 458884, 434881, 438124, 422776, 427151, 476658, 463416, 441913, 439589, 444262, 479811, 479021, 421672, 434041, 422066, 447035, 477921, 428061, 436130, 446628, 468364, 442354, 465389	1039	509	17854	1.2491193171611665	1.0	0.6448080029231327	84.65364573986422
GOTERM_MF_FAT	GO:0032403~protein complex binding	7	0.42194092827004215	0.192376517979732	423050, 452717, 479811, 450501, 437325, 439938, 450962	663	78	13288	1.7986618710600613	1.0	0.8840270273839284	95.75390451630675
UP_SEQ_FEATURE	compositionally biased region:Cys-rich	12	0.7233273056057866	0.22448890321861514	452717, 479811, 450501, 473045, 426675, 431716, 440546, 476862, 441913, 439938, 442093, 479917	1011	134	16021	1.4191062491695823	1.0	0.9993381800222689	98.76792056759993
INTERPRO	IPR006025:Peptidase M, neutral zinc metallopeptidases, zinc-binding site	8	0.48221820373719104	0.24117493172032925	434103, 479811, 450501, 446628, 422066, 476862, 441913, 439938	1033	87	17763	1.5811997195980907	1.0	0.9547946814945651	98.80188798785618
UP_SEQ_FEATURE	metal ion-binding site:Zinc; in inhibited form	4	0.24110910186859552	0.27525841798783035	479811, 450501, 476862, 439938	1011	29	16021	2.185749855042805	1.0	0.9997394355477774	99.61793343250017
INTERPRO	IPR001818:Peptidase M10A and M12B, matrixin and adamalysin	4	0.24110910186859552	0.3970224289222445	479811, 450501, 476862, 439938	1033	39	17763	1.763645841090178	1.0	0.9925013705970361	99.96994550311186
UP_SEQ_FEATURE	short sequence motif:Cysteine switch	4	0.24110910186859552	0.44950705421046055	479811, 450501, 476862, 439938	1011	39	16021	1.6253011742625985	1.0	0.9999959769410884	99.9967129671668
SP_PIR_KEYWORDS	egf-like domain	14	0.8438818565400843	0.5302233726221647	430590, 479811, 452717, 450501, 448823, 473045, 445748, 431716, 476862, 439938, 434103, 429754, 478064, 441913	1039	222	17854	1.0836649931933857	1.0	0.9667814439678825	99.99670184551196
INTERPRO	IPR006210:EGF-like	10	0.6027727546714888	0.8404130449630928	430590, 478064, 448823, 445748, 473045, 447453, 476862, 441913, 439589, 465750	1033	203	17763	0.84707127835612	1.0	0.9999979852397493	99.99999999998329
SMART	SM00181:EGF	10	0.6027727546714888	0.8852586990879638	430590, 478064, 448823, 445748, 473045, 447453, 476862, 441913, 439589, 465750	563	203	9131	0.7989395304884984	1.0	0.9999032331267437	99.99999999989687
SP_PIR_KEYWORDS	zymogen	8	0.48221820373719104	0.9479868784253997	479811, 479021, 450501, 467065, 422776, 476862, 439938, 428061	1039	199	17854	0.6908072605568749	1.0	0.9996692785481569	100.0
GOTERM_CC_FAT	GO:0005578~proteinaceous extracellular matrix	6	0.3616636528028933	0.9990483945789934	430590, 456682, 479811, 450501, 476862, 439938	610	297	12504	0.41410829607550925	1.0	0.9999997789762904	100.0
GOTERM_CC_FAT	GO:0031012~extracellular matrix	6	0.3616636528028933	0.999400884163646	430590, 456682, 479811, 450501, 476862, 439938	610	309	12504	0.39802642049976134	1.0	0.999999863924111	100.0
Annotation Cluster 17	Enrichment Score: 3.4789765024686856
Category	Term	Count	%	PValue	Genes	List Total	Pop Hits	Pop Total	Fold Enrichment	Bonferroni	Benjamini	FDR
GOTERM_BP_FAT	GO:0019400~alditol metabolic process	9	0.5424954792043399	1.7156488448504638E-5	445922, 476728, 449329, 450188, 461946, 457739, 452577, 437035, 470590	671	25	13588	7.290134128166915	0.027811447191856575	8.543472302463551E-4	0.02881823360054714
GOTERM_BP_FAT	GO:0006071~glycerol metabolic process	8	0.48221820373719104	8.415997901545183E-5	445922, 449329, 450188, 461946, 457739, 452577, 437035, 470590	671	23	13588	7.043607853301367	0.1292190514603747	0.0038360907764016794	0.1412910716301674
GOTERM_BP_FAT	GO:0019751~polyol metabolic process	9	0.5424954792043399	0.0010483633522419458	445922, 476728, 449329, 450188, 461946, 457739, 452577, 437035, 470590	671	43	13588	4.238450074515649	0.8217224039319797	0.03759536486821968	1.7466930886462562
GOTERM_BP_FAT	GO:0006072~glycerol-3-phosphate metabolic process	4	0.24110910186859552	0.008017669288102693	449329, 450188, 461946, 437035	671	9	13588	9.000165590329525	0.9999982115712222	0.21047558384511222	12.649039589119704
Annotation Cluster 18	Enrichment Score: 3.3103261359448592
Category	Term	Count	%	PValue	Genes	List Total	Pop Hits	Pop Total	Fold Enrichment	Bonferroni	Benjamini	FDR
GOTERM_BP_FAT	GO:0007127~meiosis I	11	0.6630500301386377	4.747741618975325E-6	466222, 445563, 426457, 425974, 442347, 439582, 456960, 447035, 457360, 441623, 472555	671	35	13588	6.36440281030445	0.007774923450546534	2.601430152820994E-4	0.007975696188899928
GOTERM_CC_FAT	GO:0000795~synaptonemal complex	8	0.48221820373719104	2.7920651903911658E-5	426457, 425974, 439582, 474173, 472555, 438408, 481134, 474742	610	20	12504	8.199344262295082	0.00906095943020191	3.956721181671563E-4	0.03777641141041732
GOTERM_BP_FAT	GO:0007129~synapsis	6	0.3616636528028933	0.0010822722197189477	466222, 426457, 425974, 439582, 441623, 472555	671	17	13588	7.14719032173227	0.8313987878411991	0.037961120639578794	1.8027071883475854
GOTERM_BP_FAT	GO:0070192~chromosome organization involved in meiosis	6	0.3616636528028933	0.0010822722197189477	466222, 426457, 425974, 439582, 441623, 472555	671	17	13588	7.14719032173227	0.8313987878411991	0.037961120639578794	1.8027071883475854
GOTERM_BP_FAT	GO:0007130~synaptonemal complex assembly	4	0.24110910186859552	0.008017669288102693	466222, 425974, 439582, 472555	671	9	13588	9.000165590329525	0.9999982115712222	0.21047558384511222	12.649039589119704
GOTERM_BP_FAT	GO:0070193~synaptonemal complex organization	4	0.24110910186859552	0.011038483021286738	466222, 425974, 439582, 472555	671	10	13588	8.100149031296572	0.9999999881171358	0.2622395798008019	17.01187912764144
Annotation Cluster 19	Enrichment Score: 2.94339518669915
Category	Term	Count	%	PValue	Genes	List Total	Pop Hits	Pop Total	Fold Enrichment	Bonferroni	Benjamini	FDR
GOTERM_CC_FAT	GO:0044442~microtubule-based flagellum part	5	0.3013863773357444	3.333209892637558E-4	469820, 426465, 435567, 465535, 476966	610	8	12504	12.811475409836067	0.10298326126018376	0.0038739324699355038	0.45011855860247474
GOTERM_CC_FAT	GO:0044460~flagellum part	5	0.3013863773357444	3.333209892637558E-4	469820, 426465, 435567, 465535, 476966	610	8	12504	12.811475409836067	0.10298326126018376	0.0038739324699355038	0.45011855860247474
GOTERM_CC_FAT	GO:0035086~flagellar axoneme	3	0.18083182640144665	0.013307274505725086	469820, 435567, 476966	610	4	12504	15.373770491803281	0.9873144885120141	0.10343310352053958	16.580386999183826
Annotation Cluster 20	Enrichment Score: 2.7858285272155348
Category	Term	Count	%	PValue	Genes	List Total	Pop Hits	Pop Total	Fold Enrichment	Bonferroni	Benjamini	FDR
INTERPRO	IPR008191:Maternal tudor protein	9	0.5424954792043399	1.7829608915258436E-8	445894, 450733, 461342, 459642, 422225, 445942, 473480, 426585, 458944	1033	11	17763	14.069083868696648	2.0004621269498202E-5	3.334131335908097E-6	2.858344078093822E-5
INTERPRO	IPR018351:Tudor subgroup	8	0.48221820373719104	5.238050396375185E-6	450733, 461342, 459642, 422225, 445942, 473480, 426585, 458944	1033	14	17763	9.826026828930992	0.005859871521536331	5.341398362359584E-4	0.008397022623019001
INTERPRO	IPR002999:Tudor domain	8	0.48221820373719104	4.1730674342295535E-4	450733, 461342, 459642, 422225, 445942, 473480, 426585, 458944	1033	25	17763	5.502575024201355	0.3739442714536807	0.021062114986288627	0.6669089849060117
SMART	SM00333:TUDOR	8	0.48221820373719104	5.843959700531336E-4	450733, 461342, 459642, 422225, 445942, 473480, 426585, 458944	563	25	9131	5.189911190053286	0.12170594663158207	0.021396742550742753	0.742432011884886
GOTERM_CC_FAT	GO:0033391~chromatoid body	4	0.24110910186859552	0.002058572338618196	453893, 478732, 473480, 426585	610	6	12504	13.665573770491804	0.489204661219804	0.020151351946047114	2.7500676737078233
GOTERM_CC_FAT	GO:0043186~P granule	4	0.24110910186859552	0.0034724970170609878	461342, 453893, 473480, 426585	610	7	12504	11.71334894613583	0.6782576091180257	0.03100915341766286	4.598186217213707
GOTERM_CC_FAT	GO:0060293~germ plasm	4	0.24110910186859552	0.0034724970170609878	461342, 453893, 473480, 426585	610	7	12504	11.71334894613583	0.6782576091180257	0.03100915341766286	4.598186217213707
GOTERM_CC_FAT	GO:0045495~pole plasm	4	0.24110910186859552	0.0034724970170609878	461342, 453893, 473480, 426585	610	7	12504	11.71334894613583	0.6782576091180257	0.03100915341766286	4.598186217213707
UP_SEQ_FEATURE	domain:Tudor 3	3	0.18083182640144665	0.011412209990668925	450733, 473480, 426585	1011	3	16021	15.846686449060336	0.9999999999667311	0.5908077731119292	18.002941373539883
UP_SEQ_FEATURE	domain:Tudor 4	3	0.18083182640144665	0.011412209990668925	450733, 473480, 426585	1011	3	16021	15.846686449060336	0.9999999999667311	0.5908077731119292	18.002941373539883
UP_SEQ_FEATURE	domain:Tudor 1	4	0.24110910186859552	0.01574615689206809	450733, 461342, 473480, 426585	1011	9	16021	7.042971755137927	0.9999999999999968	0.6962323006757836	24.00220635725233
UP_SEQ_FEATURE	domain:Tudor	4	0.24110910186859552	0.01574615689206809	459642, 422225, 445942, 458944	1011	9	16021	7.042971755137927	0.9999999999999968	0.6962323006757836	24.00220635725233
UP_SEQ_FEATURE	domain:Tudor 2	4	0.24110910186859552	0.01574615689206809	450733, 461342, 473480, 426585	1011	9	16021	7.042971755137927	0.9999999999999968	0.6962323006757836	24.00220635725233
GOTERM_CC_FAT	GO:0030529~ribonucleoprotein complex	12	0.7233273056057866	0.998094139549685	441205, 466861, 462972, 461342, 453893, 469479, 470851, 478732, 470444, 473480, 453908, 426585	610	462	12504	0.5324249520970833	1.0	0.9999992328249536	100.0
Annotation Cluster 21	Enrichment Score: 2.6691529012308974
Category	Term	Count	%	PValue	Genes	List Total	Pop Hits	Pop Total	Fold Enrichment	Bonferroni	Benjamini	FDR
INTERPRO	IPR018247:EF-HAND 1	31	1.8685955394816152	5.058747041930448E-6	475787, 464173, 430590, 474911, 450188, 471974, 441416, 439230, 472310, 440427, 443877, 458884, 464955, 438103, 448676, 437325, 470678, 462386, 452894, 422431, 455419, 432359, 423050, 431260, 436877, 430340, 472476, 439910, 447307, 454821, 467694	1033	211	17763	2.5263599785284656	0.005659850888131701	5.674318034081249E-4	0.008109595628813526
INTERPRO	IPR018249:EF-HAND 2	29	1.7480409885473176	2.2062414708729386E-5	475787, 464173, 474911, 450188, 441416, 439230, 472310, 440427, 443877, 458884, 464955, 479296, 438103, 448676, 437325, 470678, 462386, 452894, 422431, 455419, 432359, 423050, 431260, 447032, 469268, 436877, 430340, 454821, 479118	1033	205	17763	2.432540788137794	0.02445042720084112	0.0020607323007963974	0.03536338103533598
INTERPRO	IPR011992:EF-Hand type	29	1.7480409885473176	1.3688269662946154E-4	475787, 464173, 474911, 450188, 441416, 475573, 472310, 440427, 443877, 458884, 464955, 479296, 448676, 437325, 470678, 462386, 452894, 421020, 422431, 455419, 432359, 423050, 431260, 447032, 469268, 436877, 430340, 472476, 454821	1033	227	17763	2.1967879364239993	0.142378910754275	0.008496636581834749	0.21921716962012283
INTERPRO	IPR018248:EF hand	19	1.1452682338758287	6.287129877195184E-4	464173, 423050, 475787, 474911, 450188, 441416, 439230, 472310, 440427, 443877, 458884, 464955, 437325, 470678, 462386, 452894, 454821, 422431, 432359	1033	132	17763	2.4751166065299657	0.5062064762588043	0.02783089439309583	1.0031692792072278
INTERPRO	IPR002048:Calcium-binding EF-hand	19	1.1452682338758287	9.791648098993373E-4	464173, 423050, 475787, 474911, 450188, 441416, 439230, 472310, 458884, 430340, 448676, 479296, 437325, 470678, 462386, 452894, 454821, 422431, 432359	1033	137	17763	2.3847838836639084	0.6668495650883209	0.041394282887008194	1.5582437527391857
UP_SEQ_FEATURE	domain:EF-hand 2	22	1.3261000602772754	0.0011140390421062202	464173, 474911, 450188, 431260, 441416, 447032, 439230, 469268, 472310, 458884, 430340, 448676, 479296, 437325, 472476, 470678, 462386, 452894, 454821, 422431, 479118, 455419	1011	160	16021	2.1789193867457963	0.9039623920058678	0.1918449952511343	1.909129350879779
UP_SEQ_FEATURE	domain:EF-hand 1	22	1.3261000602772754	0.0012070023618890877	474911, 450188, 431260, 441416, 447032, 439230, 469268, 472310, 436877, 458884, 430340, 448676, 479296, 437325, 472476, 470678, 462386, 452894, 454821, 422431, 479118, 455419	1011	161	16021	2.1653857259585556	0.9210271654550111	0.19067464979144944	2.0668784789631967
SMART	SM00054:EFh	19	1.1452682338758287	0.0017904190618150938	464173, 423050, 475787, 474911, 450188, 441416, 439230, 472310, 458884, 430340, 448676, 479296, 437325, 470678, 462386, 452894, 454821, 422431, 432359	563	137	9131	2.249277203718349	0.32822329550368623	0.0485124337266174	2.2585634542536703
UP_SEQ_FEATURE	calcium-binding region:1	17	1.024713682941531	0.003533515938015709	464173, 474911, 431260, 441416, 439230, 472310, 436877, 458884, 448676, 437325, 472476, 470678, 462386, 452894, 454821, 422431, 455419	1011	120	16021	2.2449472469502143	0.9994130694177337	0.391062879435769	5.937762711731887
UP_SEQ_FEATURE	calcium-binding region:2	15	0.9041591320072333	0.009192008099221051	464173, 474911, 441416, 439230, 472310, 436877, 458884, 448676, 437325, 470678, 452894, 462386, 454821, 422431, 455419	1011	110	16021	2.160911788508228	0.9999999962852377	0.5546031653125613	14.75946026322238
GOTERM_MF_FAT	GO:0005509~calcium ion binding	58	3.496081977094635	0.010537473616179507	430590, 480445, 475787, 450188, 446219, 441416, 472310, 448676, 438103, 479296, 482149, 462386, 421020, 465535, 423533, 420844, 432359, 479985, 426465, 431260, 426848, 460801, 473740, 436877, 443723, 465451, 433367, 437949, 454821, 425060, 464173, 457094, 474911, 448823, 450380, 433797, 439230, 475573, 440427, 443877, 458884, 440524, 464955, 453498, 437325, 470678, 452894, 422431, 455419, 423050,…	663	840	13288	1.3838684191625368	0.9983533271514379	0.20458620504315206	14.498305081042451
UP_SEQ_FEATURE	domain:EF-hand 3	11	0.6630500301386377	0.03298240774968273	464173, 430340, 448676, 437325, 470678, 441416, 462386, 454821, 422431, 455419, 472310	1011	82	16021	2.1257750114593135	1.0	0.8819098095020722	44.009320129792414
SP_PIR_KEYWORDS	calcium	46	2.772754671488849	0.3645842262895176	430590, 480445, 475787, 457094, 464173, 474911, 450188, 450380, 433797, 441416, 439230, 440427, 458884, 440524, 464955, 453498, 448676, 438103, 437325, 470678, 482149, 462386, 452894, 465535, 423533, 422431, 420844, 455419, 432359, 423050, 425017, 426465, 431260, 426848, 480092, 473740, 436877, 430340, 446628, 472476, 465451, 433367, 454821, 437949, 448361, 425060	1039	731	17854	1.0813354417130012	1.0	0.9078357546763376	99.79586716995705
UP_SEQ_FEATURE	domain:EF-hand 4	5	0.3013863773357444	0.4597367121350179	464173, 437325, 441416, 462386, 454821	1011	55	16021	1.4406078590054852	1.0	0.9999969127257767	99.99762354522305
Annotation Cluster 22	Enrichment Score: 2.5251810152801486
Category	Term	Count	%	PValue	Genes	List Total	Pop Hits	Pop Total	Fold Enrichment	Bonferroni	Benjamini	FDR
UP_SEQ_FEATURE	repeat:MORN 2	6	0.3616636528028933	8.282211062306104E-4	469752, 442994, 459721, 462774, 422863, 468590	1011	13	16021	7.313855284181694	0.8247675844386821	0.175943174599001	1.4226250239599558
UP_SEQ_FEATURE	repeat:MORN 1	6	0.3616636528028933	8.282211062306104E-4	469752, 442994, 459721, 462774, 422863, 468590	1011	13	16021	7.313855284181694	0.8247675844386821	0.175943174599001	1.4226250239599558
INTERPRO	IPR003409:MORN motif	6	0.3616636528028933	0.0012058943585319141	469752, 442994, 459721, 462774, 422863, 468590	1033	15	17763	6.878218780251694	0.7417507105433745	0.048905496850068175	1.9158005628142183
SMART	SM00698:MORN	6	0.3616636528028933	0.0015531730506824512	469752, 442994, 459721, 462774, 422863, 468590	563	15	9131	6.487388987566607	0.2918309660743783	0.04810073748119892	1.9620106536951676
UP_SEQ_FEATURE	repeat:MORN 3	5	0.3013863773357444	0.0051643533780897375	469752, 442994, 459721, 462774, 468590	1011	12	16021	6.602786020441806	0.9999812365255601	0.45373133130052246	8.564729352323752
UP_SEQ_FEATURE	repeat:MORN 4	3	0.18083182640144665	0.1064329890677897	469752, 442994, 468590	1011	9	16021	5.282228816353445	1.0	0.9911817091933703	85.71637732869797
Annotation Cluster 23	Enrichment Score: 2.210735342175334
Category	Term	Count	%	PValue	Genes	List Total	Pop Hits	Pop Total	Fold Enrichment	Bonferroni	Benjamini	FDR
GOTERM_MF_FAT	GO:0004835~tubulin-tyrosine ligase activity	7	0.42194092827004215	5.080958171568889E-5	441956, 447762, 479125, 448528, 450158, 459211, 425304	663	15	13288	9.353041729512318	0.03027289091178187	0.0019194416301860917	0.07510082886370562
UP_SEQ_FEATURE	domain:TTL	7	0.42194092827004215	1.1972613058803706E-4	441956, 447762, 479125, 448528, 450158, 459211, 425304	1011	14	16021	7.923343224530168	0.22250603195222163	0.041078981346758914	0.20684132480399686
INTERPRO	IPR004344:Tubulin-tyrosine ligase	7	0.42194092827004215	1.2043581534694859E-4	441956, 447762, 479125, 448528, 450158, 459211, 425304	1033	15	17763	8.02458857696031	0.12640388634587685	0.007917730834287373	0.1929013830693993
INTERPRO	IPR013816:ATP-grasp fold, subdomain 2	5	0.3013863773357444	0.03585680317381872	441956, 440748, 447762, 479125, 425304	1033	22	17763	3.908078852415735	1.0	0.49481921985604205	44.31144576577971
SP_PIR_KEYWORDS	ligase	24	1.4466546112115732	0.08181677121780094	441956, 479125, 447762, 461362, 448528, 467883, 424476, 450158, 456527, 459211, 447458, 432814, 450047, 456363, 448856, 440571, 435502, 423347, 443480, 446049, 471325, 425304, 420842, 453515	1039	290	17854	1.422110119146394	0.9999999999998631	0.5144256162940766	68.83684046456115
GOTERM_MF_FAT	GO:0016881~acid-amino acid ligase activity	11	0.6630500301386377	0.3143081717883275	441956, 447762, 479125, 448528, 424476, 450158, 445211, 433925, 459211, 425304, 432814	663	166	13288	1.328099729233677	1.0	0.950397863494923	99.6224276487591
GOTERM_MF_FAT	GO:0016879~ligase activity, forming carbon-nitrogen bonds	11	0.6630500301386377	0.49567019435276205	441956, 447762, 479125, 448528, 424476, 450158, 445211, 433925, 459211, 425304, 432814	663	193	13288	1.1423033940559084	1.0	0.9909601105567509	99.99597900547326
Annotation Cluster 24	Enrichment Score: 2.1961671194535195
Category	Term	Count	%	PValue	Genes	List Total	Pop Hits	Pop Total	Fold Enrichment	Bonferroni	Benjamini	FDR
GOTERM_BP_FAT	GO:0045132~meiotic chromosome segregation	5	0.3013863773357444	0.0014637478837438201	445563, 470831, 456960, 474173, 447035	671	11	13588	9.204714808291559	0.9100196912222694	0.048932358412687504	2.43080133084711
GOTERM_BP_FAT	GO:0007062~sister chromatid cohesion	4	0.24110910186859552	0.008017669288102693	445563, 470831, 474173, 481134	671	9	13588	9.000165590329525	0.9999982115712222	0.21047558384511222	12.649039589119704
GOTERM_BP_FAT	GO:0051177~meiotic sister chromatid cohesion	3	0.18083182640144665	0.021977800301140785	445563, 470831, 474173	671	5	13588	12.150223546944858	0.9999999999999999	0.40662038098128717	31.156545408476653
Annotation Cluster 25	Enrichment Score: 2.131665179545357
Category	Term	Count	%	PValue	Genes	List Total	Pop Hits	Pop Total	Fold Enrichment	Bonferroni	Benjamini	FDR
GOTERM_BP_FAT	GO:0030261~chromosome condensation	7	0.42194092827004215	5.316388756870746E-4	468560, 473858, 464942, 476474, 437778, 473218, 462985	671	22	13588	6.443300365804092	0.5828238498677942	0.02060025315188685	0.8893885572149207
GOTERM_BP_FAT	GO:0000070~mitotic sister chromatid segregation	5	0.3013863773357444	0.010307609717173502	468560, 440297, 473858, 466895, 476474	671	18	13588	5.625103493955953	0.999999959970537	0.2507675028581775	15.975511631169804
GOTERM_BP_FAT	GO:0000819~sister chromatid segregation	5	0.3013863773357444	0.01255668462842313	468560, 440297, 473858, 466895, 476474	671	19	13588	5.329045415326692	0.9999999990493639	0.2847067916292846	19.126365718761086
GOTERM_BP_FAT	GO:0007076~mitotic chromosome condensation	3	0.18083182640144665	0.04322048121178008	468560, 473858, 476474	671	7	13588	8.678731104960614	1.0	0.5745201546862233	52.39550876936789
Annotation Cluster 26	Enrichment Score: 2.087505244106041
Category	Term	Count	%	PValue	Genes	List Total	Pop Hits	Pop Total	Fold Enrichment	Bonferroni	Benjamini	FDR
UP_SEQ_FEATURE	repeat:TPR 3	17	1.024713682941531	0.0029804024824494576	469754, 430147, 462393, 469288, 467772, 453471, 443165, 450575, 470343, 426339, 457583, 448102, 433714, 446603, 483216, 439154, 434894	1011	118	16021	2.2829972002883534	0.9981156275495544	0.3611939018979885	5.03077020016155
SP_PIR_KEYWORDS	tpr repeat	18	1.0849909584086799	0.003401276161510563	469754, 430147, 462393, 453490, 469288, 467772, 453471, 443165, 450575, 470343, 426339, 457583, 448102, 433714, 446603, 483216, 439154, 434894	1039	141	17854	2.1936805029385864	0.693413258422795	0.04284238661699025	4.547189559827858
UP_SEQ_FEATURE	repeat:TPR 5	11	0.6630500301386377	0.004528731480122188	453471, 469754, 443165, 450575, 470343, 426339, 462393, 457583, 448102, 446603, 433714	1011	61	16021	2.857599195732192	0.9999281560578017	0.4491613760932456	7.549193762608319
UP_SEQ_FEATURE	repeat:TPR 4	13	0.7836045810729355	0.0051263487482215465	469754, 462393, 453471, 443165, 450575, 470343, 426339, 457583, 448102, 433714, 446603, 483216, 434894	1011	82	16021	2.51227955899737	0.9999796676944172	0.47032316706025734	8.50430583683881
INTERPRO	IPR019734:Tetratricopeptide repeat	15	0.9041591320072333	0.0053939707244787	469754, 430147, 453490, 469288, 467772, 443165, 450575, 470950, 426339, 457583, 448102, 433714, 446603, 439154, 434894	1033	112	17763	2.3029750380307012	0.9976851637679791	0.17274146134720225	8.305447990599369
INTERPRO	IPR011990:Tetratricopeptide-like helical	18	1.0849909584086799	0.006332556653456925	427923, 469754, 444069, 430147, 453490, 469288, 467772, 443165, 450575, 426339, 457583, 448102, 465771, 433714, 446603, 483216, 439154, 434894	1033	150	17763	2.0634656340755084	0.99919745353798	0.1891229564678042	9.68285317514641
UP_SEQ_FEATURE	repeat:TPR 6	10	0.6027727546714888	0.00700856936638299	453471, 469754, 443165, 450575, 470343, 426339, 462393, 457583, 448102, 433714	1011	55	16021	2.8812157180109703	0.9999996202985164	0.5053942546134962	11.45208238615255
UP_SEQ_FEATURE	repeat:TPR 1	17	1.024713682941531	0.007706628085196759	469754, 430147, 462393, 469288, 467772, 453471, 443165, 450575, 470343, 426339, 457583, 448102, 433714, 446603, 483216, 439154, 434894	1011	130	16021	2.0722589971848135	0.9999999134095165	0.522497206605718	12.522396725203677
UP_SEQ_FEATURE	repeat:TPR 2	17	1.024713682941531	0.007706628085196759	469754, 430147, 462393, 469288, 467772, 453471, 443165, 450575, 470343, 426339, 457583, 448102, 433714, 446603, 483216, 439154, 434894	1011	130	16021	2.0722589971848135	0.9999999134095165	0.522497206605718	12.522396725203677
SMART	SM00028:TPR	15	0.9041591320072333	0.008609451340187823	469754, 430147, 453490, 469288, 467772, 443165, 450575, 470950, 426339, 457583, 448102, 433714, 446603, 439154, 434894	563	112	9131	2.172116848515605	0.8533304735601865	0.17465791841851896	10.43699857562368
UP_SEQ_FEATURE	repeat:TPR 8	8	0.48221820373719104	0.008759004414651543	469754, 443165, 450575, 426339, 462393, 457583, 448102, 433714	1011	38	16021	3.33614451559165	0.9999999906933266	0.5524751547780324	14.112962461205058
INTERPRO	IPR001440:Tetratricopeptide TPR-1	12	0.7233273056057866	0.02173192384296796	469754, 443165, 450575, 470950, 426339, 457583, 448102, 469288, 446603, 433714, 467772, 434894	1033	95	17763	2.172069088500535	0.9999999999803327	0.3833007913382833	29.688555045043774
UP_SEQ_FEATURE	repeat:TPR 7	8	0.48221820373719104	0.032853984907235206	469754, 443165, 450575, 426339, 462393, 457583, 448102, 433714	1011	49	16021	2.5872141141322995	1.0	0.8885682835146002	43.8805943692397
INTERPRO	IPR013026:Tetratricopeptide region	13	0.7836045810729355	0.03305694812706042	469754, 443165, 450575, 426339, 448102, 453490, 469288, 446603, 433714, 483216, 439154, 467772, 434894	1033	114	17763	1.9608957048963165	1.0	0.47232125431253025	41.66150221684255
Annotation Cluster 27	Enrichment Score: 1.885014478663818
Category	Term	Count	%	PValue	Genes	List Total	Pop Hits	Pop Total	Fold Enrichment	Bonferroni	Benjamini	FDR
GOTERM_BP_FAT	GO:0051276~chromosome organization	43	2.591922845087402	3.824422263582798E-6	468560, 445563, 425974, 426457, 428979, 457698, 466895, 477269, 420936, 434687, 456527, 474173, 456960, 466831, 441623, 429301, 473218, 427273, 482431, 482833, 440363, 444697, 473858, 439582, 470512, 476658, 423741, 462985, 440326, 440297, 470831, 476474, 459764, 466222, 427231, 464942, 424917, 437778, 472555, 437331, 437309, 481134, 434894	671	404	13588	2.1553614377831227	0.00626763812134401	2.1678209329789588E-4	0.006424665663040674
GOTERM_BP_FAT	GO:0006323~DNA packaging	17	1.024713682941531	3.248464664188648E-5	468560, 476474, 434687, 466831, 459764, 429301, 473218, 440363, 473858, 464942, 424917, 470512, 437778, 423741, 462985, 440326, 437309	671	101	13588	3.40847855277331	0.05200459758809939	0.0015695207330715943	0.054558763177714464
SP_PIR_KEYWORDS	chromosomal protein	19	1.1452682338758287	9.05466863431844E-4	442910, 434687, 463364, 463592, 466831, 441623, 474947, 459764, 450962, 440363, 427231, 464942, 481768, 470512, 426096, 423741, 462985, 435304, 437309	1039	136	17854	2.400682217063919	0.26972882047748736	0.012494856290733991	1.229739468715807
INTERPRO	IPR002119:Histone H2A	7	0.42194092827004215	0.002584407469658607	470512, 434687, 466831, 423741, 429301, 459764, 437309	1033	25	17763	4.814753146176185	0.9451667577876972	0.09224608452077443	4.063668149141009
GOTERM_CC_FAT	GO:0000786~nucleosome	10	0.6027727546714888	0.0029234355965708446	440363, 424917, 470512, 434687, 466831, 423741, 429301, 459764, 462985, 437309	610	62	12504	3.30618720253834	0.6149706835732724	0.02768129377949302	3.884414426621041
SMART	SM00414:H2A	7	0.42194092827004215	0.0034244709684173417	470512, 434687, 466831, 423741, 429301, 459764, 437309	563	25	9131	4.541172291296625	0.5330519322920855	0.08113424811970205	4.278747733145227
KEGG_PATHWAY	mmu05322:Systemic lupus erythematosus	10	0.6027727546714888	0.004784066933802867	440363, 437349, 424917, 470512, 434687, 464191, 466831, 423741, 459764, 437309	181	103	5738	3.0778308212197607	0.46131569802810024	0.11637730057491957	5.424307275144424
INTERPRO	IPR009072:Histone-fold	10	0.6027727546714888	0.008282386818915643	440363, 424917, 470512, 434687, 466831, 423741, 431468, 429301, 459764, 437309	1033	61	17763	2.818942123053973	0.999911413870889	0.2127977972982772	12.482513765261738
INTERPRO	IPR007125:Histone core	8	0.48221820373719104	0.00991203090519259	440363, 424917, 470512, 434687, 466831, 423741, 459764, 437309	1033	42	17763	3.2753422763103304	0.9999860046153337	0.23860611184495728	14.759795675354969
GOTERM_CC_FAT	GO:0032993~protein-DNA complex	10	0.6027727546714888	0.010366847573866418	440363, 424917, 470512, 434687, 466831, 423741, 429301, 459764, 462985, 437309	610	75	12504	2.7331147540983607	0.9665342311331389	0.08342237459244861	13.152750675015978
GOTERM_BP_FAT	GO:0034728~nucleosome organization	10	0.6027727546714888	0.012166074740270254	440363, 424917, 470512, 434687, 466831, 423741, 429301, 459764, 437309, 434894	671	76	13588	2.664522707663346	0.9999999981786535	0.2810018926080885	18.58723569358802
SP_PIR_KEYWORDS	nucleosome core	8	0.48221820373719104	0.012783601446754328	440363, 470512, 434687, 466831, 423741, 459764, 462985, 437309	1039	44	17854	3.124332837518593	0.9884896325582182	0.13827312117490564	16.116442653139064
GOTERM_BP_FAT	GO:0006334~nucleosome assembly	9	0.5424954792043399	0.02682845642545547	440363, 424917, 470512, 434687, 466831, 423741, 429301, 459764, 437309	671	73	13588	2.4966212767694915	1.0	0.45797559022715095	36.67325291527494
GOTERM_BP_FAT	GO:0031497~chromatin assembly	9	0.5424954792043399	0.03093858210589291	440363, 424917, 470512, 434687, 466831, 423741, 429301, 459764, 437309	671	75	13588	2.430044709388972	1.0	0.5025177435394343	41.01956874382504
GOTERM_BP_FAT	GO:0065004~protein-DNA complex assembly	9	0.5424954792043399	0.03314711238421987	440363, 424917, 470512, 434687, 466831, 423741, 429301, 459764, 437309	671	76	13588	2.3980704368970116	1.0	0.5176943968442103	43.23754238908134
GOTERM_BP_FAT	GO:0034621~cellular macromolecular complex subunit organization	19	1.1452682338758287	0.05923762337621083	440297, 461647, 434687, 466831, 445993, 459764, 429301, 440363, 443246, 424917, 470512, 449419, 423741, 479931, 447247, 448632, 437309, 428016, 434894	671	245	13588	1.570437057088111	1.0	0.672231725592118	64.1511882534306
GOTERM_CC_FAT	GO:0000785~chromatin	14	0.8438818565400843	0.059489101001647074	428979, 434687, 466831, 459764, 429301, 450962, 440363, 470341, 464942, 470512, 424917, 423741, 462985, 437309	610	165	12504	1.7392548435171384	0.9999999979269515	0.3464978666171915	56.39344269251818
GOTERM_BP_FAT	GO:0006333~chromatin assembly or disassembly	10	0.6027727546714888	0.08913553680019437	440363, 428979, 424917, 470512, 434687, 466831, 423741, 429301, 459764, 437309	671	109	13588	1.857832346627654	1.0	0.7812139655024817	79.16271506573148
GOTERM_BP_FAT	GO:0043933~macromolecular complex subunit organization	25	1.5069318866787222	0.09621241771349548	434687, 425408, 466831, 429301, 439614, 445993, 481242, 440363, 443246, 470512, 479931, 423741, 447247, 428016, 448632, 440297, 461647, 459764, 456310, 427438, 424917, 442197, 449419, 437309, 434894	671	367	13588	1.3794531729047297	1.0	0.7979258806465235	81.72175463855764
GOTERM_BP_FAT	GO:0006325~chromatin organization	22	1.3261000602772754	0.09881519649201681	428979, 457698, 477269, 420936, 434687, 466831, 459764, 429301, 427273, 482431, 440363, 444697, 427231, 464942, 424917, 470512, 476658, 423741, 437331, 440326, 437309, 434894	671	315	13588	1.414311735623211	1.0	0.8038834945335759	82.58622673222355
GOTERM_BP_FAT	GO:0034622~cellular macromolecular complex assembly	16	0.9644364074743821	0.11765819351851851	434687, 466831, 445993, 459764, 429301, 440363, 443246, 424917, 470512, 449419, 423741, 479931, 447247, 448632, 437309, 428016	671	217	13588	1.493115028810428	1.0	0.8277623281356313	87.7897849445748
GOTERM_BP_FAT	GO:0065003~macromolecular complex assembly	22	1.3261000602772754	0.16335801797401533	434687, 466831, 425408, 445993, 459764, 439614, 429301, 481242, 456310, 440363, 427438, 443246, 424917, 442197, 470512, 449419, 447247, 423741, 479931, 448632, 437309, 428016	671	338	13588	1.3180715879328744	1.0	0.904227346391338	95.00310142708292
GOTERM_BP_FAT	GO:0006461~protein complex assembly	13	0.7836045810729355	0.4444659188180361	427438, 443246, 442197, 449419, 479931, 425408, 447247, 445993, 439614, 481242, 456310, 428016, 448632	671	227	13588	1.1597129670358528	1.0	0.9950571180756154	99.99485656661051
GOTERM_BP_FAT	GO:0070271~protein complex biogenesis	13	0.7836045810729355	0.4444659188180361	427438, 443246, 442197, 449419, 479931, 425408, 447247, 445993, 439614, 481242, 456310, 428016, 448632	671	227	13588	1.1597129670358528	1.0	0.9950571180756154	99.99485656661051
Annotation Cluster 28	Enrichment Score: 1.8314349080520174
Category	Term	Count	%	PValue	Genes	List Total	Pop Hits	Pop Total	Fold Enrichment	Bonferroni	Benjamini	FDR
GOTERM_BP_FAT	GO:0006508~proteolysis	87	5.244122965641953	8.86935790238106E-7	475139, 477848, 450501, 463682, 453056, 463640, 467065, 476608, 445211, 433607, 470287, 442825, 422875, 450047, 456363, 434103, 434881, 459385, 422776, 476658, 420842, 476325, 429286, 444262, 421672, 460436, 434041, 446888, 429219, 449731, 454123, 428061, 462362, 468250, 436130, 429754, 456264, 468364, 474292, 435502, 468856, 465389, 447307, 437253, 482674, 428862, 479302, 464034, 438800, 477720,…	671	1034	13588	1.7038514645135439	0.0014570605408488202	5.608008459989655E-5	0.0014900023470931778
GOTERM_BP_FAT	GO:0019941~modification-dependent protein catabolic process	37	2.230259192284509	0.01844609726758768	475139, 479302, 477720, 467883, 424476, 445211, 421891, 450047, 456363, 438124, 459385, 476658, 463416, 453515, 420842, 476325, 442405, 460436, 421672, 434041, 429219, 474039, 449731, 454123, 476523, 477921, 433925, 432814, 462362, 468250, 440571, 435502, 423347, 447307, 455776, 437253, 482674	671	508	13588	1.4749287114073484	0.999999999999949	0.3667210290833167	26.858918659842836
GOTERM_BP_FAT	GO:0043632~modification-dependent macromolecule catabolic process	37	2.230259192284509	0.01844609726758768	475139, 479302, 477720, 467883, 424476, 445211, 421891, 450047, 456363, 438124, 459385, 476658, 463416, 453515, 420842, 476325, 442405, 460436, 421672, 434041, 429219, 474039, 449731, 454123, 476523, 477921, 433925, 432814, 462362, 468250, 440571, 435502, 423347, 447307, 455776, 437253, 482674	671	508	13588	1.4749287114073484	0.999999999999949	0.3667210290833167	26.858918659842836
GOTERM_BP_FAT	GO:0051603~proteolysis involved in cellular protein catabolic process	37	2.230259192284509	0.03519264130231709	475139, 479302, 477720, 467883, 424476, 445211, 421891, 450047, 456363, 438124, 459385, 476658, 463416, 453515, 420842, 476325, 442405, 460436, 421672, 434041, 429219, 474039, 449731, 454123, 476523, 477921, 433925, 432814, 462362, 468250, 440571, 435502, 423347, 447307, 455776, 437253, 482674	671	534	13588	1.403115702986766	1.0	0.5300454320223804	45.221630289988845
GOTERM_BP_FAT	GO:0044257~cellular protein catabolic process	37	2.230259192284509	0.03753373133574219	475139, 479302, 477720, 467883, 424476, 445211, 421891, 450047, 456363, 438124, 459385, 476658, 463416, 453515, 420842, 476325, 442405, 460436, 421672, 434041, 429219, 474039, 449731, 454123, 476523, 477921, 433925, 432814, 462362, 468250, 440571, 435502, 423347, 447307, 455776, 437253, 482674	671	537	13588	1.3952770677745492	1.0	0.5399685247595238	47.41231304710123
GOTERM_BP_FAT	GO:0030163~protein catabolic process	37	2.230259192284509	0.05843249081328278	475139, 479302, 477720, 467883, 424476, 445211, 421891, 450047, 456363, 438124, 459385, 476658, 463416, 453515, 420842, 476325, 442405, 460436, 421672, 434041, 429219, 474039, 449731, 454123, 476523, 477921, 433925, 432814, 462362, 468250, 440571, 435502, 423347, 447307, 455776, 437253, 482674	671	556	13588	1.347596736321822	1.0	0.6711585229379133	63.63227028788604
SP_PIR_KEYWORDS	ubl conjugation pathway	37	2.230259192284509	0.07783116010161203	475139, 479302, 477720, 467883, 424476, 445211, 421891, 450047, 456363, 438124, 476658, 453515, 420842, 476325, 442405, 460436, 421672, 434041, 461362, 429219, 474039, 449731, 454123, 476523, 477921, 433925, 432814, 462362, 468250, 440571, 435502, 423347, 447307, 471325, 455776, 437253, 482674	1039	484	17854	1.3136399430475902	0.9999999999993845	0.504857054639426	66.93749201878414
GOTERM_BP_FAT	GO:0044265~cellular macromolecule catabolic process	38	2.2905364677516573	0.10995205936176176	475139, 479302, 477720, 467883, 424476, 445211, 421891, 450047, 456363, 438124, 459385, 476658, 463416, 470220, 453515, 420842, 476325, 442405, 460436, 421672, 434041, 429219, 474039, 449731, 454123, 476523, 477921, 433925, 432814, 462362, 468250, 440571, 435502, 423347, 447307, 455776, 437253, 482674	671	609	13588	1.2635700459329628	1.0	0.8163325841725941	85.86917387664151
GOTERM_BP_FAT	GO:0009057~macromolecule catabolic process	39	2.3508137432188065	0.16500601780569235	475139, 440272, 479302, 477720, 467883, 424476, 445211, 421891, 450047, 456363, 438124, 459385, 476658, 463416, 470220, 453515, 420842, 476325, 442405, 421672, 460436, 434041, 429219, 474039, 449731, 454123, 476523, 477921, 433925, 432814, 462362, 468250, 440571, 435502, 423347, 447307, 455776, 437253, 482674	671	654	13588	1.2075910253079751	1.0	0.9049057784905351	95.16590765019237
Annotation Cluster 29	Enrichment Score: 1.779506468075872
Category	Term	Count	%	PValue	Genes	List Total	Pop Hits	Pop Total	Fold Enrichment	Bonferroni	Benjamini	FDR
GOTERM_MF_FAT	GO:0019900~kinase binding	12	0.7233273056057866	0.0032036553753184245	443246, 460520, 422988, 449419, 482648, 422736, 423230, 465535, 448899, 470918, 424307, 440064	663	85	13288	2.8294916156507854	0.8564860204089546	0.08094135103948763	4.633740438421386
GOTERM_MF_FAT	GO:0019901~protein kinase binding	10	0.6027727546714888	0.008418837645964983	460520, 422988, 482648, 422736, 423230, 465535, 448899, 470918, 424307, 440064	663	71	13288	2.8228496165530133	0.9939937706037265	0.18502539409485852	11.751018473855634
GOTERM_MF_FAT	GO:0019899~enzyme binding	16	0.9644364074743821	0.1700523623633973	480734, 460520, 434204, 422988, 422736, 423230, 441310, 440064, 443246, 482648, 449419, 447247, 465535, 448899, 470918, 424307	663	229	13288	1.4003306394778268	1.0	0.8665070345321315	93.64548872948298
Annotation Cluster 30	Enrichment Score: 1.7737743505276473
Category	Term	Count	%	PValue	Genes	List Total	Pop Hits	Pop Total	Fold Enrichment	Bonferroni	Benjamini	FDR
GOTERM_BP_FAT	GO:0007140~male meiosis	7	0.42194092827004215	2.1945252667811263E-4	466222, 445563, 442347, 439582, 474173, 457360, 474742	671	19	13588	7.46066358145737	0.30289521801551156	0.009704484251775503	0.36803206536307753
GOTERM_BP_FAT	GO:0007141~male meiosis I	3	0.18083182640144665	0.06942430054821278	445563, 442347, 457360	671	9	13588	6.750124192747144	1.0	0.7197079190638465	70.14324908442231
GOTERM_BP_FAT	GO:0007131~reciprocal meiotic recombination	3	0.18083182640144665	0.06942430054821278	445563, 442347, 457360	671	9	13588	6.750124192747144	1.0	0.7197079190638465	70.14324908442231
GOTERM_BP_FAT	GO:0006310~DNA recombination	8	0.48221820373719104	0.07595196016148699	445563, 442347, 434480, 448856, 456527, 457360, 458077, 465855	671	75	13588	2.160039741679086	1.0	0.7414651040423108	73.47327358580226
Annotation Cluster 31	Enrichment Score: 1.7557646836853746
Category	Term	Count	%	PValue	Genes	List Total	Pop Hits	Pop Total	Fold Enrichment	Bonferroni	Benjamini	FDR
GOTERM_BP_FAT	GO:0051651~maintenance of location in cell	6	0.3616636528028933	0.006702397846304543	470197, 471358, 469339, 421191, 482648, 466793	671	25	13588	4.860089418777943	0.9999842052647402	0.18513894467121172	10.68282090000513
GOTERM_BP_FAT	GO:0034453~microtubule anchoring	3	0.18083182640144665	0.013629696347768219	471358, 469339, 482648	671	4	13588	15.187779433681072	0.999999999840874	0.30100819542578827	20.59013598450449
GOTERM_BP_FAT	GO:0032507~maintenance of protein location in cell	5	0.3013863773357444	0.017937578445563696	470197, 471358, 469339, 482648, 466793	671	21	13588	4.821517280533675	0.9999999999998807	0.3629229551641888	26.219728024870214
GOTERM_BP_FAT	GO:0051235~maintenance of location	6	0.3616636528028933	0.02167569511296026	470197, 471358, 469339, 421191, 482648, 466793	671	33	13588	3.681885923316624	0.9999999999999998	0.4067422916215421	30.798424212648122
GOTERM_BP_FAT	GO:0045185~maintenance of protein location	5	0.3013863773357444	0.04685148390733857	470197, 471358, 469339, 482648, 466793	671	28	13588	3.6161379604002555	1.0	0.6003979048017158	55.34121312494392
Annotation Cluster 32	Enrichment Score: 1.6390980769391728
Category	Term	Count	%	PValue	Genes	List Total	Pop Hits	Pop Total	Fold Enrichment	Bonferroni	Benjamini	FDR
GOTERM_MF_FAT	GO:0015631~tubulin binding	11	0.6630500301386377	0.004298919938948303	440297, 473858, 470163, 449166, 472218, 423230, 439614, 438408, 429270, 428016, 430562	663	76	13288	2.9008494085893464	0.9262041699460526	0.10291280161165228	6.1714424801003425
GOTERM_MF_FAT	GO:0008017~microtubule binding	9	0.5424954792043399	0.010386668046352403	440297, 473858, 470163, 449166, 472218, 423230, 439614, 438408, 430562	663	61	13288	2.957050663897337	0.9981942811083364	0.20860290876269705	14.305419271566889
GOTERM_CC_FAT	GO:0005876~spindle microtubule	4	0.24110910186859552	0.04696604080319199	440297, 473858, 470163, 438408	610	17	12504	4.823143683702989	0.9999998453568886	0.29424853123027983	47.84588304183195
GOTERM_MF_FAT	GO:0008092~cytoskeletal protein binding	27	1.62748643761302	0.13243053456115608	440297, 433101, 449597, 483261, 422988, 472218, 423230, 439614, 432250, 460355, 436877, 428005, 473858, 470163, 472819, 421226, 468538, 449166, 478105, 434307, 462566, 438408, 429270, 430562, 428016, 439729, 450367	663	414	13288	1.3071021050560694	1.0	0.808488977295468	87.76044291336673
Annotation Cluster 33	Enrichment Score: 1.6293746122628838
Category	Term	Count	%	PValue	Genes	List Total	Pop Hits	Pop Total	Fold Enrichment	Bonferroni	Benjamini	FDR
GOTERM_BP_FAT	GO:0006259~DNA metabolic process	34	2.049427365883062	0.005771394005415904	426457, 445563, 479302, 434480, 445468, 456527, 456960, 457360, 441623, 427273, 482833, 444697, 442347, 448856, 481768, 439582, 476658, 458077, 426585, 463003, 434041, 455658, 427112, 453987, 423230, 450962, 465855, 437778, 435502, 432841, 438408, 482037, 424746, 434894	671	421	13588	1.635422013444676	0.9999263110379705	0.16722635980865763	9.2659720296567
GOTERM_BP_FAT	GO:0006281~DNA repair	21	1.2658227848101267	0.006843335073915191	426457, 434041, 455658, 434480, 427112, 456527, 456960, 441623, 427273, 450962, 482833, 465855, 444697, 442347, 448856, 481768, 439582, 435502, 476658, 438408, 424746	671	222	13588	1.9155757844282435	0.9999874916566339	0.18556171995796322	10.895484139033263
GOTERM_BP_FAT	GO:0006974~response to DNA damage stimulus	25	1.5069318866787222	0.00808590494402679	479302, 426457, 434041, 455658, 434480, 458254, 427112, 456527, 456960, 441623, 427273, 450962, 482833, 465855, 444697, 447923, 442347, 448856, 481768, 439582, 435502, 476658, 448899, 438408, 424746	671	287	13588	1.7639697367806124	0.9999984028074022	0.2087667782282373	12.7499269943965
SP_PIR_KEYWORDS	DNA damage	18	1.0849909584086799	0.05997933699004573	479302, 434041, 455658, 434480, 458254, 427112, 456527, 456960, 441623, 427273, 450962, 465855, 444697, 448856, 481768, 435502, 448899, 438408	1039	194	17854	1.5943760356409313	0.9999999995228248	0.43153720180855926	57.038832444010865
GOTERM_BP_FAT	GO:0033554~cellular response to stress	28	1.6877637130801686	0.0661403716564404	426457, 479302, 434480, 456960, 456527, 441623, 427273, 482833, 442504, 447923, 444697, 442347, 448856, 439582, 481768, 437325, 476658, 448899, 434041, 455658, 427112, 458254, 422988, 450962, 465855, 435502, 438408, 424746	671	404	13588	1.4034911687890101	1.0	0.705595036288458	68.32299771951658
SP_PIR_KEYWORDS	dna repair	15	0.9041591320072333	0.1321316547688731	434041, 434480, 455658, 427112, 456960, 456527, 441623, 427273, 450962, 465855, 444697, 448856, 481768, 435502, 438408	1039	173	17854	1.4899275092212942	1.0	0.6410180515633276	85.56809928264529
Annotation Cluster 34	Enrichment Score: 1.6235231262739829
Category	Term	Count	%	PValue	Genes	List Total	Pop Hits	Pop Total	Fold Enrichment	Bonferroni	Benjamini	FDR
INTERPRO	IPR000315:Zinc finger, B-box	10	0.6027727546714888	0.01127401352681096	461362, 431357, 467883, 432286, 436746, 471325, 442093, 465459, 456848, 456972	1033	64	17763	2.6868042110358177	0.9999970131423478	0.2613180470795844	16.620299778321602
SMART	SM00336:BBOX	10	0.6027727546714888	0.01579412136851084	461362, 431357, 467883, 432286, 436746, 471325, 442093, 465459, 456848, 456972	563	64	9131	2.534136323268206	0.9708202241927948	0.20991806833815796	18.36804011179083
UP_SEQ_FEATURE	zinc finger region:B box-type 2	4	0.24110910186859552	0.07565830347027158	467883, 442093, 456848, 456972	1011	16	16021	3.961671612265084	1.0	0.9725402975687888	74.34688757642887
Annotation Cluster 35	Enrichment Score: 1.5578221576327747
Category	Term	Count	%	PValue	Genes	List Total	Pop Hits	Pop Total	Fold Enrichment	Bonferroni	Benjamini	FDR
INTERPRO	IPR000974:Glycoside hydrolase, family 22, lysozyme	4	0.24110910186859552	0.008782356711055535	422474, 477219, 475653, 469036	1033	8	17763	8.597773475314618	0.9999496911253878	0.21919764407784892	13.187172146809568
GOTERM_MF_FAT	GO:0003796~lysozyme activity	4	0.24110910186859552	0.011353894451548061	422474, 477219, 475653, 469036	663	10	13288	8.016892911010558	0.9990006439139862	0.2119712215994749	15.535528375483675
INTERPRO	IPR001916:Glycoside hydrolase, family 22	4	0.24110910186859552	0.012609802827625817	422474, 477219, 475653, 469036	1033	9	17763	7.6424653113907715	0.9999993446909126	0.27645643371763307	18.40798393949905
SMART	SM00263:LYZ1	4	0.24110910186859552	0.01473089181316461	422474, 477219, 475653, 469036	563	9	9131	7.20820998618512	0.9629165345218375	0.20968796817558044	17.23668533998416
INTERPRO	IPR019799:Glycoside hydrolase, family 22, conserved site	4	0.24110910186859552	0.017245589746601606	422474, 477219, 475653, 469036	1033	10	17763	6.878218780251694	0.9999999966634961	0.3457801288457627	24.337195536553335
GOTERM_BP_FAT	GO:0044036~cell wall macromolecule metabolic process	4	0.24110910186859552	0.041361684044040566	422474, 477219, 475653, 469036	671	16	13588	5.062593144560357	1.0	0.5712533111790117	50.81773811734668
GOTERM_BP_FAT	GO:0016998~cell wall macromolecule catabolic process	4	0.24110910186859552	0.041361684044040566	422474, 477219, 475653, 469036	671	16	13588	5.062593144560357	1.0	0.5712533111790117	50.81773811734668
SP_PIR_KEYWORDS	glycosidase	5	0.3013863773357444	0.630746721359936	422474, 479969, 474676, 475653, 469036	1039	74	17854	1.161069635564342	1.0	0.9828736297339759	99.99987698449534
Annotation Cluster 36	Enrichment Score: 1.493346375243419
Category	Term	Count	%	PValue	Genes	List Total	Pop Hits	Pop Total	Fold Enrichment	Bonferroni	Benjamini	FDR
INTERPRO	IPR004000:Actin/actin-like	6	0.3616636528028933	0.015536791347625515	433073, 447373, 448303, 435213, 460319, 437501	1033	26	17763	3.9682031424529005	0.9999999765669861	0.32323073774641553	22.200289031686427
SMART	SM00268:ACTIN	6	0.3616636528028933	0.019426574411433355	433073, 447373, 448303, 435213, 460319, 437501	563	26	9131	3.742724415903812	0.9871593654689609	0.23829526497158005	22.12659882473219
PIR_SUPERFAMILY	PIRSF002337:Actin	3	0.18083182640144665	0.10969916324936374	433073, 460319, 437501	311	15	8136	5.232154340836013	0.9999999999999971	0.9647905445268657	78.62736734206176
Annotation Cluster 37	Enrichment Score: 1.441866568071346
Category	Term	Count	%	PValue	Genes	List Total	Pop Hits	Pop Total	Fold Enrichment	Bonferroni	Benjamini	FDR
KEGG_PATHWAY	mmu00561:Glycerolipid metabolism	8	0.48221820373719104	5.784711847302693E-4	472629, 424510, 440472, 459436, 457739, 452577, 437035, 439230	181	47	5738	5.396026801457623	0.0719265259639481	0.024574466166015885	0.6706671262488251
GOTERM_BP_FAT	GO:0046339~diacylglycerol metabolic process	5	0.3013863773357444	9.6910391068167E-4	472629, 424510, 422511, 440472, 481242	671	10	13588	10.125186289120714	0.7968842610436623	0.03557846475276727	1.6156470886555252
GOTERM_BP_FAT	GO:0006638~neutral lipid metabolic process	9	0.5424954792043399	0.0014289145139494423	471190, 472629, 424510, 422511, 449329, 440472, 441782, 452577, 481242	671	45	13588	4.050074515648286	0.9047085718516648	0.0487870785459783	2.373605826527958
GOTERM_BP_FAT	GO:0046463~acylglycerol biosynthetic process	5	0.3013863773357444	0.0021105202902279227	424510, 422511, 449329, 440472, 452577	671	12	13588	8.43765524093393	0.968987407528285	0.06843092557588071	3.487077294703622
GOTERM_BP_FAT	GO:0046460~neutral lipid biosynthetic process	5	0.3013863773357444	0.0021105202902279227	424510, 422511, 449329, 440472, 452577	671	12	13588	8.43765524093393	0.968987407528285	0.06843092557588071	3.487077294703622
GOTERM_BP_FAT	GO:0046504~glycerol ether biosynthetic process	5	0.3013863773357444	0.0029305784092643955	424510, 422511, 449329, 440472, 452577	671	13	13588	7.788604837785165	0.991972999053087	0.09198909091056084	4.81089541508708
GOTERM_BP_FAT	GO:0006639~acylglycerol metabolic process	8	0.48221820373719104	0.004696591379238862	472629, 424510, 422511, 449329, 440472, 441782, 452577, 481242	671	43	13588	3.767511177347243	0.9995646607088832	0.14079921719631083	7.604001652562776
KEGG_PATHWAY	mmu00564:Glycerophospholipid metabolism	8	0.48221820373719104	0.004725760136042747	472629, 424510, 422511, 450188, 450380, 440472, 439230, 437949	181	67	5738	3.7852725323657954	0.45722916225611265	0.14167032741959484	5.359849293819363
GOTERM_BP_FAT	GO:0006662~glycerol ether metabolic process	8	0.48221820373719104	0.006075872709862135	472629, 424510, 422511, 449329, 440472, 441782, 452577, 481242	671	45	13588	3.6000662361318096	0.999955463583437	0.1722479059198735	9.731652808555314
GOTERM_BP_FAT	GO:0018904~organic ether metabolic process	8	0.48221820373719104	0.008682499510225185	472629, 424510, 422511, 449329, 440472, 441782, 452577, 481242	671	48	13588	3.375062096373572	0.9999994059826796	0.21899878633470504	13.627345050792616
GOTERM_MF_FAT	GO:0008374~O-acyltransferase activity	6	0.3616636528028933	0.028447328350326657	463246, 427209, 449329, 440472, 452577, 455568	663	35	13288	3.435811247575954	0.9999999738698458	0.39277881712035	34.735466104827836
GOTERM_BP_FAT	GO:0019432~triglyceride biosynthetic process	3	0.18083182640144665	0.05577838249130432	449329, 440472, 452577	671	8	13588	7.593889716840536	1.0	0.6577559837648157	61.871191480371564
GOTERM_BP_FAT	GO:0006641~triglyceride metabolic process	5	0.3013863773357444	0.09950492554925197	449329, 440472, 441782, 452577, 481242	671	36	13588	2.8125517469779764	1.0	0.8031971541415335	82.80877874581434
GOTERM_BP_FAT	GO:0046486~glycerolipid metabolic process	11	0.6630500301386377	0.10452146281163821	472629, 424510, 422511, 427209, 449329, 448676, 440472, 441782, 452577, 450661, 481242	671	129	13588	1.7267759562841531	1.0	0.810822722681093	84.34877591152005
GOTERM_BP_FAT	GO:0045017~glycerolipid biosynthetic process	6	0.3616636528028933	0.15667024597764034	424510, 422511, 449329, 440472, 452577, 450661	671	58	13588	2.0948661287835963	1.0	0.8974602183872639	94.28798243658287
GOTERM_BP_FAT	GO:0019637~organophosphate metabolic process	12	0.7233273056057866	0.25170818388562943	422511, 427209, 449329, 450188, 450380, 461946, 448676, 440472, 452894, 437035, 450661, 437949	671	176	13588	1.380707221243734	1.0	0.9643338066844013	99.23361220347543
UP_SEQ_FEATURE	short sequence motif:HXXXXD motif	3	0.18083182640144665	0.29135466410375305	449329, 440472, 452894	1011	17	16021	2.7964740792459417	1.0	0.9998370450045897	99.74090547004968
INTERPRO	IPR002123:Phospholipid/glycerol acyltransferase	3	0.18083182640144665	0.30345143557978416	449329, 440472, 452894	1033	19	17763	2.7150863606256688	1.0	0.9782401748836778	99.69641271655047
SMART	SM00563:PlsC	3	0.18083182640144665	0.3282157308713235	449329, 440472, 452894	563	19	9131	2.560811442460503	1.0	0.9198057014910662	99.37260987125896
SP_PIR_KEYWORDS	phospholipid biosynthesis	4	0.24110910186859552	0.44470904041776027	422511, 449329, 440472, 452894	1039	42	17854	1.6365552958430725	1.0	0.9412874099293939	99.96761574241813
GOTERM_BP_FAT	GO:0006644~phospholipid metabolic process	9	0.5424954792043399	0.5567307137713235	422511, 427209, 449329, 450380, 448676, 440472, 452894, 450661, 437949	671	163	13588	1.1181187313139442	1.0	0.9987115792345028	99.99988407607367
GOTERM_BP_FAT	GO:0008654~phospholipid biosynthetic process	5	0.3013863773357444	0.5903105660559035	422511, 449329, 440472, 452894, 450661	671	83	13588	1.2199019625446645	1.0	0.9990121377872773	99.99996913886284
GOTERM_BP_FAT	GO:0006650~glycerophospholipid metabolic process	4	0.24110910186859552	0.8156316200813173	422511, 427209, 448676, 450661	671	88	13588	0.920471480829156	1.0	0.9999528939071047	99.99999999995389
GOTERM_BP_FAT	GO:0008610~lipid biosynthetic process	11	0.6630500301386377	0.9013554990088323	424510, 422511, 449329, 440472, 452519, 452577, 452894, 426833, 450661, 422317, 440064	671	285	13588	0.7815933275812482	1.0	0.9999921322367861	100.0
Annotation Cluster 38	Enrichment Score: 1.3801781617370934
Category	Term	Count	%	PValue	Genes	List Total	Pop Hits	Pop Total	Fold Enrichment	Bonferroni	Benjamini	FDR
GOTERM_MF_FAT	GO:0046872~metal ion binding	228	13.743218806509946	0.0012993022222468698	440272, 475139, 428979, 439256, 450188, 453681, 433607, 449555, 450047, 463388, 472310, 426312, 456363, 434103, 462721, 429935, 422590, 471059, 427704, 448676, 455956, 459721, 432359, 429854, 429254, 426465, 472304, 426848, 451188, 421431, 436877, 449045, 429754, 433367, 454821, 425060, 457094, 452173, 436753, 466895, 439938, 457739, 426833, 439230, 475573, 458884, 447923, 446938, 436366, 481816,…	663	3850	13288	1.1869166127989659	0.5446044803088286	0.04055416762073161	1.9040394011337058
GOTERM_MF_FAT	GO:0043169~cation binding	229	13.803496081977096	0.0016199200806993762	440272, 475139, 428979, 439256, 450188, 453681, 433607, 474676, 449555, 450047, 463388, 472310, 426312, 456363, 434103, 462721, 429935, 422590, 471059, 427704, 448676, 455956, 459721, 432359, 429854, 429254, 426465, 472304, 426848, 451188, 421431, 436877, 449045, 429754, 433367, 454821, 425060, 457094, 452173, 436753, 466895, 439938, 457739, 426833, 439230, 475573, 458884, 447923, 446938, 436366,…	663	3885	13288	1.1813825460884284	0.6250063962423998	0.047859161460262034	2.368655111035689
GOTERM_MF_FAT	GO:0043167~ion binding	230	13.863773357444241	0.0024330984799813002	440272, 475139, 428979, 439256, 450188, 453681, 433607, 474676, 449555, 450047, 463388, 472310, 426312, 456363, 434103, 462721, 429935, 422590, 471059, 427704, 448676, 455956, 459721, 432359, 429854, 429254, 472304, 426465, 426848, 451188, 421431, 436877, 449045, 429754, 433367, 454821, 425060, 457094, 452173, 436753, 466895, 439938, 457739, 426833, 439230, 475573, 458884, 447923, 446938, 436366,…	663	3934	13288	1.171762436154314	0.7709507609519545	0.06479707395567802	3.537868419667145
GOTERM_MF_FAT	GO:0008270~zinc ion binding	124	7.474382157926461	0.02923995782062812	475139, 472187, 440272, 470861, 477848, 428979, 457698, 439256, 450501, 453681, 433607, 476608, 449555, 450047, 456363, 426312, 470403, 434103, 450733, 429935, 444225, 471059, 459385, 427704, 455956, 459721, 429854, 429254, 472304, 444243, 444241, 464920, 421431, 449045, 429754, 459108, 454071, 437253, 456848, 430071, 457094, 452173, 476728, 464034, 437468, 476862, 439938, 439230, 448856, 446938,…	663	2105	13288	1.1806350605288707	0.9999999840524276	0.39269314566253	35.5183397106695
GOTERM_MF_FAT	GO:0046914~transition metal ion binding	140	8.438818565400844	0.19826759004890934	475139, 440272, 472187, 470861, 477848, 428979, 457698, 439256, 450501, 453681, 433607, 476608, 449555, 479463, 450047, 472310, 456363, 426312, 470403, 434103, 450733, 429935, 444225, 471059, 427704, 459385, 455956, 459721, 429854, 429254, 472304, 444243, 444241, 464920, 421431, 449045, 429754, 459108, 454071, 437253, 456848, 430071, 457094, 452173, 464034, 476728, 437468, 476862, 439938, 457739,…	663	2608	13288	1.0758867020144538	1.0	0.8842521090556321	96.18953785681532
SP_PIR_KEYWORDS	metal-binding	154	9.282700421940929	0.6172754836369919	475139, 440272, 472187, 470861, 477848, 428979, 457698, 439256, 450501, 456527, 433607, 479463, 450047, 427273, 463388, 472310, 456363, 426312, 470403, 462721, 450733, 429935, 470341, 444225, 422590, 471059, 448676, 427704, 455956, 459721, 465535, 424307, 429854, 446888, 429254, 472304, 451188, 444243, 444241, 464920, 421431, 449045, 454071, 433367, 437253, 437949, 456848, 430071, 457094, 452173,…	1039	2682	17854	0.9866927342946489	1.0	0.9819630486195717	99.99979931052329
SP_PIR_KEYWORDS	zinc-finger	69	4.159132007233273	0.6193978037951849	475139, 472187, 449306, 470861, 447793, 440124, 439256, 465385, 482431, 450047, 470403, 456363, 450733, 429935, 470341, 444225, 471059, 427704, 459721, 455956, 420842, 429254, 431357, 429784, 440560, 444241, 421431, 448768, 432286, 435502, 471325, 437253, 456848, 430071, 457094, 452173, 427434, 437468, 467883, 442093, 439230, 442943, 448856, 436366, 430366, 437266, 436746, 453515, 426585, 479127,…	1039	1204	17854	0.984787634417198	1.0	0.9815095757232092	99.99981398947338
SP_PIR_KEYWORDS	zinc	103	6.208559373116335	0.8008184851495297	472187, 440272, 475139, 470861, 428979, 477848, 457698, 450501, 439256, 450047, 470403, 456363, 426312, 450733, 470341, 429935, 444225, 471059, 427704, 459721, 455956, 429854, 429254, 472304, 444243, 444241, 421431, 464920, 449045, 454071, 437253, 456848, 430071, 457094, 452173, 476728, 437468, 476862, 439938, 439230, 448856, 446938, 436366, 436746, 441913, 437266, 465459, 479811, 461362, 474039,…	1039	1886	17854	0.9384594657763959	1.0	0.9962983603568791	99.99999997319337
Annotation Cluster 39	Enrichment Score: 1.3733153442721422
Category	Term	Count	%	PValue	Genes	List Total	Pop Hits	Pop Total	Fold Enrichment	Bonferroni	Benjamini	FDR
GOTERM_BP_FAT	GO:0051640~organelle localization	8	0.48221820373719104	0.0162176508027204	468560, 428360, 440297, 473858, 421191, 466793, 477698, 439729	671	54	13588	3.0000551967765086	0.9999999999978817	0.3386977692033849	24.01868751894458
GOTERM_BP_FAT	GO:0051310~metaphase plate congression	3	0.18083182640144665	0.03189973972506335	468560, 428360, 440297	671	6	13588	10.125186289120716	1.0	0.5086694319877572	41.99466961349717
GOTERM_BP_FAT	GO:0051303~establishment of chromosome localization	3	0.18083182640144665	0.05577838249130432	468560, 428360, 440297	671	8	13588	7.593889716840536	1.0	0.6577559837648157	61.871191480371564
GOTERM_BP_FAT	GO:0050000~chromosome localization	3	0.18083182640144665	0.05577838249130432	468560, 428360, 440297	671	8	13588	7.593889716840536	1.0	0.6577559837648157	61.871191480371564
GOTERM_BP_FAT	GO:0051656~establishment of organelle localization	5	0.3013863773357444	0.08447269730719068	468560, 428360, 440297, 473858, 439729	671	34	13588	2.9779959673884457	1.0	0.7690535506923174	77.29639377350077
Annotation Cluster 40	Enrichment Score: 1.3706467349635716
Category	Term	Count	%	PValue	Genes	List Total	Pop Hits	Pop Total	Fold Enrichment	Bonferroni	Benjamini	FDR
INTERPRO	IPR019955:Ubiquitin supergroup	9	0.5424954792043399	0.007700379912366583	475405, 437339, 447235, 474349, 435502, 472361, 449132, 476045, 465595	1033	50	17763	3.0951984511132626	0.9998289001057181	0.20896456411663222	11.655478011477117
INTERPRO	IPR000626:Ubiquitin	8	0.48221820373719104	0.017999399306744424	475405, 437339, 474349, 435502, 472361, 449132, 476045, 465595	1033	47	17763	2.9269016086177424	0.9999999985894537	0.35182975119715465	25.262255637221998
SMART	SM00213:UBQ	8	0.48221820373719104	0.02372560717516664	475405, 437339, 474349, 435502, 472361, 449132, 476045, 465595	563	47	9131	2.7605910585389823	0.9951587067816052	0.26916176844162587	26.368564024182373
INTERPRO	IPR015496:Ubiquilin	3	0.18083182640144665	0.05826510364957401	475405, 474349, 465595	1033	7	17763	7.369520121698244	1.0	0.6286162043574559	61.80216661368746
UP_SEQ_FEATURE	domain:Ubiquitin-like	6	0.3616636528028933	0.13202373501829634	475405, 421637, 435502, 472361, 449132, 465595	1011	43	16021	2.211165551031675	1.0	0.9963591892509502	91.35803667206115
INTERPRO	IPR019954:Ubiquitin conserved site	4	0.24110910186859552	0.23608671662459696	421637, 435502, 472361, 465595	1033	29	17763	2.371799579397136	1.0	0.9541885697190344	98.66639574700389
Annotation Cluster 41	Enrichment Score: 1.3581693586517183
Category	Term	Count	%	PValue	Genes	List Total	Pop Hits	Pop Total	Fold Enrichment	Bonferroni	Benjamini	FDR
SP_PIR_KEYWORDS	leucine-rich repeat	36	2.1699819168173597	1.0905486716576705E-5	444355, 461212, 435045, 477083, 445210, 482417, 421891, 424986, 459769, 430907, 467468, 441011, 448879, 437180, 482648, 479931, 450464, 473357, 437500, 456682, 469820, 431790, 462260, 436053, 473439, 476615, 481842, 433925, 456512, 422862, 450154, 460755, 440590, 467670, 449520, 431235	1039	275	17854	2.249519643013387	0.0037770733708296644	2.1021259807318948E-4	0.01489508759038305
UP_SEQ_FEATURE	repeat:LRR 2	35	2.109704641350211	6.677684094009294E-5	444355, 461212, 435045, 477083, 445210, 421891, 424986, 459769, 430907, 467468, 441011, 448879, 437180, 482648, 479931, 450464, 473357, 437500, 456682, 469820, 431790, 462260, 436053, 473439, 476615, 481842, 433925, 456512, 422862, 450154, 460755, 440590, 467670, 449520, 431235	1011	266	16021	2.0850903222447807	0.1309630256193155	0.034483803112500544	0.1154148076395689
UP_SEQ_FEATURE	repeat:LRR 1	35	2.109704641350211	6.677684094009294E-5	444355, 461212, 435045, 477083, 445210, 421891, 424986, 459769, 430907, 467468, 441011, 448879, 437180, 482648, 479931, 450464, 473357, 437500, 456682, 469820, 431790, 462260, 436053, 473439, 476615, 481842, 433925, 456512, 422862, 450154, 460755, 440590, 467670, 449520, 431235	1011	266	16021	2.0850903222447807	0.1309630256193155	0.034483803112500544	0.1154148076395689
UP_SEQ_FEATURE	repeat:LRR 3	27	1.62748643761302	0.006448844775480292	444355, 461212, 435045, 445210, 477083, 421891, 424986, 459769, 430907, 467468, 437180, 482648, 479931, 437500, 456682, 436053, 473439, 481842, 433925, 456512, 422862, 450154, 460755, 440590, 467670, 449520, 431235	1011	245	16021	1.7463695270393023	0.9999987587220588	0.5111777091808563	10.584971634323336
UP_SEQ_FEATURE	repeat:LRR 4	25	1.5069318866787222	0.006541441238567947	456682, 444355, 436053, 473439, 461212, 435045, 433925, 477083, 445210, 456512, 422862, 450154, 421891, 424986, 459769, 467468, 460755, 430907, 440590, 437180, 449520, 482648, 479931, 431235, 437500	1011	221	16021	1.792611589260219	0.9999989795627456	0.4983055285022334	10.728969775462938
INTERPRO	IPR001611:Leucine-rich repeat	22	1.3261000602772754	0.0070718313859613365	456682, 444355, 436053, 481842, 461212, 435045, 445210, 456512, 482417, 422862, 450154, 421891, 424986, 467468, 460755, 459769, 430907, 441011, 440590, 437180, 467670, 449520	1033	202	17763	1.8727823411576394	0.999651817521017	0.19843438120645118	10.754078973608848
UP_SEQ_FEATURE	repeat:LRR 5	22	1.3261000602772754	0.017451160042338085	456682, 444355, 436053, 473439, 461212, 477083, 435045, 445210, 433925, 422862, 450154, 421891, 424986, 460755, 459769, 430907, 437180, 449520, 482648, 479931, 431235, 437500	1011	203	16021	1.717374886105061	0.9999999999999999	0.7208693674317368	26.246982591264512
UP_SEQ_FEATURE	repeat:LRR 6	19	1.1452682338758287	0.04433130532373131	456682, 436053, 473439, 461212, 477083, 433925, 422862, 450154, 421891, 424986, 460755, 459769, 430907, 437180, 449520, 482648, 479931, 431235, 437500	1011	185	16021	1.6274975272007914	1.0	0.9291779291243656	54.34861585441766
UP_SEQ_FEATURE	repeat:LRR 7	16	0.9644364074743821	0.07062222735022217	456682, 436053, 473439, 461212, 477083, 433925, 422862, 450154, 421891, 460755, 459769, 430907, 449520, 482648, 479931, 431235	1011	157	16021	1.614948937483856	1.0	0.9697685805016028	71.81960037578534
UP_SEQ_FEATURE	repeat:LRR 8	12	0.7233273056057866	0.21746587572532194	430907, 436053, 473439, 461212, 449520, 482648, 477083, 433925, 479931, 422862, 450154, 421891	1011	133	16021	1.4297762209678497	1.0	0.9993660488570167	98.56005570826694
UP_SEQ_FEATURE	repeat:LRR 18	4	0.24110910186859552	0.2234734758102368	430907, 436053, 449520, 482648	1011	26	16021	2.4379517613938977	1.0	0.9993788820951843	98.73972309353991
UP_SEQ_FEATURE	repeat:LRR 11	8	0.48221820373719104	0.31882465184868075	430907, 436053, 473439, 461212, 449520, 482648, 479931, 450154	1011	88	16021	1.4406078590054852	1.0	0.9999159499749621	99.86922155100072
UP_SEQ_FEATURE	repeat:LRR 20	3	0.18083182640144665	0.3388658646734778	436053, 449520, 482648	1011	19	16021	2.5021083866937377	1.0	0.9999430356216191	99.92197090751806
UP_SEQ_FEATURE	repeat:LRR 15	5	0.3013863773357444	0.35870081371193085	430907, 436053, 473439, 449520, 482648	1011	48	16021	1.6506965051104514	1.0	0.9999688258084287	99.9539225430537
UP_SEQ_FEATURE	repeat:LRR 9	10	0.6027727546714888	0.36275585597908855	430907, 436053, 473439, 461212, 449520, 482648, 479931, 422862, 450154, 421891	1011	122	16021	1.2989087253328144	1.0	0.9999698227085482	99.95870961260208
UP_SEQ_FEATURE	repeat:LRR 12	7	0.42194092827004215	0.380375559232699	430907, 436053, 473439, 449520, 482648, 479931, 450154	1011	79	16021	1.4041367739673716	1.0	0.9999799710599141	99.97457470955264
UP_SEQ_FEATURE	repeat:LRR 17	4	0.24110910186859552	0.3808106314835107	430907, 436053, 449520, 482648	1011	35	16021	1.8110498798926098	1.0	0.9999778782788538	99.97488167411358
UP_SEQ_FEATURE	repeat:LRR 13	6	0.3616636528028933	0.3908299065444044	430907, 436053, 473439, 449520, 482648, 479931	1011	65	16021	1.4627710568363388	1.0	0.9999806504133225	99.9810560393941
UP_SEQ_FEATURE	repeat:LRR 19	3	0.18083182640144665	0.4080617274402546	436053, 449520, 482648	1011	22	16021	2.1609117885082276	1.0	0.9999883799884048	99.98846647683793
UP_SEQ_FEATURE	repeat:LRR 14	5	0.3013863773357444	0.4597367121350179	430907, 436053, 473439, 449520, 482648	1011	55	16021	1.4406078590054852	1.0	0.9999969127257767	99.99762354522305
UP_SEQ_FEATURE	repeat:LRR 10	8	0.48221820373719104	0.47517387789399634	430907, 436053, 473439, 461212, 449520, 482648, 479931, 450154	1011	103	16021	1.2308105979852688	1.0	0.999997806784243	99.99856050667435
UP_SEQ_FEATURE	repeat:LRR 16	4	0.24110910186859552	0.4826953816375657	430907, 436053, 449520, 482648	1011	41	16021	1.5460181901522279	1.0	0.9999978936224211	99.99887850345661
Annotation Cluster 42	Enrichment Score: 1.3195927880804164
Category	Term	Count	%	PValue	Genes	List Total	Pop Hits	Pop Total	Fold Enrichment	Bonferroni	Benjamini	FDR
PIR_SUPERFAMILY	PIRSF005719:structural maintenance of chromosomes protein	3	0.18083182640144665	0.013407444239140713	476474, 473218, 481134	311	5	8136	15.696463022508041	0.979502719099455	0.42612969802843237	16.410534316387416
INTERPRO	IPR010935:SMCs flexible hinge	3	0.18083182640144665	0.04325655144524367	476474, 473218, 481134	1033	6	17763	8.597773475314618	1.0	0.5566332951472246	50.78199444211384
UP_SEQ_FEATURE	region of interest:Flexible hinge	3	0.18083182640144665	0.06746222924729192	476474, 473218, 481134	1011	7	16021	6.791437049597287	1.0	0.9671010312014972	70.11593249833545
INTERPRO	IPR003395:RecF/RecN/SMC protein, N-terminal	3	0.18083182640144665	0.07475935263038704	476474, 473218, 481134	1033	8	17763	6.4483301064859635	1.0	0.7020552063342472	71.22508547072366
UP_SEQ_FEATURE	compositionally biased region:Ala/Asp-rich (DA-box)	3	0.18083182640144665	0.08628035969876886	476474, 473218, 481134	1011	8	16021	5.942507418397627	1.0	0.9823224459406382	78.99435197544015
Annotation Cluster 43	Enrichment Score: 1.2876973232207027
Category	Term	Count	%	PValue	Genes	List Total	Pop Hits	Pop Total	Fold Enrichment	Bonferroni	Benjamini	FDR
GOTERM_MF_FAT	GO:0031072~heat shock protein binding	9	0.5424954792043399	0.008528323186603345	449306, 451739, 457697, 456347, 434305, 444095, 444220, 434894, 479917	663	59	13288	3.057289669453179	0.9943819067043037	0.1806947670567396	11.894984129932151
INTERPRO	IPR018253:Heat shock protein DnaJ, conserved site	8	0.48221820373719104	0.017999399306744424	449306, 451739, 457697, 456347, 434305, 444095, 444220, 479917	1033	47	17763	2.9269016086177424	0.9999999985894537	0.35182975119715465	25.262255637221998
INTERPRO	IPR001623:Heat shock protein DnaJ, N-terminal	8	0.48221820373719104	0.0298716382007259	449306, 451739, 457697, 456347, 434305, 444095, 444220, 479917	1033	52	17763	2.645468761635267	0.9999999999999983	0.4613387819110547	38.503127643554514
INTERPRO	IPR015609:Molecular chaperone, heat shock protein, Hsp40, DnaJ	7	0.42194092827004215	0.029884141309632385	449306, 451739, 457697, 456347, 434305, 444220, 479917	1033	41	17763	2.935825089131821	0.9999999999999983	0.45549546977949706	38.51583258074744
SMART	SM00271:DnaJ	8	0.48221820373719104	0.03885256709629725	449306, 451739, 457697, 456347, 434305, 444095, 444220, 479917	563	52	9131	2.4951496106025415	0.9998488589987007	0.35587654353870146	39.65959398224103
UP_SEQ_FEATURE	domain:J	7	0.42194092827004215	0.06743548573271552	449306, 451739, 456347, 434305, 444095, 444220, 479917	1011	46	16021	2.4114522857265728	1.0	0.9696261093342922	70.10110850787508
SP_PIR_KEYWORDS	Chaperone	14	0.8438818565400843	0.09746444228187574	429854, 449306, 457697, 448804, 426848, 438778, 465095, 444220, 482833, 451739, 440524, 456347, 434305, 479917	1039	150	17854	1.603824189926211	0.9999999999999997	0.5628732055489637	75.3580858058904
GOTERM_MF_FAT	GO:0051082~unfolded protein binding	7	0.42194092827004215	0.1350260518816666	449306, 440524, 457697, 456347, 426848, 465095, 479917	663	70	13288	2.00422322775264	1.0	0.8090658494950254	88.29084171956
INTERPRO	IPR003095:Heat shock protein DnaJ	4	0.24110910186859552	0.16050005269357387	449306, 457697, 456347, 479917	1033	24	17763	2.865924491771539	1.0	0.8952561140128976	93.94740824922197
GOTERM_BP_FAT	GO:0006457~protein folding	10	0.6027727546714888	0.175048391603508	449306, 440524, 457697, 435618, 456347, 426848, 465095, 469288, 455467, 479917	671	127	13588	1.594517525845782	1.0	0.9155444473853684	96.05510520691573
Annotation Cluster 44	Enrichment Score: 1.2689630195716746
Category	Term	Count	%	PValue	Genes	List Total	Pop Hits	Pop Total	Fold Enrichment	Bonferroni	Benjamini	FDR
PIR_SUPERFAMILY	PIRSF001771:cyclin, A/B/D/E types	4	0.24110910186859552	0.0038778931787237228	447348, 482321, 480198, 453987	311	9	8136	11.62700964630225	0.6733951766329741	0.31133576115902184	5.028923319543188
PIR_SUPERFAMILY	PIRSF001771:Cyclin_A_B_D_E	4	0.24110910186859552	0.005384778527997524	447348, 482321, 480198, 453987	311	10	8136	10.464308681672026	0.7888120253250781	0.26728710111066456	6.919182242618538
INTERPRO	IPR014400:Cyclin, A/B/D/E	4	0.24110910186859552	0.017245589746601606	447348, 482321, 480198, 453987	1033	10	17763	6.878218780251694	0.9999999966634961	0.3457801288457627	24.337195536553335
INTERPRO	IPR004367:Cyclin, C-terminal	4	0.24110910186859552	0.05269813196822836	447348, 482321, 480198, 453987	1033	15	17763	4.585479186834463	1.0	0.601615261319639	58.016860800620094
INTERPRO	IPR013763:Cyclin-related	5	0.3013863773357444	0.1223548995819201	447348, 482321, 480198, 477269, 453987	1033	33	17763	2.60538590161049	1.0	0.8359930499236332	87.65985046617803
INTERPRO	IPR006670:Cyclin	5	0.3013863773357444	0.1223548995819201	447348, 482321, 480198, 477269, 453987	1033	33	17763	2.60538590161049	1.0	0.8359930499236332	87.65985046617803
SMART	SM00385:CYCLIN	5	0.3013863773357444	0.1423981980034526	447348, 482321, 480198, 477269, 453987	563	33	9131	2.4573443134721997	0.9999999999999984	0.691474961362951	85.88988767435023
SP_PIR_KEYWORDS	cyclin	6	0.3616636528028933	0.1448674139400524	447348, 482321, 422844, 440798, 480198, 453987	1039	48	17854	2.1479788257940324	1.0	0.6552049943351508	88.20696561322721
KEGG_PATHWAY	mmu04115:p53 signaling pathway	5	0.3013863773357444	0.17006573656547502	447348, 480198, 453987, 481816, 450962	181	69	5738	2.297221554968372	0.9999999999639723	0.7775206086808156	88.55750415471279
INTERPRO	IPR006671:Cyclin, N-terminal	4	0.24110910186859552	0.20502087859110799	447348, 482321, 480198, 453987	1033	27	17763	2.5474884371302573	1.0	0.9334499106185938	97.47327507946359
Annotation Cluster 45	Enrichment Score: 1.2675449683415327
Category	Term	Count	%	PValue	Genes	List Total	Pop Hits	Pop Total	Fold Enrichment	Bonferroni	Benjamini	FDR
UP_SEQ_FEATURE	repeat:TPR 8	8	0.48221820373719104	0.008759004414651543	469754, 443165, 450575, 426339, 462393, 457583, 448102, 433714	1011	38	16021	3.33614451559165	0.9999999906933266	0.5524751547780324	14.112962461205058
UP_SEQ_FEATURE	repeat:TPR 7	8	0.48221820373719104	0.032853984907235206	469754, 443165, 450575, 426339, 462393, 457583, 448102, 433714	1011	49	16021	2.5872141141322995	1.0	0.8885682835146002	43.8805943692397
UP_SEQ_FEATURE	repeat:TPR 13	3	0.18083182640144665	0.03494098526475562	443165, 426339, 462393	1011	5	16021	9.508011869436203	1.0	0.8818728633238531	45.938368671600784
UP_SEQ_FEATURE	repeat:TPR 14	3	0.18083182640144665	0.03494098526475562	443165, 426339, 462393	1011	5	16021	9.508011869436203	1.0	0.8818728633238531	45.938368671600784
UP_SEQ_FEATURE	repeat:TPR 12	3	0.18083182640144665	0.05024891223381934	443165, 426339, 462393	1011	6	16021	7.923343224530168	1.0	0.9422611153675594	58.99801583630153
UP_SEQ_FEATURE	repeat:TPR 11	3	0.18083182640144665	0.1064329890677897	443165, 426339, 462393	1011	9	16021	5.282228816353445	1.0	0.9911817091933703	85.71637732869797
UP_SEQ_FEATURE	repeat:TPR 9	4	0.24110910186859552	0.15825124016849806	443165, 426339, 462393, 448102	1011	22	16021	2.8812157180109703	1.0	0.9978399314999099	94.91634503154515
UP_SEQ_FEATURE	repeat:TPR 10	3	0.18083182640144665	0.24343169029798947	443165, 426339, 462393	1011	15	16021	3.1693372898120677	1.0	0.99950715344143	99.19663397492059
Annotation Cluster 46	Enrichment Score: 1.178867535569756
Category	Term	Count	%	PValue	Genes	List Total	Pop Hits	Pop Total	Fold Enrichment	Bonferroni	Benjamini	FDR
SP_PIR_KEYWORDS	ank repeat	24	1.4466546112115732	0.005232878257589564	432087, 457833, 438162, 447235, 463343, 449731, 476523, 427088, 433797, 442350, 444080, 443593, 470898, 432900, 462362, 443874, 435489, 459721, 449419, 447307, 433379, 464470, 482674, 456286	1039	222	17854	1.8577114169029472	0.8380676053601694	0.0629518248831612	6.91573706251698
INTERPRO	IPR002110:Ankyrin	24	1.4466546112115732	0.005477727083232896	432087, 457833, 438162, 447235, 463343, 449731, 476523, 427088, 433797, 442350, 444080, 443593, 470898, 432900, 462362, 443874, 435489, 459721, 449419, 447307, 433379, 464470, 482674, 456286	1033	223	17763	1.8506418242829672	0.9978938730659913	0.1703527634013533	8.429158939039771
SMART	SM00248:ANK	24	1.4466546112115732	0.010187451438576068	432087, 457833, 438162, 447235, 463343, 449731, 476523, 427088, 433797, 442350, 444080, 443593, 470898, 432900, 462362, 443874, 435489, 459721, 449419, 447307, 433379, 464470, 482674, 456286	563	223	9131	1.7454858262511053	0.8970192400196858	0.16042758499526322	12.237420582400338
UP_SEQ_FEATURE	repeat:ANK 5	11	0.6630500301386377	0.136977094222127	438162, 435489, 476523, 449419, 459721, 447307, 433379, 470898, 444080, 482674, 462362	1011	107	16021	1.6290986069127449	1.0	0.9967669704843086	92.17237432434703
UP_SEQ_FEATURE	repeat:ANK 3	14	0.8438818565400843	0.20347903881117757	432087, 438162, 435489, 476523, 449419, 459721, 433797, 447307, 433379, 444080, 470898, 462362, 482674, 456286	1011	159	16021	1.3953057250744951	1.0	0.9993619279104304	98.04387232444142
UP_SEQ_FEATURE	repeat:ANK 6	8	0.48221820373719104	0.2202197580702198	435489, 476523, 449419, 459721, 447307, 433379, 482674, 462362	1011	78	16021	1.6253011742625985	1.0	0.9993664669043832	98.64521928739204
UP_SEQ_FEATURE	repeat:ANK 1	16	0.9644364074743821	0.22466100945259423	432087, 438162, 463343, 476523, 433797, 444080, 470898, 462362, 435489, 459721, 449419, 447307, 433379, 464470, 482674, 456286	1011	191	16021	1.3274711161516513	1.0	0.9992739529036901	98.7726404828443
UP_SEQ_FEATURE	repeat:ANK 2	16	0.9644364074743821	0.22466100945259423	432087, 438162, 463343, 476523, 433797, 444080, 470898, 462362, 435489, 459721, 449419, 447307, 433379, 464470, 482674, 456286	1011	191	16021	1.3274711161516513	1.0	0.9992739529036901	98.7726404828443
UP_SEQ_FEATURE	repeat:ANK 4	11	0.6630500301386377	0.2714602765075371	438162, 435489, 476523, 449419, 459721, 447307, 433379, 470898, 444080, 482674, 462362	1011	126	16021	1.3834408804735214	1.0	0.9997304889452023	99.58178917294732
Annotation Cluster 47	Enrichment Score: 1.168877243090177
Category	Term	Count	%	PValue	Genes	List Total	Pop Hits	Pop Total	Fold Enrichment	Bonferroni	Benjamini	FDR
GOTERM_MF_FAT	GO:0004181~metallocarboxypeptidase activity	5	0.3013863773357444	0.02181500684842122	477848, 442354, 466249, 422875, 428061	663	22	13288	4.555052790346908	0.9999983978526443	0.3326019660627878	27.828674949947143
GOTERM_MF_FAT	GO:0008235~metalloexopeptidase activity	6	0.3616636528028933	0.022551093088231212	477848, 442354, 466249, 422875, 428061, 444262	663	33	13288	3.6440422322775268	0.9999989839630768	0.33360361562884433	28.62753791273789
GOTERM_MF_FAT	GO:0004180~carboxypeptidase activity	6	0.3616636528028933	0.028447328350326657	477848, 442354, 467065, 466249, 422875, 428061	663	35	13288	3.435811247575954	0.9999999738698458	0.39277881712035	34.735466104827836
SP_PIR_KEYWORDS	carboxypeptidase	6	0.3616636528028933	0.035855800986617656	477848, 442354, 467065, 466249, 422875, 428061	1039	32	17854	3.221968238691049	0.9999968575279705	0.3037275948378083	39.271724723952595
GOTERM_MF_FAT	GO:0008238~exopeptidase activity	8	0.48221820373719104	0.05892687980615107	477848, 442354, 422066, 467065, 466249, 422875, 428061, 444262	663	70	13288	2.2905408317173026	0.9999999999999999	0.5918837779297246	59.26247143718674
INTERPRO	IPR000834:Peptidase M14, carboxypeptidase A	5	0.3013863773357444	0.06112377281120483	477848, 442354, 466249, 422875, 428061	1033	26	17763	3.3068359520440835	1.0	0.6361261351802643	63.619214440837204
SMART	SM00631:Zn_pept	5	0.3013863773357444	0.07235407009079353	477848, 442354, 466249, 422875, 428061	563	26	9131	3.1189370132531766	0.999999942607117	0.5156405906515018	61.61239046074982
UP_SEQ_FEATURE	active site:Nucleophile	14	0.8438818565400843	0.26176468873621983	440272, 477848, 442354, 466249, 472881, 459436, 477921, 444195, 422875, 474676, 428061, 427273, 422326, 451080	1011	168	16021	1.3205572040883613	1.0	0.9997194442122337	99.474364442226
UP_SEQ_FEATURE	metal ion-binding site:Zinc	7	0.42194092827004215	0.8824362098224527	440272, 477848, 457698, 442354, 470595, 466249, 422875	1011	140	16021	0.7923343224530168	1.0	0.9999999999999958	99.99999999999999
Annotation Cluster 48	Enrichment Score: 1.1655842018815963
Category	Term	Count	%	PValue	Genes	List Total	Pop Hits	Pop Total	Fold Enrichment	Bonferroni	Benjamini	FDR
INTERPRO	IPR001680:WD40 repeat	27	1.62748643761302	0.004705854173132015	479302, 427912, 462393, 425729, 435567, 461024, 455366, 455572, 438025, 453838, 438676, 424735, 440151, 422975, 472416, 454123, 479451, 422415, 468077, 455618, 438905, 452470, 446394, 461713, 447089, 432823, 456848	1033	259	17763	1.7925859755482214	0.9949704807502738	0.15694541875950851	7.283128004143402
SMART	SM00320:WD40	27	1.62748643761302	0.009200885917768416	479302, 427912, 462393, 425729, 435567, 461024, 455366, 455572, 438025, 453838, 438676, 424735, 440151, 422975, 472416, 454123, 479451, 422415, 468077, 455618, 438905, 452470, 446394, 461713, 447089, 432823, 456848	563	259	9131	1.6907287901959305	0.8715289335087077	0.15718204808921088	11.115747288213907
INTERPRO	IPR019781:WD40 repeat, subgroup	23	1.3863773357444245	0.018727327309746612	472416, 479302, 427912, 454123, 425729, 435567, 479451, 422415, 461024, 468077, 455366, 438025, 455572, 438905, 455618, 452470, 438676, 461713, 447089, 424735, 432823, 422975, 456848	1033	235	17763	1.6829684249552017	0.9999999993861697	0.3513640926600561	26.145480982776082
SP_PIR_KEYWORDS	wd repeat	25	1.5069318866787222	0.01941282374420579	479302, 427912, 462580, 462393, 425729, 435567, 461024, 455366, 455572, 438025, 453838, 438676, 440151, 424735, 472416, 454123, 479451, 422415, 468077, 455618, 438905, 452470, 461713, 432823, 456848	1039	263	17854	1.6334439739878575	0.9988889984488195	0.19702786765802316	23.491849661238383
INTERPRO	IPR017986:WD40 repeat, region	22	1.3261000602772754	0.02493104075369927	472416, 479302, 427912, 454123, 425729, 435567, 479451, 422415, 461024, 468077, 455366, 438025, 455572, 438905, 455618, 453838, 452470, 438676, 461713, 424735, 432823, 456848	1033	228	17763	1.6592194426045754	0.9999999999995015	0.41402372972528756	33.28546204345193
INTERPRO	IPR015943:WD40/YVTN repeat-like	27	1.62748643761302	0.03265321439716109	479302, 427912, 462393, 425729, 435567, 461024, 477698, 455366, 455572, 438025, 453838, 424735, 440151, 422975, 472416, 454123, 479451, 422415, 468077, 455618, 438905, 452470, 446394, 461713, 447089, 432823, 456848	1033	305	17763	1.5222287464491455	0.9999999999999999	0.4738737058106338	41.26977341584389
INTERPRO	IPR019782:WD40 repeat 2	20	1.2055455093429777	0.043588612814818614	472416, 479302, 427912, 454123, 425729, 435567, 479451, 422415, 461024, 468077, 455366, 455572, 438025, 438905, 455618, 453838, 461713, 424735, 432823, 456848	1033	214	17763	1.6070604626756293	1.0	0.5535917637927318	51.055135579565736
INTERPRO	IPR019775:WD40 repeat, conserved site	23	1.3863773357444245	0.04633309846482315	472416, 479302, 427912, 454123, 462393, 462580, 425729, 435567, 479451, 422415, 465094, 461024, 468077, 455572, 438025, 438905, 455618, 453838, 438676, 447089, 424735, 440151, 456848	1033	258	17763	1.5329363560638465	1.0	0.55908434604683	53.258845993991244
UP_SEQ_FEATURE	repeat:WD 5	18	1.0849909584086799	0.13737789975615924	472416, 479302, 427912, 454123, 462393, 425729, 435567, 479451, 422415, 461024, 468077, 455572, 438905, 453838, 438676, 424735, 440151, 456848	1011	202	16021	1.4120809707083468	1.0	0.9964748364010331	92.23500267917632
UP_SEQ_FEATURE	repeat:WD 4	19	1.1452682338758287	0.14628051093727687	472416, 479302, 427912, 454123, 462393, 425729, 435567, 479451, 422415, 461024, 468077, 455572, 438025, 438905, 453838, 438676, 424735, 440151, 456848	1011	218	16021	1.3811332226245248	1.0	0.9970684505782716	93.51022840471501
UP_SEQ_FEATURE	repeat:WD 7	12	0.7233273056057866	0.15875284698211362	472416, 479302, 455572, 438905, 454123, 462393, 425729, 440151, 435567, 479451, 461024, 468077	1011	124	16021	1.533550301521968	1.0	0.9976567225386896	94.96847913051676
UP_SEQ_FEATURE	repeat:WD 3	19	1.1452682338758287	0.2073778125640418	472416, 479302, 427912, 454123, 462393, 425729, 435567, 479451, 422415, 461024, 468077, 455572, 438025, 438905, 453838, 438676, 424735, 440151, 456848	1011	231	16021	1.3034071105287723	1.0	0.9993898843003775	98.2030087659939
UP_SEQ_FEATURE	repeat:WD 1	19	1.1452682338758287	0.2282819083068462	472416, 479302, 427912, 454123, 462393, 425729, 435567, 479451, 422415, 461024, 468077, 455572, 438025, 438905, 453838, 438676, 424735, 440151, 456848	1011	235	16021	1.2812214575836018	1.0	0.9992987998731702	98.86807933505952
UP_SEQ_FEATURE	repeat:WD 2	19	1.1452682338758287	0.2282819083068462	472416, 479302, 427912, 454123, 462393, 425729, 435567, 479451, 422415, 461024, 468077, 455572, 438025, 438905, 453838, 438676, 424735, 440151, 456848	1011	235	16021	1.2812214575836018	1.0	0.9992987998731702	98.86807933505952
UP_SEQ_FEATURE	repeat:WD 6	12	0.7233273056057866	0.4363269887429295	472416, 479302, 455572, 438905, 454123, 462393, 425729, 440151, 435567, 479451, 461024, 468077	1011	161	16021	1.1811194868864847	1.0	0.9999941575821998	99.99505121473088
UP_SEQ_FEATURE	repeat:WD 8	4	0.24110910186859552	0.5759001447570992	472416, 438905, 462393, 479451	1011	47	16021	1.3486541658774753	1.0	0.999999898052877	99.99996387705743
Annotation Cluster 49	Enrichment Score: 1.1397607585665224
Category	Term	Count	%	PValue	Genes	List Total	Pop Hits	Pop Total	Fold Enrichment	Bonferroni	Benjamini	FDR
SP_PIR_KEYWORDS	dynein	5	0.3013863773357444	0.06124999340076371	424150, 430840, 427912, 438676, 461389	1039	26	17854	3.3045828089138967	0.999999999701576	0.43014420770446016	57.82530325350969
GOTERM_CC_FAT	GO:0005875~microtubule associated complex	8	0.48221820373719104	0.07625714577673108	424150, 423089, 430840, 483261, 427912, 438676, 448196, 461389	610	76	12504	2.157722174288179	0.9999999999941163	0.41650854703868234	65.81563099811089
GOTERM_CC_FAT	GO:0030286~dynein complex	5	0.3013863773357444	0.0815325699984778	424150, 430840, 427912, 438676, 461389	610	34	12504	3.0144648023143685	0.9999999999990905	0.43211429604915086	68.36496720585892
Annotation Cluster 50	Enrichment Score: 1.054531407665252
Category	Term	Count	%	PValue	Genes	List Total	Pop Hits	Pop Total	Fold Enrichment	Bonferroni	Benjamini	FDR
INTERPRO	IPR018957:Zinc finger, C3HC4 RING-type	21	1.2658227848101267	0.03042167426116496	429254, 431357, 467883, 460872, 442093, 429784, 442943, 450047, 456363, 466362, 429935, 471059, 427704, 435502, 423347, 436746, 446049, 471325, 420842, 453515, 465459	1033	219	17763	1.6488880637589678	0.9999999999999991	0.4556290379994251	39.05972108407772
INTERPRO	IPR001841:Zinc finger, RING-type	25	1.5069318866787222	0.04537042499488378	428979, 467883, 442093, 442943, 482431, 456363, 470403, 450733, 429935, 471059, 427704, 436746, 453515, 420842, 465459, 429254, 461362, 431357, 429784, 456972, 466362, 423347, 435502, 446049, 471325	1033	286	17763	1.5031072509291288	1.0	0.5569218571512567	52.49667504853288
INTERPRO	IPR017907:Zinc finger, RING-type, conserved site	22	1.3261000602772754	0.06588777816282188	429254, 461362, 431357, 467883, 442093, 429784, 478977, 442943, 470403, 456363, 456972, 466362, 450733, 471059, 427704, 435502, 423347, 436746, 471325, 420842, 453515, 465459	1033	254	17763	1.4893780823379652	1.0	0.6594180118575845	66.46842270262849
SMART	SM00184:RING	25	1.5069318866787222	0.07462061890979488	428979, 467883, 442093, 442943, 482431, 456363, 470403, 450733, 429935, 471059, 427704, 436746, 453515, 420842, 465459, 429254, 461362, 431357, 429784, 456972, 466362, 423347, 435502, 446049, 471325	563	286	9131	1.4176986423878075	0.9999999666573811	0.5119567380298755	62.791055689481
UP_SEQ_FEATURE	zinc finger region:RING-type	10	0.6027727546714888	0.786544489781821	466362, 450733, 429254, 471059, 435502, 471325, 442093, 453515, 442943, 465459	1011	176	16021	0.9003799118784281	1.0	0.9999999999947321	99.99999999974784
Annotation Cluster 51	Enrichment Score: 1.0542518246263652
Category	Term	Count	%	PValue	Genes	List Total	Pop Hits	Pop Total	Fold Enrichment	Bonferroni	Benjamini	FDR
INTERPRO	IPR001496:SOCS protein, C-terminal	6	0.3616636528028933	0.05546443203304979	449731, 476523, 447307, 455776, 482674, 462362	1033	36	17763	2.865924491771539	1.0	0.6154088625475028	59.93974274058029
SMART	SM00253:SOCS	6	0.3616636528028933	0.06757457539832168	449731, 476523, 447307, 455776, 482674, 462362	563	36	9131	2.70307874481942	0.9999998203894875	0.5063959481892187	59.01332266137997
UP_SEQ_FEATURE	domain:SOCS box	6	0.3616636528028933	0.07350866316542215	449731, 476523, 447307, 455776, 482674, 462362	1011	36	16021	2.6411144081767226	1.0	0.9717431846632819	73.29542773142303
UP_SEQ_FEATURE	repeat:ANK 6	8	0.48221820373719104	0.2202197580702198	435489, 476523, 449419, 459721, 447307, 433379, 482674, 462362	1011	78	16021	1.6253011742625985	1.0	0.9993664669043832	98.64521928739204
Annotation Cluster 52	Enrichment Score: 1.0200109078565254
Category	Term	Count	%	PValue	Genes	List Total	Pop Hits	Pop Total	Fold Enrichment	Bonferroni	Benjamini	FDR
PIR_SUPERFAMILY	PIRSF038193:hyaluronidase	3	0.18083182640144665	0.026767432585079885	436878, 447453, 479969	311	7	8136	11.211759301791457	0.9995959915887099	0.5803064764998298	30.25402916415809
GOTERM_MF_FAT	GO:0004415~hyalurononglucosaminidase activity	3	0.18083182640144665	0.05682301146839325	436878, 447453, 479969	663	8	13288	7.515837104072399	0.9999999999999996	0.5964765150936215	57.894913476511256
INTERPRO	IPR017430:Glycoside hydrolase, family 56, Hyaluronidase	3	0.18083182640144665	0.05826510364957401	436878, 447453, 479969	1033	7	17763	7.369520121698244	1.0	0.6286162043574559	61.80216661368746
INTERPRO	IPR001968:Glycoside hydrolase, family 56	3	0.18083182640144665	0.07475935263038704	436878, 447453, 479969	1033	8	17763	6.4483301064859635	1.0	0.7020552063342472	71.22508547072366
INTERPRO	IPR018155:Hyaluronidase	3	0.18083182640144665	0.07475935263038704	436878, 447453, 479969	1033	8	17763	6.4483301064859635	1.0	0.7020552063342472	71.22508547072366
KEGG_PATHWAY	mmu00531:Glycosaminoglycan degradation	3	0.18083182640144665	0.16148286854055546	436878, 447453, 479969	181	23	5738	4.134998798943069	0.9999999998641561	0.8026590743290234	87.10313642029148
GOTERM_MF_FAT	GO:0015929~hexosaminidase activity	3	0.18083182640144665	0.18812818750128427	436878, 447453, 479969	663	16	13288	3.7579185520361995	1.0	0.890529586152896	95.41140133587304
INTERPRO	IPR013785:Aldolase-type TIM barrel	4	0.24110910186859552	0.4596866156463868	429767, 436878, 447453, 479969	1033	43	17763	1.5995857628492314	1.0	0.9963591117252782	99.99482483878201
Annotation Cluster 53	Enrichment Score: 1.0156520436405856
Category	Term	Count	%	PValue	Genes	List Total	Pop Hits	Pop Total	Fold Enrichment	Bonferroni	Benjamini	FDR
UP_SEQ_FEATURE	domain:RIIa	3	0.18083182640144665	0.021872128211232637	449171, 465535, 454405	1011	4	16021	11.885014836795254	1.0	0.776765125140262	31.780095453335676
INTERPRO	IPR003117:cAMP-dependent protein kinase, regulatory subunit, type I/II alpha/beta	3	0.18083182640144665	0.07475935263038704	449171, 465535, 454405	1033	8	17763	6.4483301064859635	1.0	0.7020552063342472	71.22508547072366
SMART	SM00394:RIIa	3	0.18083182640144665	0.08270622067457739	449171, 465535, 454405	563	8	9131	6.081927175843695	0.9999999952480099	0.5354044762813908	66.72942842843004
GOTERM_MF_FAT	GO:0008603~cAMP-dependent protein kinase regulator activity	3	0.18083182640144665	0.11757957553162615	449171, 465535, 454405	663	12	13288	5.0105580693816	1.0	0.793326116714601	84.2689477975716
GOTERM_MF_FAT	GO:0019887~protein kinase regulator activity	6	0.3616636528028933	0.16969034102948388	449171, 422988, 453987, 465535, 452089, 454405	663	59	13288	2.038193112968786	1.0	0.870687356194476	93.60438103717748
GOTERM_MF_FAT	GO:0019207~kinase regulator activity	6	0.3616636528028933	0.2985409955898134	449171, 422988, 453987, 465535, 452089, 454405	663	73	13288	1.6473067625364164	1.0	0.9470680801552127	99.47157023181393
Annotation Cluster 54	Enrichment Score: 0.9962539958460938
Category	Term	Count	%	PValue	Genes	List Total	Pop Hits	Pop Total	Fold Enrichment	Bonferroni	Benjamini	FDR
PIR_SUPERFAMILY	PIRSF005985:histo-blood group 1 transferase	3	0.18083182640144665	0.01960830202125578	461673, 420766, 427367	311	6	8136	13.080385852090034	0.9966650295595776	0.5097851099482698	23.12437684464259
INTERPRO	IPR005076:Glycosyl transferase, family 6	3	0.18083182640144665	0.05826510364957401	461673, 420766, 427367	1033	7	17763	7.369520121698244	1.0	0.6286162043574559	61.80216661368746
SP_PIR_KEYWORDS	glycosyltransferase	9	0.5424954792043399	0.8982340237907711	461510, 464747, 461673, 480092, 420766, 443284, 423533, 427367, 444884	1039	199	17854	0.7771581681264842	1.0	0.9989871416241478	99.99999999999721
Annotation Cluster 55	Enrichment Score: 0.9930459655963098
Category	Term	Count	%	PValue	Genes	List Total	Pop Hits	Pop Total	Fold Enrichment	Bonferroni	Benjamini	FDR
GOTERM_MF_FAT	GO:0016887~ATPase activity	24	1.4466546112115732	0.013453279314670033	434950, 423050, 445563, 463003, 428979, 462972, 421644, 444074, 479582, 445116, 482835, 465927, 439614, 471190, 468774, 444697, 442347, 438932, 423471, 478732, 461389, 422317, 424746, 439729	663	281	13288	1.7117920806428237	0.9997238260756305	0.2390208535581534	18.149077277119574
INTERPRO	IPR003593:ATPase, AAA+ type, core	12	0.7233273056057866	0.17905754666890938	471190, 463003, 444074, 442347, 479582, 423471, 482835, 470171, 461389, 480464, 439614, 422317	1033	138	17763	1.4952649522286292	1.0	0.9121980779476131	95.7703079064499
INTERPRO	IPR003439:ABC transporter-like	6	0.3616636528028933	0.1930886484411395	471190, 444074, 479582, 423471, 482835, 422317	1033	53	17763	1.9466656925240646	1.0	0.9227573456658492	96.79164016793928
SMART	SM00382:AAA	12	0.7233273056057866	0.22921266265012735	471190, 463003, 444074, 442347, 479582, 423471, 482835, 470171, 461389, 480464, 439614, 422317	563	138	9131	1.4103019538188277	1.0	0.8172954932871226	96.38049114060595
Annotation Cluster 56	Enrichment Score: 0.9785362464414328
Category	Term	Count	%	PValue	Genes	List Total	Pop Hits	Pop Total	Fold Enrichment	Bonferroni	Benjamini	FDR
GOTERM_MF_FAT	GO:0004175~endopeptidase activity	38	2.2905364677516573	5.715386443170488E-4	464034, 438800, 463682, 450501, 473045, 463640, 433607, 476608, 476862, 439938, 442825, 470287, 476110, 477810, 434103, 458884, 434881, 427151, 422776, 463416, 441913, 439589, 429286, 465750, 479811, 452717, 479021, 446888, 431716, 426530, 449132, 436130, 429754, 456264, 446628, 474292, 465389, 468856	663	421	13288	1.8090375927458502	0.2924024159896489	0.019032098968996047	0.8417568327899749
INTERPRO	IPR001254:Peptidase S1 and S6, chymotrypsin/Hap	15	0.9041591320072333	0.07927086482292095	479021, 463682, 446888, 426530, 442825, 470287, 476110, 436130, 434881, 427151, 422776, 474292, 468856, 465389, 429286	1033	159	17763	1.62222141043672	1.0	0.7189963239263623	73.39383993867796
GOTERM_MF_FAT	GO:0004252~serine-type endopeptidase activity	15	0.9041591320072333	0.08975395018866444	479021, 463682, 446888, 426530, 442825, 470287, 476110, 436130, 434881, 427151, 422776, 474292, 468856, 465389, 429286	663	189	13288	1.5906533553592377	1.0	0.7175687197880103	75.10447113749137
INTERPRO	IPR018114:Peptidase S1/S6, chymotrypsin/Hap, active site	14	0.8438818565400843	0.1008946664491546	479021, 463682, 446888, 426530, 442825, 470287, 476110, 436130, 434881, 427151, 422776, 474292, 468856, 465389	1033	151	17763	1.5942891212503925	1.0	0.7792029764323496	81.82323372956832
GOTERM_MF_FAT	GO:0008236~serine-type peptidase activity	16	0.9644364074743821	0.10861949068347602	479021, 446888, 463682, 467065, 426530, 442825, 470287, 476110, 436130, 434881, 427151, 422776, 474292, 468856, 465389, 429286	663	212	13288	1.5126213039642562	1.0	0.7795948948847774	81.73445500591325
SMART	SM00020:Tryp_SPc	15	0.9041591320072333	0.11152631408514795	479021, 463682, 446888, 426530, 442825, 470287, 476110, 436130, 434881, 427151, 422776, 474292, 468856, 465389, 429286	563	159	9131	1.5300445725392942	0.9999999999960272	0.6084161220009553	77.85251146902739
GOTERM_MF_FAT	GO:0017171~serine hydrolase activity	16	0.9644364074743821	0.11180010573558977	479021, 446888, 463682, 467065, 426530, 442825, 470287, 476110, 436130, 434881, 427151, 422776, 474292, 468856, 465389, 429286	663	213	13288	1.5055197954949406	1.0	0.7826235846563496	82.67478722303467
PIR_SUPERFAMILY	PIRSF001135:trypsin	6	0.3616636528028933	0.11655560472241512	479021, 446888, 426530, 474292, 468856, 476110	311	68	8136	2.3083033856629473	0.9999999999999997	0.9610171021699965	80.71275317854547
INTERPRO	IPR001314:Peptidase S1A, chymotrypsin	13	0.7836045810729355	0.1280169772951587	479021, 463682, 426530, 442825, 470287, 476110, 434881, 436130, 427151, 422776, 474292, 468856, 465389	1033	143	17763	1.563231540966294	1.0	0.843042077798121	88.87608726280594
UP_SEQ_FEATURE	domain:Peptidase S1	10	0.6027727546714888	0.26574348705204737	479021, 436130, 434881, 446888, 463682, 426530, 422776, 427151, 468856, 476110	1011	111	16021	1.4276294098252553	1.0	0.9997305161142036	99.52126211447076
SP_PIR_KEYWORDS	Serine protease	8	0.48221820373719104	0.8468121350085893	479021, 436130, 434881, 463682, 422776, 427151, 465389, 476110	1039	164	17854	0.8382356393342568	1.0	0.9978483938626752	99.99999999925741
UP_SEQ_FEATURE	active site:Charge relay system	8	0.48221820373719104	0.9698538794089693	479021, 436130, 434881, 463682, 422776, 427151, 459436, 476110	1011	198	16021	0.6402701595579934	1.0	1.0	100.0
Annotation Cluster 57	Enrichment Score: 0.959390194144768
Category	Term	Count	%	PValue	Genes	List Total	Pop Hits	Pop Total	Fold Enrichment	Bonferroni	Benjamini	FDR
GOTERM_BP_FAT	GO:0006096~glycolysis	7	0.42194092827004215	0.020097618055948015	429767, 462721, 458363, 481479, 430754, 450911, 447513	671	44	13588	3.221650182902046	0.9999999999999968	0.38788708004799366	28.89908737278246
GOTERM_BP_FAT	GO:0006007~glucose catabolic process	7	0.42194092827004215	0.04176689718305403	429767, 462721, 458363, 481479, 430754, 450911, 447513	671	52	13588	2.726011693224808	1.0	0.566125303534107	51.165823231931995
GOTERM_BP_FAT	GO:0019320~hexose catabolic process	7	0.42194092827004215	0.04176689718305403	429767, 462721, 458363, 481479, 430754, 450911, 447513	671	52	13588	2.726011693224808	1.0	0.566125303534107	51.165823231931995
GOTERM_BP_FAT	GO:0046365~monosaccharide catabolic process	7	0.42194092827004215	0.0488447354142142	429767, 462721, 458363, 481479, 430754, 450911, 447513	671	54	13588	2.625048297179445	1.0	0.611825718044037	56.88449906894595
KEGG_PATHWAY	mmu00010:Glycolysis / Gluconeogenesis	6	0.3616636528028933	0.06128874117027093	462721, 458363, 481479, 430754, 463388, 447513	181	68	5738	2.797205069873253	0.9997138251551252	0.5577547819703885	52.07502181165763
GOTERM_BP_FAT	GO:0044275~cellular carbohydrate catabolic process	7	0.42194092827004215	0.07427016355359509	429767, 462721, 458363, 481479, 430754, 450911, 447513	671	60	13588	2.3625434674615002	1.0	0.7369723997344595	72.65043288450752
SP_PIR_KEYWORDS	glycolysis	6	0.3616636528028933	0.09484922047593417	429767, 462721, 458363, 481479, 430754, 447513	1039	42	17854	2.4548329437646084	0.999999999999999	0.5610324230166426	74.3646755637106
GOTERM_BP_FAT	GO:0046164~alcohol catabolic process	7	0.42194092827004215	0.10024921468171571	429767, 462721, 458363, 481479, 430754, 450911, 447513	671	65	13588	2.1808093545798464	1.0	0.8027069833303457	83.04593331303197
GOTERM_BP_FAT	GO:0016052~carbohydrate catabolic process	7	0.42194092827004215	0.20937486167383845	429767, 462721, 458363, 481479, 430754, 450911, 447513	671	81	13588	1.7500321981196298	1.0	0.9415687962168037	98.0682467465633
GOTERM_BP_FAT	GO:0006006~glucose metabolic process	10	0.6027727546714888	0.2539589392532119	429767, 462721, 458363, 481479, 450188, 462386, 430754, 450911, 463388, 447513	671	140	13588	1.4464551841601023	1.0	0.96473251330007	99.27143162429556
GOTERM_BP_FAT	GO:0006091~generation of precursor metabolites and energy	16	0.9644364074743821	0.3113260034191819	474612, 458363, 458303, 426833, 446183, 447513, 462721, 429767, 435618, 481479, 481816, 450911, 430754, 462386, 455797, 457219	671	261	13588	1.2414021503902792	1.0	0.9818263917009997	99.81002268006732
GOTERM_BP_FAT	GO:0019318~hexose metabolic process	10	0.6027727546714888	0.4552477895226579	429767, 462721, 458363, 481479, 450188, 462386, 430754, 450911, 463388, 447513	671	169	13588	1.1982468981207948	1.0	0.9954737765646859	99.99629950151497
GOTERM_BP_FAT	GO:0005996~monosaccharide metabolic process	10	0.6027727546714888	0.603725596008874	429767, 462721, 458363, 481479, 450188, 462386, 430754, 450911, 463388, 447513	671	191	13588	1.0602289307979806	1.0	0.9990996672706972	99.99998235947638
Annotation Cluster 58	Enrichment Score: 0.9300460511694222
Category	Term	Count	%	PValue	Genes	List Total	Pop Hits	Pop Total	Fold Enrichment	Bonferroni	Benjamini	FDR
INTERPRO	IPR000651:Guanine nucleotide exchange factor for Ras-like GTPases, N-terminal	7	0.42194092827004215	0.00676389624355233	435194, 471974, 439910, 423200, 443535, 471844, 445012	1033	30	17763	4.012294288480155	0.9995069371089432	0.19552695914207974	10.309329845105974
INTERPRO	IPR008937:Ras guanine nucleotide exchange factor	7	0.42194092827004215	0.00798348607058241	435194, 471974, 439910, 423200, 443535, 471844, 445012	1033	31	17763	3.882865440464666	0.9998757753262254	0.21074744506672782	12.058684830847877
SMART	SM00229:RasGEFN	7	0.42194092827004215	0.008840751931926032	435194, 471974, 439910, 423200, 443535, 471844, 445012	563	30	9131	3.7843102427471873	0.860734631557262	0.16407453105978353	10.703013036149834
GOTERM_MF_FAT	GO:0005085~guanyl-nucleotide exchange factor activity	11	0.6630500301386377	0.19789429023438687	435194, 483261, 459146, 470968, 471974, 439910, 423200, 441310, 443535, 471844, 445012	663	147	13288	1.4997588779101385	1.0	0.8877552732980288	96.16321993519718
GOTERM_BP_FAT	GO:0007264~small GTPase mediated signal transduction	12	0.7233273056057866	0.7323156874737291	465208, 435194, 483261, 471974, 439910, 439425, 423200, 443535, 471844, 444095, 445012, 433211	671	258	13588	0.9418777943368107	1.0	0.9998277939820351	99.99999997577193
GOTERM_BP_FAT	GO:0051056~regulation of small GTPase mediated signal transduction	10	0.6027727546714888	0.797861433864269	433307, 471943, 435194, 471974, 439910, 423200, 441310, 443535, 471844, 445012	671	228	13588	0.888174235887782	1.0	0.9999386554702386	99.99999999978361
GOTERM_MF_FAT	GO:0030695~GTPase regulator activity	16	0.9644364074743821	0.8011940095128952	433307, 471943, 483261, 435194, 459146, 471974, 443997, 423200, 441310, 443535, 471844, 437048, 470968, 439910, 433714, 445012	663	361	13288	0.8882983834914746	1.0	0.9998108732886757	99.9999999957678
GOTERM_MF_FAT	GO:0060589~nucleoside-triphosphatase regulator activity	16	0.9644364074743821	0.8202686417832946	433307, 471943, 483261, 435194, 459146, 471974, 443997, 423200, 441310, 443535, 471844, 437048, 470968, 439910, 433714, 445012	663	367	13288	0.8737757941155923	1.0	0.9998704379321158	99.99999999904752
Annotation Cluster 59	Enrichment Score: 0.92782365017204
Category	Term	Count	%	PValue	Genes	List Total	Pop Hits	Pop Total	Fold Enrichment	Bonferroni	Benjamini	FDR
GOTERM_BP_FAT	GO:0007342~fusion of sperm to egg plasma membrane	3	0.18083182640144665	0.05577838249130432	436878, 453498, 479969	671	8	13588	7.593889716840536	1.0	0.6577559837648157	61.871191480371564
GOTERM_BP_FAT	GO:0045026~plasma membrane fusion	3	0.18083182640144665	0.08402075493161146	436878, 453498, 479969	671	10	13588	6.075111773472429	1.0	0.7740457977071915	77.1073776522486
GOTERM_BP_FAT	GO:0006944~membrane fusion	3	0.18083182640144665	0.3512987091917272	436878, 453498, 479969	671	25	13588	2.4300447093889717	1.0	0.9879564308494765	99.93042785839408
Annotation Cluster 60	Enrichment Score: 0.8853577025123396
Category	Term	Count	%	PValue	Genes	List Total	Pop Hits	Pop Total	Fold Enrichment	Bonferroni	Benjamini	FDR
UP_SEQ_FEATURE	domain:F-box	9	0.5424954792043399	0.05477351503181521	460436, 474039, 445211, 433925, 421891, 476325, 437253, 442405, 456848	1011	66	16021	2.160911788508228	1.0	0.9519772788961558	62.24795465897187
INTERPRO	IPR001810:Cyclin-like F-box	8	0.48221820373719104	0.18237833642226936	460436, 445211, 433925, 421891, 476325, 437253, 442405, 456848	1033	80	17763	1.7195546950629235	1.0	0.9141936626839594	96.03641482000631
SMART	SM00256:FBOX	8	0.48221820373719104	0.22099529636409593	460436, 445211, 433925, 421891, 476325, 437253, 442405, 456848	563	80	9131	1.621847246891652	1.0	0.8136366374253943	95.85656669416846
Annotation Cluster 61	Enrichment Score: 0.8818275200118854
Category	Term	Count	%	PValue	Genes	List Total	Pop Hits	Pop Total	Fold Enrichment	Bonferroni	Benjamini	FDR
GOTERM_BP_FAT	GO:0051726~regulation of cell cycle	18	1.0849909584086799	0.035928389000470504	463628, 458254, 453987, 433925, 455077, 450962, 468250, 456253, 428360, 447923, 473858, 476658, 482648, 466793, 448899, 461814, 482037, 470918	671	214	13588	1.7033023663941391	1.0	0.5330048128912044	45.91918919395442
GOTERM_BP_FAT	GO:0045787~positive regulation of cell cycle	5	0.3013863773357444	0.08447269730719068	428360, 473858, 482648, 448899, 470918	671	34	13588	2.9779959673884457	1.0	0.7690535506923174	77.29639377350077
GOTERM_BP_FAT	GO:0010564~regulation of cell cycle process	6	0.3616636528028933	0.29122244204424	428360, 473858, 482648, 461814, 482037, 455077	671	73	13588	1.6644141845129943	1.0	0.9764256599951935	99.69194121226091
GOTERM_BP_FAT	GO:0007346~regulation of mitotic cell cycle	7	0.42194092827004215	0.3359781036459648	456253, 428360, 463628, 473858, 482648, 482037, 468250	671	96	13588	1.4765896671634378	1.0	0.9858812377805705	99.89702229645582
Annotation Cluster 62	Enrichment Score: 0.8269001643987153
Category	Term	Count	%	PValue	Genes	List Total	Pop Hits	Pop Total	Fold Enrichment	Bonferroni	Benjamini	FDR
INTERPRO	IPR000225:Armadillo	7	0.42194092827004215	0.023900418772193427	483261, 422590, 481219, 444080, 473877, 423769, 461611	1033	39	17763	3.086380221907812	0.9999999999983692	0.4066436772384352	32.14597169990918
SMART	SM00185:ARM	7	0.42194092827004215	0.030493242993989884	483261, 422590, 481219, 444080, 473877, 423769, 461611	563	39	9131	2.911007879036298	0.9989665569801159	0.31746169470850927	32.616893213115006
INTERPRO	IPR011989:Armadillo-like helical	12	0.7233273056057866	0.13507226742893214	421800, 483261, 437952, 422590, 442736, 481219, 440917, 465944, 444080, 473877, 423769, 461611	1033	130	17763	1.5872812569811603	1.0	0.8527234322315258	90.23448154433554
UP_SEQ_FEATURE	repeat:ARM 5	4	0.24110910186859552	0.17399028455825058	483261, 481219, 444080, 461611	1011	23	16021	2.7559454694017975	1.0	0.998467046501646	96.33208608288736
UP_SEQ_FEATURE	repeat:ARM 4	4	0.24110910186859552	0.2234734758102368	483261, 481219, 444080, 461611	1011	26	16021	2.4379517613938977	1.0	0.9993788820951843	98.73972309353991
UP_SEQ_FEATURE	repeat:ARM 1	4	0.24110910186859552	0.2405460278509905	483261, 481219, 444080, 461611	1011	27	16021	2.347657251712642	1.0	0.9995046388965334	99.1419664185083
UP_SEQ_FEATURE	repeat:ARM 3	4	0.24110910186859552	0.31042231630006056	483261, 481219, 444080, 461611	1011	31	16021	2.044733735362624	1.0	0.9998980804623793	99.83833752757714
UP_SEQ_FEATURE	repeat:ARM 2	4	0.24110910186859552	0.32806797466628135	483261, 481219, 444080, 461611	1011	32	16021	1.980835806132542	1.0	0.9999249362428786	99.89674136344259
UP_SEQ_FEATURE	repeat:ARM 6	3	0.18083182640144665	0.3853516831415925	481219, 444080, 461611	1011	21	16021	2.2638123498657623	1.0	0.9999789579745463	99.97788391095635
Annotation Cluster 63	Enrichment Score: 0.8123691704352969
Category	Term	Count	%	PValue	Genes	List Total	Pop Hits	Pop Total	Fold Enrichment	Bonferroni	Benjamini	FDR
UP_SEQ_FEATURE	domain:Sushi 4	5	0.3013863773357444	0.033840386015193166	428862, 451622, 463280, 482302, 475318	1011	20	16021	3.961671612265084	1.0	0.8809665615167912	44.86221078397353
UP_SEQ_FEATURE	domain:Sushi 3	5	0.3013863773357444	0.060919643815343254	428862, 451622, 463280, 482302, 475318	1011	24	16021	3.301393010220903	1.0	0.9632269350968888	66.27538012629901
INTERPRO	IPR000436:Sushi/SCR/CCP	7	0.42194092827004215	0.08565966916013025	428862, 451622, 463280, 446335, 482302, 449519, 475318	1033	53	17763	2.2711099746114085	1.0	0.738076881028194	76.20405535808281
INTERPRO	IPR016060:Complement control module	7	0.42194092827004215	0.09188945807683596	428862, 451622, 463280, 446335, 482302, 449519, 475318	1033	54	17763	2.229052382488975	1.0	0.7545170640209662	78.67431317519072
SMART	SM00032:CCP	7	0.42194092827004215	0.10540469348744154	428862, 451622, 463280, 446335, 482302, 449519, 475318	563	53	9131	2.142062401555012	0.9999999999817565	0.5998127189851639	75.82650759757549
UP_SEQ_FEATURE	domain:Sushi 2	5	0.3013863773357444	0.1517018871849174	428862, 451622, 463280, 482302, 475318	1011	33	16021	2.4010130983424753	1.0	0.9974266484697407	94.18720797656916
UP_SEQ_FEATURE	domain:Sushi 1	5	0.3013863773357444	0.1517018871849174	428862, 451622, 463280, 482302, 475318	1011	33	16021	2.4010130983424753	1.0	0.9974266484697407	94.18720797656916
SP_PIR_KEYWORDS	sushi	5	0.3013863773357444	0.27790122599930367	428862, 451622, 463280, 482302, 475318	1039	46	17854	1.8678076746035066	1.0	0.8574334515718842	98.82907069448291
KEGG_PATHWAY	mmu04610:Complement and coagulation cascades	3	0.18083182640144665	0.6879115644373303	428862, 482302, 475318	181	75	5738	1.2680662983425413	1.0	0.9908524059758836	99.999868563659
GOTERM_BP_FAT	GO:0009611~response to wounding	7	0.42194092827004215	0.9995592881555163	428862, 451622, 482302, 435914, 471859, 473675, 439729	671	347	13588	0.4085089569097695	1.0	0.999999999998634	100.0
Annotation Cluster 64	Enrichment Score: 0.8015315848593415
Category	Term	Count	%	PValue	Genes	List Total	Pop Hits	Pop Total	Fold Enrichment	Bonferroni	Benjamini	FDR
GOTERM_BP_FAT	GO:0051329~interphase of mitotic cell cycle	6	0.3616636528028933	0.09240120196398405	468560, 428360, 433925, 448899, 482037, 468250	671	49	13588	2.4796374585601755	1.0	0.7872165819641459	80.3828280369927
GOTERM_BP_FAT	GO:0051325~interphase	6	0.3616636528028933	0.1052868712380092	468560, 428360, 433925, 448899, 482037, 468250	671	51	13588	2.3823967739107568	1.0	0.8103763158723265	84.57200673170298
GOTERM_BP_FAT	GO:0000082~G1/S transition of mitotic cell cycle	3	0.18083182640144665	0.40490524702307507	468560, 433925, 448899	671	28	13588	2.1696827762401534	1.0	0.9925830134991771	99.98366395889097
Annotation Cluster 65	Enrichment Score: 0.7819030595825238
Category	Term	Count	%	PValue	Genes	List Total	Pop Hits	Pop Total	Fold Enrichment	Bonferroni	Benjamini	FDR
INTERPRO	IPR000425:Major intrinsic protein	3	0.18083182640144665	0.15143750728544444	428225, 452135, 482042	1033	12	17763	4.298886737657309	1.0	0.8826257635894987	92.81050207735463
UP_SEQ_FEATURE	short sequence motif:NPA 2	3	0.18083182640144665	0.17259518845190083	428225, 452135, 482042	1011	12	16021	3.961671612265084	1.0	0.9985390186788858	96.22346957130159
UP_SEQ_FEATURE	short sequence motif:NPA 1	3	0.18083182640144665	0.17259518845190083	428225, 452135, 482042	1011	12	16021	3.961671612265084	1.0	0.9985390186788858	96.22346957130159
Annotation Cluster 66	Enrichment Score: 0.7771885445975857
Category	Term	Count	%	PValue	Genes	List Total	Pop Hits	Pop Total	Fold Enrichment	Bonferroni	Benjamini	FDR
UP_SEQ_FEATURE	domain:CS	4	0.24110910186859552	0.07565830347027158	445894, 481842, 458533, 467772	1011	16	16021	3.961671612265084	1.0	0.9725402975687888	74.34688757642887
INTERPRO	IPR017447:CS	3	0.18083182640144665	0.23742933410195288	445894, 458533, 467772	1033	16	17763	3.2241650532429817	1.0	0.9536722639432696	98.70347923069379
INTERPRO	IPR007052:CS domain	3	0.18083182640144665	0.2594438575853346	445894, 458533, 467772	1033	17	17763	3.0345082854051593	1.0	0.9632601081819566	99.18936436904605
Annotation Cluster 67	Enrichment Score: 0.7618735902866993
Category	Term	Count	%	PValue	Genes	List Total	Pop Hits	Pop Total	Fold Enrichment	Bonferroni	Benjamini	FDR
GOTERM_BP_FAT	GO:0051028~mRNA transport	7	0.42194092827004215	0.08414624763073347	421431, 480734, 480450, 478732, 477921, 447247, 470220	671	62	13588	2.286332387865968	1.0	0.7711168407027866	77.16001042049818
GOTERM_BP_FAT	GO:0050657~nucleic acid transport	7	0.42194092827004215	0.10595341615449604	421431, 480734, 480450, 478732, 477921, 447247, 470220	671	66	13588	2.147766788601364	1.0	0.80962743767322	84.76396146900393
GOTERM_BP_FAT	GO:0050658~RNA transport	7	0.42194092827004215	0.10595341615449604	421431, 480734, 480450, 478732, 477921, 447247, 470220	671	66	13588	2.147766788601364	1.0	0.80962743767322	84.76396146900393
GOTERM_BP_FAT	GO:0051236~establishment of RNA localization	7	0.42194092827004215	0.10595341615449604	421431, 480734, 480450, 478732, 477921, 447247, 470220	671	66	13588	2.147766788601364	1.0	0.80962743767322	84.76396146900393
GOTERM_BP_FAT	GO:0006403~RNA localization	7	0.42194092827004215	0.11182210990227218	421431, 480734, 480450, 478732, 477921, 447247, 470220	671	67	13588	2.1157105678759707	1.0	0.8191513873540479	86.35975613299976
SP_PIR_KEYWORDS	mRNA transport	7	0.42194092827004215	0.13444435419271267	421431, 480734, 480450, 478732, 477921, 447247, 470220	1039	60	17854	2.004780237407764	1.0	0.6328637606737003	86.08464127975142
GOTERM_BP_FAT	GO:0051168~nuclear export	4	0.24110910186859552	0.1459181753496091	480734, 463072, 478732, 470220	671	27	13588	3.0000551967765086	1.0	0.8806211425391426	92.93321877210889
GOTERM_BP_FAT	GO:0015931~nucleobase, nucleoside, nucleotide and nucleic acid transport	7	0.42194092827004215	0.15725624442090363	421431, 480734, 480450, 478732, 477921, 447247, 470220	671	74	13588	1.9155757844282435	1.0	0.8965175461480471	94.35429625909639
GOTERM_BP_FAT	GO:0006405~RNA export from nucleus	3	0.18083182640144665	0.16717075624927333	480734, 478732, 470220	671	15	13588	4.050074515648286	1.0	0.9063287384749769	95.37219048442124
GOTERM_BP_FAT	GO:0006913~nucleocytoplasmic transport	8	0.48221820373719104	0.19486244950883638	473740, 480734, 449072, 463072, 478732, 465134, 447247, 470220	671	96	13588	1.687531048186786	1.0	0.934127301235702	97.37784035306699
GOTERM_BP_FAT	GO:0051169~nuclear transport	8	0.48221820373719104	0.2088463828422123	473740, 480734, 449072, 463072, 478732, 465134, 447247, 470220	671	98	13588	1.653091639040117	1.0	0.9423176625968107	98.046439480297
GOTERM_CC_FAT	GO:0005635~nuclear envelope	11	0.6630500301386377	0.21252041476828876	465208, 421431, 428360, 480734, 433774, 425912, 480450, 477921, 444273, 447247, 448759	610	153	12504	1.4737383477981358	1.0	0.7389081420762332	96.05651021011393
SP_PIR_KEYWORDS	nuclear pore complex	4	0.24110910186859552	0.268230248917732	421431, 480450, 477921, 447247	1039	31	17854	2.217268465335776	1.0	0.8555871007473796	98.59572579365226
GOTERM_CC_FAT	GO:0046930~pore complex	6	0.3616636528028933	0.2825959715895632	421431, 480734, 480450, 477921, 447247, 482042	610	73	12504	1.684796766225017	1.0	0.8305022358966464	98.88273851275824
GOTERM_CC_FAT	GO:0005643~nuclear pore	5	0.3013863773357444	0.3236080423171249	421431, 480734, 480450, 477921, 447247	610	59	12504	1.7371492081133648	1.0	0.8677656503447626	99.49627108069706
SP_PIR_KEYWORDS	translocation	5	0.3013863773357444	0.5272860301495714	429854, 421431, 480450, 477921, 447247	1039	65	17854	1.3218331235655585	1.0	0.9673197802088878	99.99640873785484
Annotation Cluster 68	Enrichment Score: 0.7509215636905565
Category	Term	Count	%	PValue	Genes	List Total	Pop Hits	Pop Total	Fold Enrichment	Bonferroni	Benjamini	FDR
UP_SEQ_FEATURE	domain:UBA	8	0.48221820373719104	0.021533507465756423	475405, 457982, 434586, 453503, 464190, 435121, 479012, 465595	1011	45	16021	2.817188702055171	1.0	0.7824361263774966	31.370527282466853
INTERPRO	IPR015940:Ubiquitin-associated/translation elongation factor EF1B, N-terminal, eukaryote	4	0.24110910186859552	0.4899654309010031	434586, 474349, 464190, 465595	1033	45	17763	1.5284930622781543	1.0	0.9975097429967988	99.99794695519894
SMART	SM00165:UBA	4	0.24110910186859552	0.5296086794056423	434586, 474349, 464190, 465595	563	45	9131	1.441641997237024	1.0	0.9757823194865417	99.99332373538743
Annotation Cluster 69	Enrichment Score: 0.750202002100196
Category	Term	Count	%	PValue	Genes	List Total	Pop Hits	Pop Total	Fold Enrichment	Bonferroni	Benjamini	FDR
INTERPRO	IPR002867:Zinc finger, C6HC-type	3	0.18083182640144665	0.1724089319451273	474039, 423347, 456363	1033	13	17763	3.9682031424529005	1.0	0.9079709447344919	95.18641997010667
UP_SEQ_FEATURE	zinc finger region:IBR-type	3	0.18083182640144665	0.17259518845190083	474039, 423347, 456363	1011	12	16021	3.961671612265084	1.0	0.9985390186788858	96.22346957130159
SMART	SM00647:IBR	3	0.18083182640144665	0.18871462039294637	474039, 423347, 456363	563	13	9131	3.742724415903812	1.0	0.7763514250840102	93.04732558976477
Annotation Cluster 70	Enrichment Score: 0.6977777244065281
Category	Term	Count	%	PValue	Genes	List Total	Pop Hits	Pop Total	Fold Enrichment	Bonferroni	Benjamini	FDR
GOTERM_MF_FAT	GO:0016791~phosphatase activity	21	1.2658227848101267	0.015595206555040101	428573, 473412, 474957, 452553, 472881, 427273, 463388, 472310, 430907, 449081, 452199, 424510, 469243, 425912, 439036, 462386, 470029, 430754, 459094, 422326, 436081	663	238	13288	1.7684322597817406	0.9999258518246303	0.2641700943752826	20.737730512984587
GOTERM_MF_FAT	GO:0004721~phosphoprotein phosphatase activity	15	0.9041591320072333	0.019519110445778393	449081, 430907, 428573, 452199, 473412, 469243, 425912, 474957, 452553, 439036, 462386, 459094, 427273, 472310, 436081	663	152	13288	1.977851869492736	0.9999933827788903	0.3111159746270302	25.28309435187711
GOTERM_MF_FAT	GO:0004725~protein tyrosine phosphatase activity	10	0.6027727546714888	0.06441870439015132	449081, 428573, 452199, 469243, 425912, 474957, 452553, 439036, 427273, 436081	663	101	13288	1.984379433418455	1.0	0.6081463810105971	62.63964322455515
GOTERM_BP_FAT	GO:0016311~dephosphorylation	12	0.7233273056057866	0.08871693273539058	449081, 424510, 428573, 452199, 473412, 469243, 425912, 474957, 452553, 439036, 459094, 436081	671	141	13588	1.7234359641056538	1.0	0.7828797839678658	79.0012546599384
GOTERM_MF_FAT	GO:0008138~protein tyrosine/serine/threonine phosphatase activity	5	0.3013863773357444	0.11893780155776543	449081, 452199, 469243, 439036, 459094	663	38	13288	2.637135825990315	1.0	0.7905890111778575	84.62319262133266
INTERPRO	IPR000340:Dual specificity phosphatase, catalytic domain	5	0.3013863773357444	0.16560401548135587	449081, 452199, 469243, 439036, 459094	1033	37	17763	2.3237225608958427	1.0	0.9005749955859195	94.51113425918744
GOTERM_BP_FAT	GO:0006470~protein amino acid dephosphorylation	9	0.5424954792043399	0.20041778592614734	449081, 424510, 428573, 452199, 473412, 469243, 439036, 459094, 436081	671	114	13588	1.5987136245980076	1.0	0.9370057972507762	97.66577031728035
INTERPRO	IPR016130:Protein-tyrosine phosphatase, active site	7	0.42194092827004215	0.39384743119345117	449081, 452199, 469243, 425912, 474957, 439036, 436081	1033	87	17763	1.3835497546483293	1.0	0.9924359207801919	99.9673055632351
SP_PIR_KEYWORDS	protein phosphatase	9	0.5424954792043399	0.3976041875343762	449081, 430907, 428573, 452199, 473412, 469243, 427273, 436081, 472310	1039	120	17854	1.2887872954764195	1.0	0.924707709453618	99.90152077889245
INTERPRO	IPR000387:Dual-specific/protein-tyrosine phosphatase, conserved region	6	0.3616636528028933	0.5216814052292473	449081, 452199, 469243, 452553, 439036, 436081	1033	82	17763	1.258210752485066	1.0	0.9982792664696617	99.99926649341884
INTERPRO	IPR000340:Protein-tyrosine phosphatase, dual specificity	3	0.18083182640144665	0.595525997686454	449081, 452199, 469243	1033	34	17763	1.5172541427025796	1.0	0.9993967182352238	99.99995012449149
UP_SEQ_FEATURE	active site:Phosphocysteine intermediate	5	0.3013863773357444	0.7041149134032733	449081, 452199, 469243, 425912, 436081	1011	75	16021	1.056445763270689	1.0	0.9999999994556988	99.99999992853417
INTERPRO	IPR000387:Protein-tyrosine phosphatase	4	0.24110910186859552	0.8388375268599813	449081, 452199, 469243, 436081	1033	78	17763	0.881822920545089	1.0	0.999998012083138	99.99999999998043
UP_SEQ_FEATURE	domain:Tyrosine-protein phosphatase	3	0.18083182640144665	0.8627972021379514	449081, 452199, 436081	1011	54	16021	0.880371469392241	1.0	0.9999999999999706	99.99999999999987
Annotation Cluster 71	Enrichment Score: 0.693048618810458
Category	Term	Count	%	PValue	Genes	List Total	Pop Hits	Pop Total	Fold Enrichment	Bonferroni	Benjamini	FDR
INTERPRO	IPR006574:SPRY-associated	6	0.3616636528028933	0.0803193288931171	457094, 429254, 431357, 471325, 442943, 456848	1033	40	17763	2.5793320425943853	1.0	0.719030491133898	73.87541461843638
INTERPRO	IPR003879:Butyrophylin-like	7	0.42194092827004215	0.09188945807683596	457094, 429254, 431357, 436746, 471325, 442943, 456848	1033	54	17763	2.229052382488975	1.0	0.7545170640209662	78.67431317519072
SMART	SM00589:PRY	6	0.3616636528028933	0.09687658629417152	457094, 429254, 431357, 471325, 442943, 456848	563	40	9131	2.4327708703374777	0.999999999850081	0.5810633754350898	72.718573430905
INTERPRO	IPR001870:B302 (SPRY)-like	8	0.48221820373719104	0.18237833642226936	457094, 429254, 431357, 467883, 436746, 471325, 442943, 456848	1033	80	17763	1.7195546950629235	1.0	0.9141936626839594	96.03641482000631
INTERPRO	IPR003877:SPla/RYanodine receptor SPRY	7	0.42194092827004215	0.2794043146507762	457094, 429254, 431357, 436746, 471325, 442943, 456848	1033	76	17763	1.58380037703164	1.0	0.9708450756199752	99.47689216989134
UP_SEQ_FEATURE	domain:B30.2/SPRY	6	0.3616636528028933	0.30198096551491804	457094, 429254, 467883, 471325, 442943, 456848	1011	58	16021	1.6393123912821037	1.0	0.9998761305537427	99.80047977659224
INTERPRO	IPR018355:SPla/RYanodine receptor subgroup	4	0.24110910186859552	0.4899654309010031	429254, 431357, 471325, 456848	1033	45	17763	1.5284930622781543	1.0	0.9975097429967988	99.99794695519894
SMART	SM00449:SPRY	4	0.24110910186859552	0.5296086794056423	429254, 431357, 471325, 456848	563	45	9131	1.441641997237024	1.0	0.9757823194865417	99.99332373538743
Annotation Cluster 72	Enrichment Score: 0.6774336662245786
Category	Term	Count	%	PValue	Genes	List Total	Pop Hits	Pop Total	Fold Enrichment	Bonferroni	Benjamini	FDR
UP_SEQ_FEATURE	metal ion-binding site:Magnesium 1	6	0.3616636528028933	0.10485999067189465	448856, 456527, 457739, 459229, 438408, 463388	1011	40	16021	2.3770029673590507	1.0	0.9913658270074632	85.27526340160944
UP_SEQ_FEATURE	metal ion-binding site:Magnesium 2	6	0.3616636528028933	0.10485999067189465	448856, 456527, 457739, 459229, 438408, 463388	1011	40	16021	2.3770029673590507	1.0	0.9913658270074632	85.27526340160944
SP_PIR_KEYWORDS	lyase	6	0.3616636528028933	0.8442661399215707	429767, 427112, 457739, 432170, 459229, 438408	1039	122	17854	0.8451064232632259	1.0	0.9978570192767752	99.9999999990699
Annotation Cluster 73	Enrichment Score: 0.6731086537389767
Category	Term	Count	%	PValue	Genes	List Total	Pop Hits	Pop Total	Fold Enrichment	Bonferroni	Benjamini	FDR
GOTERM_CC_FAT	GO:0043159~acrosomal matrix	3	0.18083182640144665	0.013307274505725086	463280, 422776, 422050	610	4	12504	15.373770491803281	0.9873144885120141	0.10343310352053958	16.580386999183826
GOTERM_CC_FAT	GO:0044433~cytoplasmic vesicle part	7	0.42194092827004215	0.3169347755858625	463280, 443246, 446428, 422776, 449419, 422050, 422317	610	95	12504	1.5104055220017256	1.0	0.8652305553026394	99.42469912790291
GOTERM_CC_FAT	GO:0044437~vacuolar part	3	0.18083182640144665	0.5139460057379207	463280, 422776, 422050	610	35	12504	1.7570023419203749	1.0	0.9547059163071682	99.99424393513911
GOTERM_CC_FAT	GO:0005773~vacuole	7	0.42194092827004215	0.9366748932573259	480445, 463280, 422776, 483187, 477219, 422050, 429465	610	204	12504	0.7033751205400194	1.0	0.9994095433146194	99.99999999999999
Annotation Cluster 74	Enrichment Score: 0.6535308327643171
Category	Term	Count	%	PValue	Genes	List Total	Pop Hits	Pop Total	Fold Enrichment	Bonferroni	Benjamini	FDR
GOTERM_BP_FAT	GO:0000075~cell cycle checkpoint	6	0.3616636528028933	0.11204431528590436	463628, 447923, 458254, 482648, 476658, 450962	671	52	13588	2.3365814513355496	1.0	0.8170974078383356	86.41697199579666
GOTERM_BP_FAT	GO:0000077~DNA damage checkpoint	4	0.24110910186859552	0.18241015390022153	447923, 458254, 476658, 450962	671	30	13588	2.7000496770988573	1.0	0.9232044594373527	96.60660032551085
GOTERM_BP_FAT	GO:0031570~DNA integrity checkpoint	4	0.24110910186859552	0.22099922617637513	447923, 458254, 476658, 450962	671	33	13588	2.454590615544416	1.0	0.9489628802936844	98.49379305524545
GOTERM_BP_FAT	GO:0042770~DNA damage response, signal transduction	4	0.24110910186859552	0.5383281362430622	447923, 458254, 476658, 450962	671	57	13588	1.4210787774204512	1.0	0.9984194703395131	99.99977041149764
Annotation Cluster 75	Enrichment Score: 0.6204814345160197
Category	Term	Count	%	PValue	Genes	List Total	Pop Hits	Pop Total	Fold Enrichment	Bonferroni	Benjamini	FDR
INTERPRO	IPR004087:K Homology	5	0.3013863773357444	0.18900887528443006	468938, 462440, 471580, 437751, 422225	1033	39	17763	2.2045573013627227	1.0	0.9201411065496053	96.52146505323321
SMART	SM00322:KH	5	0.3013863773357444	0.21692881458304866	468938, 462440, 471580, 437751, 422225	563	39	9131	2.0792913421687844	1.0	0.8166646857472428	95.57222532479072
INTERPRO	IPR004088:K Homology, type 1	4	0.24110910186859552	0.26788943653009145	462440, 471580, 437751, 422225	1033	31	17763	2.218780251694095	1.0	0.9665184086798511	99.3255216817311
INTERPRO	IPR018111:K Homology, type 1, subgroup	4	0.24110910186859552	0.3001367892659338	462440, 471580, 437751, 422225	1033	33	17763	2.084308721288392	1.0	0.9779273253767728	99.67240548043428
Annotation Cluster 76	Enrichment Score: 0.6041610964877565
Category	Term	Count	%	PValue	Genes	List Total	Pop Hits	Pop Total	Fold Enrichment	Bonferroni	Benjamini	FDR
GOTERM_BP_FAT	GO:0030539~male genitalia development	4	0.24110910186859552	0.03484944380839191	466222, 476523, 449314, 474742	671	15	13588	5.400099354197715	1.0	0.5310844438019382	44.89336025089118
GOTERM_BP_FAT	GO:0048806~genitalia development	4	0.24110910186859552	0.10174355367748032	466222, 476523, 449314, 474742	671	23	13588	3.5218039266506835	1.0	0.8047236452271104	83.51281826137324
GOTERM_BP_FAT	GO:0045137~development of primary sexual characteristics	7	0.42194092827004215	0.40708820185621447	466222, 426457, 442347, 476523, 457360, 449314, 474742	671	104	13588	1.363005846612404	1.0	0.9926310761744289	99.9846420148769
GOTERM_BP_FAT	GO:0046546~development of primary male sexual characteristics	4	0.24110910186859552	0.48907513635592703	466222, 476523, 449314, 474742	671	53	13588	1.5283300059050136	1.0	0.9970948460376423	99.99873954427939
GOTERM_BP_FAT	GO:0046661~male sex differentiation	4	0.24110910186859552	0.5383281362430622	466222, 476523, 449314, 474742	671	57	13588	1.4210787774204512	1.0	0.9984194703395131	99.99977041149764
GOTERM_BP_FAT	GO:0007548~sex differentiation	7	0.42194092827004215	0.6240501436606436	466222, 426457, 442347, 476523, 457360, 449314, 474742	671	130	13588	1.0904046772899232	1.0	0.9993090795837066	99.99999271597943
Annotation Cluster 77	Enrichment Score: 0.6009740282326819
Category	Term	Count	%	PValue	Genes	List Total	Pop Hits	Pop Total	Fold Enrichment	Bonferroni	Benjamini	FDR
GOTERM_CC_FAT	GO:0009925~basal plasma membrane	4	0.24110910186859552	0.165657055475008	443246, 449419, 469288, 435275	610	29	12504	2.8273600904465797	1.0	0.6717573024890023	91.37790696456204
GOTERM_CC_FAT	GO:0045178~basal part of cell	4	0.24110910186859552	0.17784421322869504	443246, 449419, 469288, 435275	610	30	12504	2.7331147540983607	1.0	0.6933980870850802	92.93462995961279
GOTERM_CC_FAT	GO:0016323~basolateral plasma membrane	8	0.48221820373719104	0.5343529843108904	443246, 449419, 459289, 433797, 478105, 469288, 448361, 435275	610	141	12504	1.1630275549354725	1.0	0.9590128471553769	99.99677855707355
Annotation Cluster 78	Enrichment Score: 0.5650454282700372
Category	Term	Count	%	PValue	Genes	List Total	Pop Hits	Pop Total	Fold Enrichment	Bonferroni	Benjamini	FDR
GOTERM_MF_FAT	GO:0016298~lipase activity	8	0.48221820373719104	0.12481324184717094	440427, 450380, 448676, 471896, 459436, 444195, 481242, 437949	663	84	13288	1.9087840264310851	1.0	0.8007405486632491	86.071622928233
SP_PIR_KEYWORDS	lipid degradation	8	0.48221820373719104	0.17493431965356257	440427, 450380, 448676, 459436, 444195, 481242, 437949, 476566	1039	79	17854	1.7401347449470645	1.0	0.7093559535028917	92.76742617387944
GOTERM_MF_FAT	GO:0004620~phospholipase activity	6	0.3616636528028933	0.20420950055861	440427, 450380, 448676, 471896, 444195, 437949	663	63	13288	1.9087840264310854	1.0	0.8845913970857998	96.586431599682
GOTERM_MF_FAT	GO:0004623~phospholipase A2 activity	3	0.18083182640144665	0.33761849911676145	450380, 444195, 437949	663	24	13288	2.5052790346908	1.0	0.9573414787840049	99.77358630651584
GOTERM_BP_FAT	GO:0016042~lipid catabolic process	9	0.5424954792043399	0.3411466140617753	440427, 450380, 448676, 459436, 444195, 447458, 481242, 437949, 476566	671	134	13588	1.3600996507774097	1.0	0.9866234416197022	99.90969081601352
GOTERM_MF_FAT	GO:0004091~carboxylesterase activity	5	0.3013863773357444	0.7927723659303081	450380, 459436, 444195, 481242, 437949	663	108	13288	0.9278811239595554	1.0	0.999811924646085	99.99999999218402
Annotation Cluster 79	Enrichment Score: 0.5310290396174575
Category	Term	Count	%	PValue	Genes	List Total	Pop Hits	Pop Total	Fold Enrichment	Bonferroni	Benjamini	FDR
GOTERM_CC_FAT	GO:0005741~mitochondrial outer membrane	7	0.42194092827004215	0.19404792687841158	463246, 449329, 435707, 440151, 443480, 437035, 481424	610	80	12504	1.7936065573770492	1.0	0.7151699556532914	94.60303441795281
SP_PIR_KEYWORDS	mitochondrion outer membrane	7	0.42194092827004215	0.2115957395207013	463246, 449329, 435707, 440151, 443480, 437035, 481424	1039	69	17854	1.743287162963273	1.0	0.7768587723913555	96.11255204367261
GOTERM_CC_FAT	GO:0031968~organelle outer membrane	7	0.42194092827004215	0.24928431230895387	463246, 449329, 435707, 440151, 443480, 437035, 481424	610	87	12504	1.6492933860938384	1.0	0.7949077142162397	97.93510059478793
GOTERM_CC_FAT	GO:0019867~outer membrane	7	0.42194092827004215	0.2742139556605314	463246, 449329, 435707, 440151, 443480, 437035, 481424	610	90	12504	1.5943169398907102	1.0	0.824722246511324	98.69255771227962
GOTERM_CC_FAT	GO:0031966~mitochondrial membrane	21	1.2658227848101267	0.3389402530022025	429854, 430793, 476012, 449329, 450188, 461897, 441367, 465416, 435707, 437035, 455568, 429188, 452199, 463246, 440151, 443480, 439036, 432841, 481424, 447954, 439161	610	368	12504	1.169743406985032	1.0	0.8785629713679256	99.63064315308526
GOTERM_CC_FAT	GO:0005740~mitochondrial envelope	21	1.2658227848101267	0.4446648953012745	429854, 430793, 476012, 449329, 450188, 461897, 441367, 465416, 435707, 437035, 455568, 429188, 452199, 463246, 440151, 443480, 439036, 432841, 481424, 447954, 439161	610	391	12504	1.1009349712800303	1.0	0.9328397543194585	99.96506608451047
KEGG_PATHWAY	mmu03320:PPAR signaling pathway	4	0.24110910186859552	0.45335697289749066	463246, 443480, 437035, 482042	181	79	5738	1.6051472130918245	1.0	0.9610813297481128	99.91095011786796
Annotation Cluster 80	Enrichment Score: 0.5286294763232794
Category	Term	Count	%	PValue	Genes	List Total	Pop Hits	Pop Total	Fold Enrichment	Bonferroni	Benjamini	FDR
GOTERM_MF_FAT	GO:0008081~phosphoric diester hydrolase activity	8	0.48221820373719104	0.06662455637169867	440427, 445922, 452189, 448676, 471896, 450892, 424307, 470590	663	72	13288	2.226914697502933	1.0	0.612496974337926	63.92112538647946
KEGG_PATHWAY	mmu00230:Purine metabolism	9	0.5424954792043399	0.11933858090917518	452189, 424700, 458766, 458870, 472881, 450892, 459229, 443510, 424307	181	157	5738	1.8172924657775273	0.9999999240798205	0.7166422004743569	77.18831485766287
SP_PIR_KEYWORDS	cGMP	4	0.24110910186859552	0.11967675140000503	452189, 435092, 450892, 424307	1039	21	17854	3.273110591686145	1.0	0.6257777268442344	82.46718674524186
GOTERM_MF_FAT	GO:0004114~3',5'-cyclic-nucleotide phosphodiesterase activity	3	0.18083182640144665	0.33761849911676145	452189, 450892, 424307	663	24	13288	2.5052790346908	1.0	0.9573414787840049	99.77358630651584
INTERPRO	IPR002073:3'5'-cyclic nucleotide phosphodiesterase	3	0.18083182640144665	0.3469645175362327	452189, 450892, 424307	1033	21	17763	2.456506707232748	1.0	0.9870474538772201	99.89206342875259
GOTERM_MF_FAT	GO:0004112~cyclic-nucleotide phosphodiesterase activity	3	0.18083182640144665	0.35602607839694433	452189, 450892, 424307	663	25	13288	2.4050678733031674	1.0	0.9641436258175459	99.85074698783927
INTERPRO	IPR003607:Metal-dependent phosphohydrolase, HD region	3	0.18083182640144665	0.4103561261206288	452189, 450892, 424307	1033	24	17763	2.1494433688286545	1.0	0.993413436879146	99.97899986026314
SMART	SM00471:HDc	3	0.18083182640144665	0.4397895927722549	452189, 450892, 424307	563	24	9131	2.0273090586145646	1.0	0.9566076004978128	99.93805618502608
UP_SEQ_FEATURE	metal ion-binding site:Divalent metal cation 1	3	0.18083182640144665	0.4735425874253934	452189, 450892, 424307	1011	25	16021	1.9016023738872405	1.0	0.9999979410489176	99.9984811416291
UP_SEQ_FEATURE	metal ion-binding site:Divalent metal cation 2	3	0.18083182640144665	0.4735425874253934	452189, 450892, 424307	1011	25	16021	1.9016023738872405	1.0	0.9999979410489176	99.9984811416291
SP_PIR_KEYWORDS	camp	3	0.18083182640144665	0.4901816406192863	452189, 450892, 424307	1039	28	17854	1.8411247078234565	1.0	0.957536499756517	99.98991898293474
UP_SEQ_FEATURE	region of interest:Catalytic	4	0.24110910186859552	0.5759001447570992	452189, 450892, 424307, 472310	1011	47	16021	1.3486541658774753	1.0	0.999999898052877	99.99996387705743
Annotation Cluster 81	Enrichment Score: 0.5232627348404171
Category	Term	Count	%	PValue	Genes	List Total	Pop Hits	Pop Total	Fold Enrichment	Bonferroni	Benjamini	FDR
GOTERM_BP_FAT	GO:0032886~regulation of microtubule-based process	7	0.42194092827004215	0.02225480964778196	428360, 443246, 449419, 482648, 461814, 466793, 455077	671	45	13588	3.150057956615334	0.9999999999999999	0.4061503559426527	31.483385048096014
GOTERM_BP_FAT	GO:0051495~positive regulation of cytoskeleton organization	5	0.3013863773357444	0.0369362836100848	433101, 443246, 449419, 482648, 461814	671	26	13588	3.8943024188925826	1.0	0.5385648410862564	46.86121705333947
GOTERM_BP_FAT	GO:0070507~regulation of microtubule cytoskeleton organization	5	0.3013863773357444	0.09950492554925197	443246, 449419, 482648, 461814, 455077	671	36	13588	2.8125517469779764	1.0	0.8031971541415335	82.80877874581434
GOTERM_BP_FAT	GO:0010638~positive regulation of organelle organization	6	0.3616636528028933	0.11204431528590436	433101, 443246, 473858, 449419, 482648, 461814	671	52	13588	2.3365814513355496	1.0	0.8170974078383356	86.41697199579666
GOTERM_BP_FAT	GO:0051493~regulation of cytoskeleton organization	8	0.48221820373719104	0.21597595525738777	433101, 443246, 472819, 449419, 482648, 423230, 461814, 455077	671	99	13588	1.6363937436962772	1.0	0.9460548277787355	98.32204430891312
GOTERM_BP_FAT	GO:0032273~positive regulation of protein polymerization	3	0.18083182640144665	0.24032075454820961	433101, 443246, 449419	671	19	13588	3.197427249196015	1.0	0.9603486284257223	99.01226295604823
GOTERM_BP_FAT	GO:0010564~regulation of cell cycle process	6	0.3616636528028933	0.29122244204424	428360, 473858, 482648, 461814, 482037, 455077	671	73	13588	1.6644141845129943	1.0	0.9764256599951935	99.69194121226091
GOTERM_BP_FAT	GO:0031334~positive regulation of protein complex assembly	3	0.18083182640144665	0.33304299729270864	433101, 443246, 449419	671	24	13588	2.531296572280179	1.0	0.9856097258443344	99.88910251920994
GOTERM_BP_FAT	GO:0033043~regulation of organelle organization	9	0.5424954792043399	0.49165089105250626	433101, 443246, 473858, 472819, 449419, 482648, 423230, 461814, 455077	671	154	13588	1.183463332494629	1.0	0.9970430771915111	99.99884214799094
GOTERM_BP_FAT	GO:0032271~regulation of protein polymerization	4	0.24110910186859552	0.5383281362430622	433101, 443246, 472819, 449419	671	57	13588	1.4210787774204512	1.0	0.9984194703395131	99.99977041149764
GOTERM_CC_FAT	GO:0005912~adherens junction	6	0.3616636528028933	0.5933282318780946	454581, 433101, 443246, 430778, 449419, 478105	610	106	12504	1.1602845654191156	1.0	0.9720419595184149	99.99948455908533
GOTERM_BP_FAT	GO:0043254~regulation of protein complex assembly	4	0.24110910186859552	0.6280892130559124	433101, 443246, 472819, 449419	671	65	13588	1.2461767740456264	1.0	0.9993409399583492	99.9999939247808
GOTERM_CC_FAT	GO:0070161~anchoring junction	6	0.3616636528028933	0.7216721094612157	454581, 433101, 443246, 430778, 449419, 478105	610	123	12504	0.9999200319872051	1.0	0.9875848331186304	99.9999969550265
GOTERM_BP_FAT	GO:0051130~positive regulation of cellular component organization	6	0.3616636528028933	0.7250112786144067	433101, 443246, 473858, 449419, 482648, 461814	671	122	13588	0.9959199628643327	1.0	0.9998145817440164	99.99999996191634
GOTERM_BP_FAT	GO:0032956~regulation of actin cytoskeleton organization	3	0.18083182640144665	0.802760713614496	433101, 472819, 423230	671	60	13588	1.0125186289120716	1.0	0.9999431846239654	99.99999999985671
GOTERM_BP_FAT	GO:0032970~regulation of actin filament-based process	3	0.18083182640144665	0.8101508582510806	433101, 472819, 423230	671	61	13588	0.9959199628643327	1.0	0.9999459559998983	99.99999999992455
GOTERM_BP_FAT	GO:0044087~regulation of cellular component biogenesis	4	0.24110910186859552	0.8215674874204814	433101, 443246, 472819, 449419	671	89	13588	0.9101291046400644	1.0	0.9999567234503189	99.99999999997338
Annotation Cluster 82	Enrichment Score: 0.5060638844419
Category	Term	Count	%	PValue	Genes	List Total	Pop Hits	Pop Total	Fold Enrichment	Bonferroni	Benjamini	FDR
GOTERM_BP_FAT	GO:0006820~anion transport	11	0.6630500301386377	0.10854228384126968	433943, 443246, 433381, 440546, 449419, 422632, 471859, 427084, 448361, 430713, 422317	671	130	13588	1.7134930643127366	1.0	0.8148386784931537	85.48841978140076
GOTERM_BP_FAT	GO:0015711~organic anion transport	5	0.3013863773357444	0.12417150011354224	433943, 433381, 422632, 471859, 430713	671	39	13588	2.596201612595055	1.0	0.8423221037184273	89.21882809563829
GOTERM_MF_FAT	GO:0015293~symporter activity	6	0.3616636528028933	0.7932193649738125	433381, 440546, 422632, 471859, 462349, 423377	663	132	13288	0.9110105580693817	1.0	0.9997993075819264	99.99999999242964
SP_PIR_KEYWORDS	Symport	5	0.3013863773357444	0.8845660579924349	433381, 440546, 422632, 471859, 423377	1039	109	17854	0.7882491103831312	1.0	0.9986798687450292	99.99999999998444
Annotation Cluster 83	Enrichment Score: 0.4560963089107141
Category	Term	Count	%	PValue	Genes	List Total	Pop Hits	Pop Total	Fold Enrichment	Bonferroni	Benjamini	FDR
GOTERM_MF_FAT	GO:0042623~ATPase activity, coupled	18	1.0849909584086799	0.05375231852850226	434950, 423050, 463003, 445563, 428979, 421644, 462972, 479582, 445116, 465927, 439614, 468774, 442347, 438932, 478732, 422317, 439729, 424746	663	223	13288	1.6177586591725341	0.999999999999997	0.5850730823464863	55.82190554903128
GOTERM_MF_FAT	GO:0004386~helicase activity	12	0.7233273056057866	0.05706658098968881	423050, 468774, 462972, 421644, 428979, 444697, 437952, 455658, 478732, 445942, 456310, 424746	663	129	13288	1.8643937002350135	0.9999999999999997	0.5888260901712952	58.0554014907975
GOTERM_MF_FAT	GO:0008026~ATP-dependent helicase activity	7	0.42194092827004215	0.2572281843945457	423050, 468774, 462972, 421644, 428979, 478732, 424746	663	86	13288	1.631344487705637	1.0	0.9234717449746666	98.76841055235505
GOTERM_MF_FAT	GO:0070035~purine NTP-dependent helicase activity	7	0.42194092827004215	0.2572281843945457	423050, 468774, 462972, 421644, 428979, 478732, 424746	663	86	13288	1.631344487705637	1.0	0.9234717449746666	98.76841055235505
INTERPRO	IPR000629:RNA helicase, ATP-dependent, DEAD-box, conserved site	4	0.24110910186859552	0.26788943653009145	423050, 462972, 421644, 478732	1033	31	17763	2.218780251694095	1.0	0.9665184086798511	99.3255216817311
INTERPRO	IPR014021:Helicase, superfamily 1 and 2, ATP-binding	8	0.48221820373719104	0.35249284557103816	462972, 421644, 428979, 444697, 437952, 478732, 445942, 424746	1033	99	17763	1.389539147525595	1.0	0.9876393951890157	99.90581598908082
INTERPRO	IPR001650:DNA/RNA helicase, C-terminal	8	0.48221820373719104	0.36209193251492644	462972, 421644, 428979, 444697, 437952, 478732, 445942, 424746	1033	100	17763	1.3756437560503387	1.0	0.9884813022672326	99.92587075668285
INTERPRO	IPR014001:DEAD-like helicase, N-terminal	8	0.48221820373719104	0.3909856194067552	462972, 421644, 428979, 444697, 437952, 478732, 445942, 424746	1033	103	17763	1.335576462184795	1.0	0.9924093030383438	99.96474118167068
SP_PIR_KEYWORDS	helicase	9	0.5424954792043399	0.3976041875343762	468774, 462972, 421644, 428979, 444697, 455658, 478732, 445942, 424746	1039	120	17854	1.2887872954764195	1.0	0.924707709453618	99.90152077889245
INTERPRO	IPR011545:DNA/RNA helicase, DEAD/DEAH box type, N-terminal	5	0.3013863773357444	0.39776523430904065	468774, 462972, 421644, 478732, 424746	1033	55	17763	1.563231540966294	1.0	0.9922730035869388	99.97053358757218
SMART	SM00490:HELICc	8	0.48221820373719104	0.4091386333420564	462972, 421644, 428979, 444697, 437952, 478732, 445942, 424746	563	99	9131	1.31058363385184	1.0	0.9499705541258849	99.87784423155577
SMART	SM00487:DEXDc	8	0.48221820373719104	0.450010472511329	462972, 421644, 428979, 444697, 437952, 478732, 445942, 424746	563	103	9131	1.2596871820517683	1.0	0.9543433318537726	99.95101581417352
INTERPRO	IPR000330:SNF2-related	3	0.18083182640144665	0.5448075458135213	428979, 444697, 437952	1033	31	17763	1.6640851887705712	1.0	0.9986923165223718	99.99966858526072
UP_SEQ_FEATURE	short sequence motif:DEAD box	3	0.18083182640144665	0.5722780588291754	462972, 421644, 478732	1011	30	16021	1.5846686449060339	1.0	0.9999998964073036	99.9999581540529
INTERPRO	IPR014014:RNA helicase, DEAD-box type, Q motif	3	0.18083182640144665	0.6114631706161946	462972, 421644, 478732	1033	35	17763	1.4739040243396488	1.0	0.9995148005696478	99.99997381795431
UP_SEQ_FEATURE	short sequence motif:Q motif	3	0.18083182640144665	0.6247324628499867	462972, 421644, 478732	1011	33	16021	1.4406078590054854	1.0	0.9999999834158315	99.99999564435568
UP_SEQ_FEATURE	domain:Helicase C-terminal	5	0.3013863773357444	0.7992107116253557	462972, 421644, 444697, 478732, 445942	1011	86	16021	0.9213189795965311	1.0	0.9999999999976669	99.99999999991245
UP_SEQ_FEATURE	domain:Helicase ATP-binding	5	0.3013863773357444	0.8203855187495552	462972, 421644, 444697, 478732, 445942	1011	89	16021	0.890263283655075	1.0	0.9999999999992923	99.99999999998725
Annotation Cluster 84	Enrichment Score: 0.45232084517100213
Category	Term	Count	%	PValue	Genes	List Total	Pop Hits	Pop Total	Fold Enrichment	Bonferroni	Benjamini	FDR
UP_SEQ_FEATURE	domain:PLAT	3	0.18083182640144665	0.3388658646734778	446219, 468722, 460801	1011	19	16021	2.5021083866937377	1.0	0.9999430356216191	99.92197090751806
INTERPRO	IPR001024:Lipoxygenase, LH2	3	0.18083182640144665	0.3469645175362327	446219, 468722, 460801	1033	21	17763	2.456506707232748	1.0	0.9870474538772201	99.89206342875259
SMART	SM00308:LH2	3	0.18083182640144665	0.37387340899461274	446219, 468722, 460801	563	21	9131	2.316924638416646	1.0	0.9351247766379209	99.74422213117793
Annotation Cluster 85	Enrichment Score: 0.44246770275218444
Category	Term	Count	%	PValue	Genes	List Total	Pop Hits	Pop Total	Fold Enrichment	Bonferroni	Benjamini	FDR
GOTERM_MF_FAT	GO:0004221~ubiquitin thiolesterase activity	7	0.42194092827004215	0.14170196793573586	441500, 475139, 421672, 438124, 434041, 459385, 476658	663	71	13288	1.9759947315871094	1.0	0.8194900595389202	89.55827979359073
GOTERM_MF_FAT	GO:0008234~cysteine-type peptidase activity	11	0.6630500301386377	0.19234333235137363	441500, 475139, 421672, 458884, 438124, 434041, 468364, 453056, 476658, 477921, 447035	663	146	13288	1.5100311989917148	1.0	0.8881382996647686	95.75132400905675
GOTERM_MF_FAT	GO:0016790~thiolester hydrolase activity	8	0.48221820373719104	0.29233865016634486	441500, 475139, 421672, 438124, 434041, 459385, 476658, 447458	663	108	13288	1.4846097983352886	1.0	0.9452836837372993	99.3981103022761
INTERPRO	IPR001394:Peptidase C19, ubiquitin carboxyl-terminal hydrolase 2	5	0.3013863773357444	0.4243439057314539	475139, 421672, 438124, 434041, 459385	1033	57	17763	1.5083813114587048	1.0	0.9945212596244529	99.98570884456781
SP_PIR_KEYWORDS	thiol protease	8	0.48221820373719104	0.5605694617406354	441500, 475139, 421672, 458884, 438124, 434041, 477921, 447035	1039	121	17854	1.136121031824943	1.0	0.9729959278362167	99.99867524453406
INTERPRO	IPR018200:Peptidase C19, ubiquitin carboxyl-terminal hydrolase 2, conserved site	4	0.24110910186859552	0.6017162189578891	475139, 421672, 438124, 434041	1033	53	17763	1.2977771283493764	1.0	0.999438445149951	99.99996104987623
GOTERM_BP_FAT	GO:0006511~ubiquitin-dependent protein catabolic process	7	0.42194092827004215	0.7008865139452765	475139, 421672, 438124, 434041, 459385, 463416, 433925	671	141	13588	1.005337645728298	1.0	0.9997768380065648	99.99999984358543
Annotation Cluster 86	Enrichment Score: 0.4350625074583237
Category	Term	Count	%	PValue	Genes	List Total	Pop Hits	Pop Total	Fold Enrichment	Bonferroni	Benjamini	FDR
UP_SEQ_FEATURE	repeat:1-3	3	0.18083182640144665	0.2673993169842015	440524, 430366, 426848	1011	16	16021	2.9712537091988134	1.0	0.9997185580619532	99.53959275045266
UP_SEQ_FEATURE	repeat:1-2	3	0.18083182640144665	0.43035424580958553	440524, 430366, 426848	1011	23	16021	2.066959102051348	1.0	0.9999935297137896	99.99406173276678
UP_SEQ_FEATURE	repeat:1-1	3	0.18083182640144665	0.43035424580958553	440524, 430366, 426848	1011	23	16021	2.066959102051348	1.0	0.9999935297137896	99.99406173276678
Annotation Cluster 87	Enrichment Score: 0.42694626659562357
Category	Term	Count	%	PValue	Genes	List Total	Pop Hits	Pop Total	Fold Enrichment	Bonferroni	Benjamini	FDR
GOTERM_BP_FAT	GO:0015914~phospholipid transport	3	0.18083182640144665	0.3146417134694251	434950, 438932, 437949	671	23	13588	2.6413529449880127	1.0	0.9822839118065788	99.82481795002114
GOTERM_BP_FAT	GO:0006869~lipid transport	8	0.48221820373719104	0.37174261228894695	434950, 463246, 440659, 438932, 467252, 437949, 437331, 422317	671	119	13588	1.3613695850918608	1.0	0.9897007945820231	99.95937425971387
GOTERM_MF_FAT	GO:0005319~lipid transporter activity	4	0.24110910186859552	0.3764992425280819	434950, 438932, 467252, 437331	663	44	13288	1.8220211161387632	1.0	0.9706499001883884	99.90743301171268
GOTERM_BP_FAT	GO:0010876~lipid localization	8	0.48221820373719104	0.4450329651498499	434950, 463246, 440659, 438932, 467252, 437949, 437331, 422317	671	128	13588	1.2656482861400893	1.0	0.9949580675644839	99.9949440570031
Annotation Cluster 88	Enrichment Score: 0.41947686040238336
Category	Term	Count	%	PValue	Genes	List Total	Pop Hits	Pop Total	Fold Enrichment	Bonferroni	Benjamini	FDR
INTERPRO	IPR000342:Regulator of G protein signalling	4	0.24110910186859552	0.3001367892659338	462793, 457891, 422604, 422282	1033	33	17763	2.084308721288392	1.0	0.9779273253767728	99.67240548043428
SMART	SM00315:RGS	4	0.24110910186859552	0.33190789047359814	462793, 457891, 422604, 422282	563	33	9131	1.9658754507777598	1.0	0.9168573021641695	99.41517535240135
UP_SEQ_FEATURE	domain:RGS	3	0.18083182640144665	0.55364656455714	457891, 422604, 422282	1011	29	16021	1.6393123912821037	1.0	0.9999998480456803	99.99991252677654
Annotation Cluster 89	Enrichment Score: 0.3941314766551477
Category	Term	Count	%	PValue	Genes	List Total	Pop Hits	Pop Total	Fold Enrichment	Bonferroni	Benjamini	FDR
INTERPRO	IPR010442:PET domain	3	0.18083182640144665	0.05826510364957401	443246, 446938, 460305	1033	7	17763	7.369520121698244	1.0	0.6286162043574559	61.80216661368746
SP_PIR_KEYWORDS	LIM domain	6	0.3616636528028933	0.4201958973558762	464920, 443246, 444225, 446938, 460305, 430674	1039	73	17854	1.4123696388782678	1.0	0.9329264167506135	99.94157597864913
INTERPRO	IPR001781:Zinc finger, LIM-type	6	0.3616636528028933	0.431224433716729	464920, 443246, 444225, 446938, 460305, 430674	1033	74	17763	1.3942335365375058	1.0	0.9946588583956925	99.98821449185293
SMART	SM00132:LIM	6	0.3616636528028933	0.48193182305012117	464920, 443246, 444225, 446938, 460305, 430674	563	74	9131	1.3150112812635015	1.0	0.9637796896715493	99.97714275270694
UP_SEQ_FEATURE	domain:LIM zinc-binding 3	3	0.18083182640144665	0.4943816800522094	443246, 444225, 430674	1011	26	16021	1.8284638210454236	1.0	0.9999984807107999	99.99924457857917
UP_SEQ_FEATURE	domain:LIM zinc-binding 1	3	0.18083182640144665	0.8322120483189015	443246, 444225, 430674	1011	50	16021	0.9508011869436203	1.0	0.9999999999995483	99.99999999999608
UP_SEQ_FEATURE	domain:LIM zinc-binding 2	3	0.18083182640144665	0.8322120483189015	443246, 444225, 430674	1011	50	16021	0.9508011869436203	1.0	0.9999999999995483	99.99999999999608
Annotation Cluster 90	Enrichment Score: 0.3938682723594396
Category	Term	Count	%	PValue	Genes	List Total	Pop Hits	Pop Total	Fold Enrichment	Bonferroni	Benjamini	FDR
GOTERM_MF_FAT	GO:0019783~small conjugating protein-specific protease activity	3	0.18083182640144665	0.319054164296688	434041, 476658, 477921	663	23	13288	2.6142042101121388	1.0	0.9511638287263388	99.65927848228753
GOTERM_BP_FAT	GO:0070646~protein modification by small protein removal	3	0.18083182640144665	0.3512987091917272	434041, 476658, 477921	671	25	13588	2.4300447093889717	1.0	0.9879564308494765	99.93042785839408
GOTERM_BP_FAT	GO:0070647~protein modification by small protein conjugation or removal	6	0.3616636528028933	0.5872921710550492	434041, 440571, 476658, 477921, 433925, 455776	671	104	13588	1.1682907256677748	1.0	0.9989877401882471	99.99996508854345
Annotation Cluster 91	Enrichment Score: 0.3738578827093452
Category	Term	Count	%	PValue	Genes	List Total	Pop Hits	Pop Total	Fold Enrichment	Bonferroni	Benjamini	FDR
SP_PIR_KEYWORDS	ubl conjugation	35	2.109704641350211	0.27477167215585985	468560, 425974, 447793, 469479, 456960, 441623, 433695, 429759, 440363, 473858, 448879, 481768, 480198, 433908, 482648, 468538, 465134, 440297, 427923, 462656, 434041, 461362, 429219, 434204, 474039, 454123, 477921, 465855, 420997, 440571, 435502, 430754, 471325, 470029, 461814	1039	524	17854	1.1477749450807808	1.0	0.858547866859465	98.7578189806049
UP_SEQ_FEATURE	cross-link:Glycyl lysine isopeptide (Lys-Gly) (interchain with G-Cter in ubiquitin)	13	0.7836045810729355	0.37009316458895364	427923, 425974, 462656, 447793, 469479, 441623, 440363, 448879, 420997, 481768, 435502, 430754, 465134	1011	168	16021	1.2262316895106211	1.0	0.9999740641615061	99.96620340506237
SP_PIR_KEYWORDS	isopeptide bond	15	0.9041591320072333	0.7432643986336055	427923, 425974, 462656, 447793, 469479, 441623, 440363, 448879, 420997, 481768, 433908, 435502, 470029, 430754, 465134	1039	277	17854	0.930532343304274	1.0	0.9933911756977862	99.99999914098268
Annotation Cluster 92	Enrichment Score: 0.36852026318696796
Category	Term	Count	%	PValue	Genes	List Total	Pop Hits	Pop Total	Fold Enrichment	Bonferroni	Benjamini	FDR
GOTERM_BP_FAT	GO:0001539~ciliary or flagellar motility	5	0.3013863773357444	0.0014637478837438201	453498, 482149, 465451, 424650, 425060	671	11	13588	9.204714808291559	0.9100196912222694	0.048932358412687504	2.43080133084711
GOTERM_MF_FAT	GO:0005227~calcium activated cation channel activity	4	0.24110910186859552	0.04244814610031463	473043, 465451, 425060, 428444	663	16	13288	5.010558069381599	0.9999999999959895	0.5079851937450359	47.341866067111546
UP_SEQ_FEATURE	topological domain:Pore forming	4	0.24110910186859552	0.04441508202829303	453498, 482149, 465451, 425060	1011	13	16021	4.875903522787795	1.0	0.9243023884583311	54.417772137316604
GOTERM_MF_FAT	GO:0022838~substrate specific channel activity	23	1.3863773357444245	0.18849378451729076	464173, 425017, 479985, 436753, 446219, 428225, 480847, 433797, 435092, 460801, 463946, 428444, 443511, 465525, 453498, 473043, 482149, 465451, 448361, 482042, 425060, 422317, 480042	663	360	13288	1.2804759510641863	1.0	0.8868068450375861	95.44185916172091
GOTERM_MF_FAT	GO:0015267~channel activity	23	1.3863773357444245	0.20538430601265895	464173, 425017, 479985, 436753, 446219, 428225, 480847, 433797, 435092, 460801, 463946, 428444, 443511, 465525, 453498, 473043, 482149, 465451, 448361, 482042, 425060, 422317, 480042	663	365	13288	1.2629351846112524	1.0	0.8823225187721314	96.66019025344993
GOTERM_MF_FAT	GO:0022803~passive transmembrane transporter activity	23	1.3863773357444245	0.20538430601265895	464173, 425017, 479985, 436753, 446219, 428225, 480847, 433797, 435092, 460801, 463946, 428444, 443511, 465525, 453498, 473043, 482149, 465451, 448361, 482042, 425060, 422317, 480042	663	365	13288	1.2629351846112524	1.0	0.8823225187721314	96.66019025344993
GOTERM_BP_FAT	GO:0006811~ion transport	40	2.4110910186859553	0.25549197924939654	457094, 464173, 421005, 433381, 446219, 436753, 433797, 428604, 443511, 440427, 443246, 470650, 453498, 473477, 440546, 421226, 422632, 482149, 433943, 479985, 425017, 480847, 465927, 435092, 460801, 427084, 463946, 440677, 428444, 465525, 473043, 449419, 471859, 465451, 466106, 448361, 425060, 422317, 480042, 430713	671	712	13588	1.1376613808000804	1.0	0.9647414963757972	99.29617865809864
GOTERM_MF_FAT	GO:0005216~ion channel activity	21	1.2658227848101267	0.290104574720354	464173, 425017, 479985, 436753, 446219, 480847, 433797, 435092, 460801, 463946, 428444, 443511, 465525, 453498, 473043, 482149, 465451, 448361, 425060, 422317, 480042	663	349	13288	1.2059795926305281	1.0	0.9460478907598925	99.3693948641178
SP_PIR_KEYWORDS	calcium channel	5	0.3013863773357444	0.35804260553716827	453498, 433797, 482149, 465451, 425060	1039	52	17854	1.6522914044569483	1.0	0.9061618833724431	99.76521395363028
SP_PIR_KEYWORDS	calcium transport	6	0.3616636528028933	0.38513330410765734	457094, 453498, 433797, 482149, 465451, 425060	1039	70	17854	1.4728997662587653	1.0	0.9194483247179868	99.86971364232065
GOTERM_BP_FAT	GO:0006816~calcium ion transport	8	0.48221820373719104	0.388048079520523	457094, 440427, 421005, 453498, 433797, 482149, 465451, 425060	671	121	13588	1.3388676084787723	1.0	0.9913417354669005	99.97388167764377
GOTERM_MF_FAT	GO:0005262~calcium channel activity	5	0.3013863773357444	0.44130331638517795	453498, 433797, 482149, 465451, 425060	663	68	13288	1.4736935498181172	1.0	0.9863650708869333	99.98172988149886
GOTERM_MF_FAT	GO:0005261~cation channel activity	14	0.8438818565400843	0.4686861754469929	464173, 436753, 480847, 433797, 435092, 443511, 428444, 465525, 453498, 473043, 482149, 465451, 425060, 480042	663	248	13288	1.131416338247458	1.0	0.9883083168181684	99.99130965785417
SP_PIR_KEYWORDS	ionic channel	19	1.1452682338758287	0.4867886951203829	464173, 425017, 479985, 436753, 446219, 433797, 435092, 460801, 463946, 428444, 443511, 465525, 453498, 473043, 482149, 465451, 448361, 425060, 422317	1039	301	17854	1.0846936263145945	1.0	0.9580323277295353	99.98896294402603
GOTERM_MF_FAT	GO:0022832~voltage-gated channel activity	10	0.6027727546714888	0.5373805293246907	464173, 465525, 436753, 453498, 480847, 482149, 465451, 480042, 425060, 428444	663	179	13288	1.1196777808673963	1.0	0.9943822719622459	99.99887799464437
GOTERM_MF_FAT	GO:0005244~voltage-gated ion channel activity	10	0.6027727546714888	0.5373805293246907	464173, 465525, 436753, 453498, 480847, 482149, 465451, 480042, 425060, 428444	663	179	13288	1.1196777808673963	1.0	0.9943822719622459	99.99887799464437
GOTERM_BP_FAT	GO:0015674~di-, tri-valent inorganic cation transport	9	0.5424954792043399	0.5425515273203768	457094, 440427, 421005, 453498, 433797, 482149, 465451, 466106, 425060	671	161	13588	1.1320084049948627	1.0	0.9984369148086051	99.99980325698891
GOTERM_MF_FAT	GO:0005267~potassium channel activity	7	0.42194092827004215	0.626635888595564	464173, 465525, 436753, 473043, 480847, 480042, 428444	663	129	13288	1.087562991803758	1.0	0.9979883899246644	99.99995284314679
INTERPRO	IPR005821:Ion transport	7	0.42194092827004215	0.6305482547237293	453498, 433797, 482149, 465451, 435092, 425060, 428444	1033	111	17763	1.0844038617513931	1.0	0.9996170898010899	99.99998832319142
GOTERM_MF_FAT	GO:0022836~gated channel activity	14	0.8438818565400843	0.648620484575076	464173, 436753, 480847, 433797, 435092, 443511, 428444, 465525, 453498, 473043, 482149, 465451, 425060, 480042	663	281	13288	0.9985453803749805	1.0	0.9984301261527294	99.9999807760506
GOTERM_CC_FAT	GO:0008076~voltage-gated potassium channel complex	4	0.24110910186859552	0.659986248169408	436753, 473043, 480847, 480042	610	69	12504	1.1883107626514613	1.0	0.982442685707147	99.99995428307376
GOTERM_CC_FAT	GO:0034705~potassium channel complex	4	0.24110910186859552	0.659986248169408	436753, 473043, 480847, 480042	610	69	12504	1.1883107626514613	1.0	0.982442685707147	99.99995428307376
SP_PIR_KEYWORDS	voltage-gated channel	8	0.48221820373719104	0.6757134197245902	464173, 465525, 436753, 453498, 482149, 465451, 425060, 428444	1039	135	17854	1.018301072969023	1.0	0.9876071119067644	99.99997912438853
GOTERM_BP_FAT	GO:0006813~potassium ion transport	8	0.48221820373719104	0.6803256549494697	464173, 465525, 436753, 473043, 480847, 465927, 480042, 428444	671	160	13588	1.0125186289120716	1.0	0.9997218508634068	99.99999952212923
GOTERM_BP_FAT	GO:0030001~metal ion transport	21	1.2658227848101267	0.6875049378875489	464173, 457094, 421005, 436753, 480847, 433797, 465927, 428604, 428444, 440427, 470650, 465525, 453498, 440546, 473043, 422632, 482149, 465451, 466106, 425060, 480042	671	442	13588	0.9621217740793442	1.0	0.9997367586489277	99.99999967372098
GOTERM_MF_FAT	GO:0046873~metal ion transmembrane transporter activity	14	0.8438818565400843	0.6923727148784868	464173, 436753, 480847, 433797, 435092, 443511, 428444, 465525, 453498, 473043, 482149, 465451, 425060, 480042	663	290	13288	0.9675560409840329	1.0	0.9992565307871193	99.9999973089197
GOTERM_BP_FAT	GO:0006812~cation transport	24	1.4466546112115732	0.7196142395415406	464173, 457094, 421005, 436753, 480847, 433797, 465927, 428604, 428444, 443511, 440427, 470650, 465525, 453498, 473477, 440546, 421226, 473043, 422632, 482149, 465451, 466106, 425060, 480042	671	515	13588	0.9437066832578531	1.0	0.9998164178698933	99.99999994721081
GOTERM_BP_FAT	GO:0015672~monovalent inorganic cation transport	14	0.8438818565400843	0.736444948294641	464173, 436753, 480847, 465927, 428604, 428444, 465525, 470650, 440546, 422632, 473043, 465451, 425060, 480042	671	303	13588	0.9356607791926734	1.0	0.9998333232725216	99.9999999813407
GOTERM_CC_FAT	GO:0034702~ion channel complex	7	0.42194092827004215	0.7878341937865987	425017, 436753, 473043, 480847, 448361, 480042, 422317	610	158	12504	0.9081552189250881	1.0	0.9932904278167631	99.99999992266436
SP_PIR_KEYWORDS	ion transport	28	1.6877637130801686	0.8269020664011858	457094, 464173, 446219, 436753, 433797, 428604, 443511, 470650, 453498, 473477, 440546, 422632, 482149, 479985, 425017, 465927, 435092, 460801, 427084, 463946, 440677, 428444, 465525, 473043, 465451, 448361, 425060, 422317	1039	543	17854	0.8860907126664149	1.0	0.9974372935719097	99.99999999605895
GOTERM_MF_FAT	GO:0030955~potassium ion binding	5	0.3013863773357444	0.8457408223324386	464173, 465525, 436753, 465927, 428444	663	118	13288	0.8492471304036608	1.0	0.9999126515788521	99.99999999990058
GOTERM_CC_FAT	GO:0034703~cation channel complex	4	0.24110910186859552	0.8480324350406627	436753, 473043, 480847, 480042	610	95	12504	0.8630888697152718	1.0	0.9964292488366896	99.99999999915428
SP_PIR_KEYWORDS	potassium transport	5	0.3013863773357444	0.8757735066131678	464173, 465525, 436753, 465927, 428444	1039	107	17854	0.8029827386145916	1.0	0.9986111427672796	99.99999999995758
GOTERM_MF_FAT	GO:0005249~voltage-gated potassium channel activity	4	0.24110910186859552	0.8769361032360175	465525, 436753, 480847, 480042	663	99	13288	0.8097871627283393	1.0	0.9999536997774774	99.99999999999648
GOTERM_MF_FAT	GO:0022843~voltage-gated cation channel activity	5	0.3013863773357444	0.8868189332241285	465525, 436753, 453498, 480847, 480042	663	128	13288	0.7828996983408748	1.0	0.9999573396946456	99.99999999999898
GOTERM_MF_FAT	GO:0031420~alkali metal ion binding	8	0.48221820373719104	0.8935065613049292	464173, 465525, 436753, 440546, 422632, 465927, 438408, 428444	663	206	13288	0.7783391175738406	1.0	0.9999623802439419	99.99999999999959
SP_PIR_KEYWORDS	potassium	5	0.3013863773357444	0.9177344284360965	464173, 465525, 436753, 465927, 428444	1039	118	17854	0.7281284155234008	1.0	0.9992702528704401	99.99999999999984
SP_PIR_KEYWORDS	potassium channel	3	0.18083182640144665	0.9200349076761728	464173, 436753, 428444	1039	70	17854	0.7364498831293826	1.0	0.9992858781115286	99.9999999999999
SP_PIR_KEYWORDS	transport	71	4.279686558167571	0.9945193002777583	430793, 480734, 446219, 428604, 472218, 455568, 443511, 421513, 470650, 463246, 470968, 473477, 440546, 422632, 459289, 482149, 447247, 462349, 482042, 429854, 479985, 440659, 428225, 480450, 465927, 460801, 423377, 421431, 424722, 465451, 482056, 435275, 422317, 425060, 464173, 457094, 433381, 436753, 479582, 467470, 433797, 426833, 446183, 453498, 435618, 421226, 481816, 465134, 470220, 430562,…	1039	1571	17854	0.7766085124449462	1.0	0.9999957746405121	100.0
Annotation Cluster 93	Enrichment Score: 0.3641563068174913
Category	Term	Count	%	PValue	Genes	List Total	Pop Hits	Pop Total	Fold Enrichment	Bonferroni	Benjamini	FDR
GOTERM_BP_FAT	GO:0006282~regulation of DNA repair	3	0.18083182640144665	0.20337081463423096	466222, 434041, 476658	671	17	13588	3.573595160866135	1.0	0.9385465347508954	97.80644675625693
GOTERM_BP_FAT	GO:0051052~regulation of DNA metabolic process	4	0.24110910186859552	0.5502115616229226	466222, 434041, 476658, 423230	671	58	13588	1.396577419189064	1.0	0.998594832403111	99.99985185290254
GOTERM_BP_FAT	GO:0080135~regulation of cellular response to stress	4	0.24110910186859552	0.7222918911857023	466222, 434041, 422988, 476658	671	75	13588	1.080019870839543	1.0	0.999821735891958	99.99999995507018
Annotation Cluster 94	Enrichment Score: 0.3441896257334365
Category	Term	Count	%	PValue	Genes	List Total	Pop Hits	Pop Total	Fold Enrichment	Bonferroni	Benjamini	FDR
GOTERM_BP_FAT	GO:0021695~cerebellar cortex development	3	0.18083182640144665	0.3146417134694251	440094, 442354, 439729	671	23	13588	2.6413529449880127	1.0	0.9822839118065788	99.82481795002114
GOTERM_BP_FAT	GO:0030902~hindbrain development	5	0.3013863773357444	0.4222835490314623	440094, 442354, 472218, 477698, 439729	671	67	13588	1.5112218341971217	1.0	0.9938796797808123	99.99007082340752
GOTERM_BP_FAT	GO:0021549~cerebellum development	3	0.18083182640144665	0.5206360029031396	440094, 442354, 439729	671	35	13588	1.7357462209921226	1.0	0.9979687480767726	99.99956816227294
GOTERM_BP_FAT	GO:0022037~metencephalon development	3	0.18083182640144665	0.6071371933624656	440094, 442354, 439729	671	41	13588	1.4817345788957146	1.0	0.9991289254198683	99.9999847444683
Annotation Cluster 95	Enrichment Score: 0.3314294675816165
Category	Term	Count	%	PValue	Genes	List Total	Pop Hits	Pop Total	Fold Enrichment	Bonferroni	Benjamini	FDR
SP_PIR_KEYWORDS	selenocysteine	3	0.18083182640144665	0.43117228644424377	454696, 446183, 456148	1039	25	17854	2.0620596727622713	1.0	0.9365383237079733	99.95500004872908
GOTERM_MF_FAT	GO:0008430~selenium binding	3	0.18083182640144665	0.4616998625944524	454696, 446183, 456148	663	31	13288	1.9395708655670707	1.0	0.9884459055083356	99.98945798844704
SP_PIR_KEYWORDS	selenium	3	0.18083182640144665	0.5089803465832113	454696, 446183, 456148	1039	29	17854	1.7776376489329926	1.0	0.9627764779159498	99.99396563869688
Annotation Cluster 96	Enrichment Score: 0.33042344809974183
Category	Term	Count	%	PValue	Genes	List Total	Pop Hits	Pop Total	Fold Enrichment	Bonferroni	Benjamini	FDR
GOTERM_BP_FAT	GO:0030321~transepithelial chloride transport	4	0.24110910186859552	0.008017669288102693	443246, 449419, 448361, 422317	671	9	13588	9.000165590329525	0.9999982115712222	0.21047558384511222	12.649039589119704
GOTERM_BP_FAT	GO:0070633~transepithelial transport	4	0.24110910186859552	0.008017669288102693	443246, 449419, 448361, 422317	671	9	13588	9.000165590329525	0.9999982115712222	0.21047558384511222	12.649039589119704
GOTERM_BP_FAT	GO:0006820~anion transport	11	0.6630500301386377	0.10854228384126968	433943, 443246, 433381, 440546, 449419, 422632, 471859, 427084, 448361, 430713, 422317	671	130	13588	1.7134930643127366	1.0	0.8148386784931537	85.48841978140076
GOTERM_BP_FAT	GO:0043627~response to estrogen stimulus	4	0.24110910186859552	0.22099922617637513	480445, 443246, 449419, 422317	671	33	13588	2.454590615544416	1.0	0.9489628802936844	98.49379305524545
GOTERM_CC_FAT	GO:0044433~cytoplasmic vesicle part	7	0.42194092827004215	0.3169347755858625	463280, 443246, 446428, 422776, 449419, 422050, 422317	610	95	12504	1.5104055220017256	1.0	0.8652305553026394	99.42469912790291
GOTERM_BP_FAT	GO:0042311~vasodilation	3	0.18083182640144665	0.3872553135495004	443246, 449419, 422317	671	27	13588	2.250041397582381	1.0	0.9914749727007259	99.97330740122312
GOTERM_BP_FAT	GO:0015698~inorganic anion transport	6	0.3616636528028933	0.38969206875933604	443246, 440546, 449419, 427084, 448361, 422317	671	83	13588	1.4638823550535973	1.0	0.9913251755548382	99.97503574822191
GOTERM_BP_FAT	GO:0043434~response to peptide hormone stimulus	6	0.3616636528028933	0.5061126535802672	443246, 449419, 470029, 455776, 424307, 422317	671	95	13588	1.2789708996784062	1.0	0.9976193865135267	99.99928700808469
GOTERM_BP_FAT	GO:0048545~response to steroid hormone stimulus	4	0.24110910186859552	0.5734271708018159	480445, 443246, 449419, 422317	671	60	13588	1.3500248385494287	1.0	0.998921734102865	99.99993917954002
GOTERM_BP_FAT	GO:0006821~chloride transport	4	0.24110910186859552	0.5847514468672714	443246, 449419, 448361, 422317	671	61	13588	1.3278932838191102	1.0	0.9990055091850353	99.9999612968912
GOTERM_BP_FAT	GO:0032869~cellular response to insulin stimulus	3	0.18083182640144665	0.6332095315939947	470029, 455776, 424307	671	43	13588	1.412816691505216	1.0	0.9993851009012932	99.99999518699514
GOTERM_BP_FAT	GO:0035150~regulation of tube size	3	0.18083182640144665	0.6924380972963882	443246, 449419, 422317	671	48	13588	1.2656482861400895	1.0	0.999756242781677	99.99999975025673
GOTERM_BP_FAT	GO:0050880~regulation of blood vessel size	3	0.18083182640144665	0.6924380972963882	443246, 449419, 422317	671	48	13588	1.2656482861400895	1.0	0.999756242781677	99.99999975025673
GOTERM_BP_FAT	GO:0003018~vascular process in circulatory system	3	0.18083182640144665	0.7138233060992101	443246, 449419, 422317	671	50	13588	1.2150223546944858	1.0	0.9997964338874253	99.9999999255788
GOTERM_BP_FAT	GO:0032870~cellular response to hormone stimulus	3	0.18083182640144665	0.7872110548279465	470029, 455776, 424307	671	58	13588	1.0474330643917982	1.0	0.9999245917484639	99.99999999948731
GOTERM_BP_FAT	GO:0032868~response to insulin stimulus	3	0.18083182640144665	0.7951162621896805	470029, 455776, 424307	671	59	13588	1.0296799616054966	1.0	0.9999357540733798	99.99999999972859
GOTERM_CC_FAT	GO:0030659~cytoplasmic vesicle membrane	4	0.24110910186859552	0.8028415973004259	443246, 446428, 449419, 422317	610	87	12504	0.9424533634821933	1.0	0.9944259050603772	99.9999999713424
GOTERM_BP_FAT	GO:0009719~response to endogenous stimulus	8	0.48221820373719104	0.808484445901205	480445, 443246, 449419, 471859, 470029, 455776, 424307, 422317	671	184	13588	0.8804509816626709	1.0	0.9999469808418647	99.99999999991263
GOTERM_BP_FAT	GO:0042493~response to drug	4	0.24110910186859552	0.8156316200813173	443246, 449419, 471859, 422317	671	88	13588	0.920471480829156	1.0	0.9999528939071047	99.99999999995389
GOTERM_BP_FAT	GO:0009725~response to hormone stimulus	7	0.42194092827004215	0.8293937176661008	480445, 443246, 449419, 470029, 455776, 424307, 422317	671	165	13588	0.8591067154405456	1.0	0.9999615130028568	99.99999999998748
GOTERM_CC_FAT	GO:0012506~vesicle membrane	4	0.24110910186859552	0.8578202058788544	443246, 446428, 449419, 422317	610	97	12504	0.8452932229170187	1.0	0.9967495889838452	99.99999999965648
GOTERM_BP_FAT	GO:0008015~blood circulation	3	0.18083182640144665	0.9757249581224754	443246, 449419, 422317	671	111	13588	0.5473073669794981	1.0	0.9999999269787979	100.0
GOTERM_BP_FAT	GO:0003013~circulatory system process	3	0.18083182640144665	0.9757249581224754	443246, 449419, 422317	671	111	13588	0.5473073669794981	1.0	0.9999999269787979	100.0
GOTERM_BP_FAT	GO:0030324~lung development	3	0.18083182640144665	0.9757249581224754	443246, 449419, 422317	671	111	13588	0.5473073669794981	1.0	0.9999999269787979	100.0
GOTERM_BP_FAT	GO:0030323~respiratory tube development	3	0.18083182640144665	0.9777387593632983	443246, 449419, 422317	671	113	13588	0.5376205109267637	1.0	0.9999999455138012	100.0
GOTERM_BP_FAT	GO:0035295~tube development	8	0.48221820373719104	0.9778917459214086	470197, 443246, 462393, 449419, 457761, 422317, 479127, 430589	671	264	13588	0.613647653886104	1.0	0.9999999422132212	100.0
GOTERM_BP_FAT	GO:0060541~respiratory system development	3	0.18083182640144665	0.9862319552975344	443246, 449419, 422317	671	124	13588	0.48992836882842167	1.0	0.9999999857232028	100.0
GOTERM_BP_FAT	GO:0010033~response to organic substance	12	0.7233273056057866	0.9995912135910043	480445, 476341, 443246, 449419, 462818, 471859, 447789, 470029, 455776, 424307, 422317, 443511	671	505	13588	0.48119697215623203	1.0	0.9999999999988216	100.0
Annotation Cluster 97	Enrichment Score: 0.32510106911712255
Category	Term	Count	%	PValue	Genes	List Total	Pop Hits	Pop Total	Fold Enrichment	Bonferroni	Benjamini	FDR
INTERPRO	IPR013069:BTB/POZ	10	0.6027727546714888	0.3266430844050898	477720, 435974, 424315, 437266, 435266, 448759, 482849, 437254, 433636, 449314	1033	128	17763	1.3434021055179088	1.0	0.9835691601184797	99.8235897260592
INTERPRO	IPR011333:BTB/POZ fold	13	0.7836045810729355	0.3539399205686038	477720, 480847, 482849, 427074, 435974, 424315, 437266, 448759, 435266, 437254, 449314, 433636, 480042	1033	180	17763	1.2419006131010004	1.0	0.9874298320350845	99.909134298055
UP_SEQ_FEATURE	domain:BTB	9	0.5424954792043399	0.42031285741241775	477720, 427074, 480847, 435974, 437266, 448759, 437254, 433636, 449314	1011	113	16021	1.2621254693941861	1.0	0.9999916680661216	99.99196671117535
INTERPRO	IPR000210:BTB/POZ-like	12	0.7233273056057866	0.47597270799465796	477720, 427074, 480847, 435974, 424315, 437266, 435266, 448759, 482849, 437254, 433636, 449314	1033	180	17763	1.1463697967086157	1.0	0.9969736394864103	99.99683162359655
SMART	SM00225:BTB	12	0.7233273056057866	0.5547977347733919	477720, 427074, 480847, 435974, 424315, 437266, 435266, 448759, 482849, 437254, 433636, 449314	563	180	9131	1.081231497927768	1.0	0.979867056017376	99.99668995943772
INTERPRO	IPR013089:Kelch related	4	0.24110910186859552	0.8731747380910599	424315, 437254, 433636, 449314	1033	84	17763	0.8188355690775826	1.0	0.9999995718206001	99.99999999999957
Annotation Cluster 98	Enrichment Score: 0.32385537758784405
Category	Term	Count	%	PValue	Genes	List Total	Pop Hits	Pop Total	Fold Enrichment	Bonferroni	Benjamini	FDR
GOTERM_BP_FAT	GO:0006367~transcription initiation from RNA polymerase II promoter	3	0.18083182640144665	0.22178408508430236	427438, 442197, 425408	671	18	13588	3.375062096373572	1.0	0.9484766424558227	98.51908504294617
GOTERM_MF_FAT	GO:0003702~RNA polymerase II transcription factor activity	8	0.48221820373719104	0.24571139437416356	440094, 427438, 447793, 432712, 442197, 482478, 433908, 425408	663	102	13288	1.5719397864726585	1.0	0.9186337399629553	98.45379146858481
GOTERM_BP_FAT	GO:0006352~transcription initiation	4	0.24110910186859552	0.27456784377948235	427438, 442197, 425408, 481242	671	37	13588	2.1892294679179924	1.0	0.9730671814607241	99.54491961423292
GOTERM_BP_FAT	GO:0006351~transcription, DNA-dependent	7	0.42194092827004215	0.5616650692850308	427438, 447793, 432712, 444225, 442197, 425408, 481242	671	122	13588	1.1619066233417217	1.0	0.9987435112489965	99.99990394918896
GOTERM_BP_FAT	GO:0032774~RNA biosynthetic process	7	0.42194092827004215	0.5934863508396864	427438, 447793, 432712, 444225, 442197, 425408, 481242	671	126	13588	1.1250206987911908	1.0	0.9990390058632077	99.99997292081328
GOTERM_BP_FAT	GO:0006366~transcription from RNA polymerase II promoter	4	0.24110910186859552	0.7137812392631042	427438, 432712, 442197, 425408	671	74	13588	1.0946147339589962	1.0	0.9998032909400852	99.99999992539482
GOTERM_CC_FAT	GO:0016591~DNA-directed RNA polymerase II, holoenzyme	3	0.18083182640144665	0.7646049954995189	427438, 442197, 425408	610	56	12504	1.0981264637002341	1.0	0.9914616739185561	99.99999968451301
GOTERM_CC_FAT	GO:0005667~transcription factor complex	8	0.48221820373719104	0.9424562965043634	427438, 437468, 442197, 477269, 433908, 461989, 425408, 457761	610	234	12504	0.7007986548970155	1.0	0.9994830004926069	100.0
Annotation Cluster 99	Enrichment Score: 0.32332142429140964
Category	Term	Count	%	PValue	Genes	List Total	Pop Hits	Pop Total	Fold Enrichment	Bonferroni	Benjamini	FDR
INTERPRO	IPR014778:Myb, DNA-binding	4	0.24110910186859552	0.33256264435559385	465911, 440917, 436366, 479675	1033	35	17763	1.9652053657861985	1.0	0.984420414779477	99.84687495156088
INTERPRO	IPR001005:SANT, DNA-binding	4	0.24110910186859552	0.5478634529118158	465911, 440917, 436366, 479675	1033	49	17763	1.4037181184187133	1.0	0.9987012481913632	99.99970250972811
SMART	SM00717:SANT	4	0.24110910186859552	0.5881524792194143	465911, 440917, 436366, 479675	563	49	9131	1.3239569362380832	1.0	0.9848558627561282	99.99877344599659
Annotation Cluster 100	Enrichment Score: 0.3152484187124217
Category	Term	Count	%	PValue	Genes	List Total	Pop Hits	Pop Total	Fold Enrichment	Bonferroni	Benjamini	FDR
INTERPRO	IPR018363:CD59 antigen, conserved site	4	0.24110910186859552	0.23608671662459696	438338, 469534, 420537, 445256	1033	29	17763	2.371799579397136	1.0	0.9541885697190344	98.66639574700389
SP_PIR_KEYWORDS	gpi-anchor	10	0.6027727546714888	0.2948874842598111	428862, 438338, 479021, 465840, 469534, 479969, 420537, 483075, 444262, 445256	1039	124	17854	1.3857927908348597	1.0	0.8718986287305883	99.15410109054915
GOTERM_CC_FAT	GO:0031225~anchored to membrane	12	0.7233273056057866	0.4274606543686176	428862, 438338, 449306, 479021, 465840, 469534, 479969, 420537, 483075, 444262, 479917, 445256	610	207	12504	1.188310762651461	1.0	0.9309934534527282	99.94720985258554
UP_SEQ_FEATURE	propeptide:Removed in mature form	11	0.6630500301386377	0.89362974174013	428862, 438338, 479021, 465840, 469534, 479969, 420537, 460319, 483075, 444262, 445256	1011	220	16021	0.7923343224530168	1.0	0.9999999999999981	100.0
SP_PIR_KEYWORDS	lipoprotein	21	1.2658227848101267	0.9976455115186598	428862, 449306, 479021, 438338, 422604, 453337, 483075, 445256, 462968, 465840, 445976, 469534, 452336, 482648, 462386, 473675, 479969, 420537, 453515, 444262, 479917	1039	589	17854	0.6126662864743591	1.0	0.9999989992709384	100.0
Annotation Cluster 101	Enrichment Score: 0.30968530348720463
Category	Term	Count	%	PValue	Genes	List Total	Pop Hits	Pop Total	Fold Enrichment	Bonferroni	Benjamini	FDR
INTERPRO	IPR001487:Bromodomain	4	0.24110910186859552	0.3970224289222445	422391, 437331, 482431, 456972	1033	39	17763	1.763645841090178	1.0	0.9925013705970361	99.96994550311186
SMART	SM00297:BROMO	4	0.24110910186859552	0.4338866479395085	422391, 437331, 482431, 456972	563	39	9131	1.6634330737350276	1.0	0.9574779827627795	99.92920062760516
INTERPRO	IPR018359:Bromodomain, conserved site	3	0.18083182640144665	0.5621963955842761	437331, 482431, 456972	1033	32	17763	1.6120825266214909	1.0	0.9989561630241384	99.99982250410446
SP_PIR_KEYWORDS	bromodomain	3	0.18083182640144665	0.5959082547238352	437331, 482431, 456972	1039	34	17854	1.5162203476193172	1.0	0.9793851745255687	99.99957849994856
Annotation Cluster 102	Enrichment Score: 0.3053550770762019
Category	Term	Count	%	PValue	Genes	List Total	Pop Hits	Pop Total	Fold Enrichment	Bonferroni	Benjamini	FDR
GOTERM_BP_FAT	GO:0045454~cell redox homeostasis	5	0.3013863773357444	0.365845022645916	443586, 454696, 444617, 438778, 446183	671	62	13588	1.6330945627614055	1.0	0.9898850275729262	99.95246970061059
INTERPRO	IPR017937:Thioredoxin, conserved site	3	0.18083182640144665	0.4308212037124142	443586, 444617, 438778	1033	25	17763	2.0634656340755084	1.0	0.9948527475935413	99.98807982878772
UP_SEQ_FEATURE	domain:Thioredoxin	3	0.18083182640144665	0.6078216822769285	443586, 444617, 438778	1011	32	16021	1.4856268545994067	1.0	0.9999999680546426	99.9999906656029
INTERPRO	IPR017936:Thioredoxin-like	3	0.18083182640144665	0.6269158974152893	443586, 444617, 438778	1033	36	17763	1.4329622458857696	1.0	0.9996085512234925	99.99998634026971
Annotation Cluster 103	Enrichment Score: 0.3052883544236313
Category	Term	Count	%	PValue	Genes	List Total	Pop Hits	Pop Total	Fold Enrichment	Bonferroni	Benjamini	FDR
SP_PIR_KEYWORDS	translation regulation	6	0.3616636528028933	0.3034176311853707	471580, 469658, 453893, 478732, 470220, 441535	1039	63	17854	1.6365552958430725	1.0	0.8721369443663863	99.2836649130623
GOTERM_BP_FAT	GO:0006417~regulation of translation	7	0.42194092827004215	0.3714745392862325	471580, 469658, 453893, 478732, 470220, 439118, 441535	671	100	13588	1.4175260804769003	1.0	0.9899383893032854	99.95908206045992
GOTERM_BP_FAT	GO:0010608~posttranscriptional regulation of gene expression	8	0.48221820373719104	0.5993017713790849	471580, 469658, 453893, 478732, 479931, 470220, 439118, 441535	671	148	13588	1.0946147339589962	1.0	0.9991113168857363	99.99997874266231
GOTERM_BP_FAT	GO:0032268~regulation of cellular protein metabolic process	11	0.6630500301386377	0.8896745242274559	471580, 442504, 469658, 453893, 478732, 449166, 423230, 470220, 420842, 439118, 441535	671	280	13588	0.7955503512880563	1.0	0.99998834991088	99.99999999999999
Annotation Cluster 104	Enrichment Score: 0.29094270500719516
Category	Term	Count	%	PValue	Genes	List Total	Pop Hits	Pop Total	Fold Enrichment	Bonferroni	Benjamini	FDR
INTERPRO	IPR001660:Sterile alpha motif SAM	7	0.42194092827004215	0.39384743119345117	437491, 472629, 436836, 437375, 426675, 449419, 446749	1033	87	17763	1.3835497546483293	1.0	0.9924359207801919	99.9673055632351
INTERPRO	IPR011510:Sterile alpha motif homology 2	4	0.24110910186859552	0.3970224289222445	437491, 472629, 436836, 449419	1033	39	17763	1.763645841090178	1.0	0.9925013705970361	99.96994550311186
SMART	SM00454:SAM	7	0.42194092827004215	0.4482107218482925	437491, 472629, 436836, 437375, 426675, 449419, 446749	563	87	9131	1.3049345664645475	1.0	0.9568394254027675	99.9489326718722
UP_SEQ_FEATURE	domain:SAM	5	0.3013863773357444	0.6285471777891327	437491, 437375, 426675, 449419, 446749	1011	68	16021	1.1651975330191422	1.0	0.999999983917345	99.9999963497946
INTERPRO	IPR013761:Sterile alpha motif-type	4	0.24110910186859552	0.7967522412011236	437491, 437375, 426675, 446749	1033	72	17763	0.9553081639238464	1.0	0.9999921992284881	99.9999999991934
Annotation Cluster 105	Enrichment Score: 0.2865134191207121
Category	Term	Count	%	PValue	Genes	List Total	Pop Hits	Pop Total	Fold Enrichment	Bonferroni	Benjamini	FDR
UP_SEQ_FEATURE	domain:GST N-terminal	3	0.18083182640144665	0.4080617274402546	455261, 465975, 453670	1011	22	16021	2.1609117885082276	1.0	0.9999883799884048	99.98846647683793
INTERPRO	IPR004045:Glutathione S-transferase, N-terminal	3	0.18083182640144665	0.47057154334388357	455261, 465975, 453670	1033	27	17763	1.9106163278476929	1.0	0.9968311523236543	99.99626551418889
INTERPRO	IPR017933:Glutathione S-transferase/chloride channel, C-terminal	3	0.18083182640144665	0.595525997686454	455261, 465975, 453670	1033	34	17763	1.5172541427025796	1.0	0.9993967182352238	99.99995012449149
UP_SEQ_FEATURE	domain:GST C-terminal	3	0.18083182640144665	0.6247324628499867	455261, 465975, 453670	1011	33	16021	1.4406078590054854	1.0	0.9999999834158315	99.99999564435568
Annotation Cluster 106	Enrichment Score: 0.2855550931786509
Category	Term	Count	%	PValue	Genes	List Total	Pop Hits	Pop Total	Fold Enrichment	Bonferroni	Benjamini	FDR
GOTERM_CC_FAT	GO:0031970~organelle envelope lumen	5	0.3013863773357444	0.12863584957011653	465208, 429854, 452199, 433774, 439036	610	40	12504	2.5622950819672132	1.0	0.5782082842303287	84.48452209085681
GOTERM_BP_FAT	GO:0006913~nucleocytoplasmic transport	8	0.48221820373719104	0.19486244950883638	473740, 480734, 449072, 463072, 478732, 465134, 447247, 470220	671	96	13588	1.687531048186786	1.0	0.934127301235702	97.37784035306699
GOTERM_BP_FAT	GO:0051169~nuclear transport	8	0.48221820373719104	0.2088463828422123	473740, 480734, 449072, 463072, 478732, 465134, 447247, 470220	671	98	13588	1.653091639040117	1.0	0.9423176625968107	98.046439480297
GOTERM_BP_FAT	GO:0006626~protein targeting to mitochondrion	3	0.18083182640144665	0.296128830002861	429854, 452199, 439036	671	22	13588	2.761414442487468	1.0	0.9775860545095949	99.72587223664583
GOTERM_BP_FAT	GO:0006612~protein targeting to membrane	3	0.18083182640144665	0.296128830002861	429854, 452199, 439036	671	22	13588	2.761414442487468	1.0	0.9775860545095949	99.72587223664583
GOTERM_BP_FAT	GO:0070585~protein localization in mitochondrion	3	0.18083182640144665	0.296128830002861	429854, 452199, 439036	671	22	13588	2.761414442487468	1.0	0.9775860545095949	99.72587223664583
GOTERM_CC_FAT	GO:0005758~mitochondrial intermembrane space	3	0.18083182640144665	0.4331463812231881	429854, 452199, 439036	610	30	12504	2.049836065573771	1.0	0.9315711193874021	99.95387903843273
GOTERM_BP_FAT	GO:0006605~protein targeting	8	0.48221820373719104	0.4851973441582784	429854, 480734, 452199, 463072, 435707, 439036, 465134, 447247	671	133	13588	1.2180675235032439	1.0	0.9969912185724059	99.99856882419151
GOTERM_BP_FAT	GO:0017038~protein import	5	0.3013863773357444	0.5806422047361581	429854, 452199, 439036, 465134, 447247	671	82	13588	1.2347788157464288	1.0	0.9989601571893859	99.9999543342382
GOTERM_BP_FAT	GO:0008104~protein localization	37	2.230259192284509	0.6027893066544089	480734, 471358, 483261, 467470, 472218, 421513, 470197, 449072, 454768, 470968, 439582, 459289, 482648, 439036, 447247, 461389, 465134, 430562, 429854, 440297, 469339, 482927, 470831, 463072, 435707, 480450, 477921, 433211, 466222, 421431, 457891, 453471, 452199, 438863, 466793, 475000, 434894	671	753	13588	0.9950382276161129	1.0	0.9991126320114672	99.9999816460515
GOTERM_BP_FAT	GO:0006839~mitochondrial transport	3	0.18083182640144665	0.6203459077459601	429854, 452199, 439036	671	42	13588	1.4464551841601023	1.0	0.999280746680445	99.99999141171592
GOTERM_BP_FAT	GO:0033365~protein localization in organelle	5	0.3013863773357444	0.7110113484142965	429854, 452199, 439036, 465134, 447247	671	97	13588	1.043833638053682	1.0	0.9998043041306703	99.99999991229257
GOTERM_BP_FAT	GO:0046907~intracellular transport	18	1.0849909584086799	0.8602491751935207	429854, 480734, 463072, 467470, 435707, 439614, 473740, 452199, 449072, 429484, 478732, 439036, 447247, 465134, 470220, 475000, 439729, 430562	671	431	13588	0.8457232167247001	1.0	0.9999807198948966	99.99999999999956
GOTERM_BP_FAT	GO:0007005~mitochondrion organization	4	0.24110910186859552	0.8634246132637079	429854, 452199, 430360, 439036	671	97	13588	0.8350669104429456	1.0	0.9999823804716085	99.9999999999997
GOTERM_BP_FAT	GO:0034613~cellular protein localization	12	0.7233273056057866	0.8775216251832927	429854, 466222, 480734, 452199, 449072, 463072, 467470, 435707, 439036, 465134, 447247, 475000	671	299	13588	0.8127239830732347	1.0	0.9999854194752059	99.99999999999996
GOTERM_BP_FAT	GO:0006886~intracellular protein transport	11	0.6630500301386377	0.8795320288635751	429854, 480734, 452199, 449072, 463072, 467470, 435707, 439036, 465134, 447247, 475000	671	276	13588	0.807080066524115	1.0	0.9999861538935488	99.99999999999997
GOTERM_BP_FAT	GO:0070727~cellular macromolecule localization	12	0.7233273056057866	0.8825623948427048	429854, 466222, 480734, 452199, 449072, 463072, 467470, 435707, 439036, 465134, 447247, 475000	671	301	13588	0.8073238237172663	1.0	0.999986516007045	99.99999999999997
GOTERM_BP_FAT	GO:0045184~establishment of protein localization	26	1.567209162145871	0.9309442119862938	480734, 467470, 472218, 421513, 449072, 470968, 459289, 482648, 439036, 465134, 447247, 430562, 429854, 440297, 482927, 463072, 480450, 435707, 477921, 433211, 421431, 457891, 453471, 452199, 475000, 434894	671	656	13588	0.8026062302351786	1.0	0.9999973696445158	100.0
GOTERM_BP_FAT	GO:0015031~protein transport	25	1.5069318866787222	0.9496345687646838	480734, 467470, 472218, 421513, 449072, 470968, 459289, 439036, 465134, 447247, 430562, 429854, 440297, 482927, 463072, 480450, 435707, 477921, 433211, 421431, 457891, 453471, 452199, 475000, 434894	671	651	13588	0.7776640775054313	1.0	0.9999990611080776	100.0
SP_PIR_KEYWORDS	protein transport	18	1.0849909584086799	0.9858650346435471	429854, 480734, 440297, 482927, 467470, 480450, 477921, 472218, 421513, 421431, 457891, 453471, 470968, 459289, 465134, 447247, 430562, 434894	1039	461	17854	0.6709521711807824	1.0	0.9999793471434194	100.0
Annotation Cluster 107	Enrichment Score: 0.28495569250901137
Category	Term	Count	%	PValue	Genes	List Total	Pop Hits	Pop Total	Fold Enrichment	Bonferroni	Benjamini	FDR
GOTERM_BP_FAT	GO:0007340~acrosome reaction	3	0.18083182640144665	0.11556900394636573	467883, 422776, 448676	671	12	13588	5.062593144560358	1.0	0.8245717647776568	87.29489979074505
GOTERM_BP_FAT	GO:0017156~calcium ion-dependent exocytosis	3	0.18083182640144665	0.2775422227910572	467883, 422776, 448676	671	21	13588	2.8929103683202047	1.0	0.9729807269804077	99.5752707893478
GOTERM_BP_FAT	GO:0006887~exocytosis	6	0.3616636528028933	0.6371502020446473	467883, 422776, 448676, 459289, 473675, 439729	671	110	13588	1.104565776994987	1.0	0.9994129030542843	99.99999598572644
GOTERM_BP_FAT	GO:0046903~secretion	10	0.6027727546714888	0.7675920331336571	433774, 467883, 422776, 448676, 459289, 433797, 473675, 432170, 439729, 475000	671	221	13588	0.9163064515041373	1.0	0.9998981151010174	99.99999999774421
GOTERM_BP_FAT	GO:0003001~generation of a signal involved in cell-cell signaling	4	0.24110910186859552	0.7901926563060495	433774, 459289, 473675, 475000	671	84	13588	0.9643034561067348	1.0	0.9999283377019033	99.99999999959553
GOTERM_BP_FAT	GO:0032940~secretion by cell	8	0.48221820373719104	0.8170997881006955	433774, 467883, 422776, 448676, 459289, 473675, 439729, 475000	671	186	13588	0.870983766806083	1.0	0.9999534260122136	99.99999999995967
GOTERM_BP_FAT	GO:0016192~vesicle-mediated transport	11	0.6630500301386377	0.999446034649485	467883, 422776, 448676, 467470, 459289, 473675, 445387, 439614, 439729, 430562, 450367	671	466	13588	0.47801308661084924	1.0	0.9999999999975636	100.0
Annotation Cluster 108	Enrichment Score: 0.28272055591065176
Category	Term	Count	%	PValue	Genes	List Total	Pop Hits	Pop Total	Fold Enrichment	Bonferroni	Benjamini	FDR
GOTERM_BP_FAT	GO:0031047~gene silencing by RNA	3	0.18083182640144665	0.42230719825977114	453893, 470220, 426585	671	29	13588	2.0948661287835963	1.0	0.9937043033073356	99.99007764951074
SP_PIR_KEYWORDS	rna-mediated gene silencing	3	0.18083182640144665	0.43117228644424377	453893, 470220, 426585	1039	25	17854	2.0620596727622713	1.0	0.9365383237079733	99.95500004872908
GOTERM_BP_FAT	GO:0016458~gene silencing	3	0.18083182640144665	0.7790386585089384	453893, 470220, 426585	671	57	13588	1.0658090830653384	1.0	0.9999113703725159	99.99999999903439
Annotation Cluster 109	Enrichment Score: 0.2767288732852842
Category	Term	Count	%	PValue	Genes	List Total	Pop Hits	Pop Total	Fold Enrichment	Bonferroni	Benjamini	FDR
KEGG_PATHWAY	mmu05416:Viral myocarditis	6	0.3616636528028933	0.1719099894426439	428862, 449875, 482302, 481816, 464191, 439729	181	94	5738	2.0235100505466086	0.9999999999729602	0.7610246310741388	88.84974088484647
GOTERM_BP_FAT	GO:0016064~immunoglobulin mediated immune response	5	0.3013863773357444	0.37718872011594207	428862, 482302, 456527, 464191, 465855	671	63	13588	1.607172426844558	1.0	0.9902807855085815	99.96490219929814
GOTERM_BP_FAT	GO:0019724~B cell mediated immunity	5	0.3013863773357444	0.39980928201681565	428862, 482302, 456527, 464191, 465855	671	65	13588	1.5577209675570332	1.0	0.9923992236902386	99.98114796849858
GOTERM_BP_FAT	GO:0002443~leukocyte mediated immunity	6	0.3616636528028933	0.4486864277040319	428862, 482302, 456527, 464191, 473675, 465855	671	89	13588	1.3651936569600964	1.0	0.9951083715718394	99.99547506236794
GOTERM_BP_FAT	GO:0002449~lymphocyte mediated immunity	5	0.3013863773357444	0.5200277111550402	428862, 482302, 456527, 464191, 465855	671	76	13588	1.332261353831673	1.0	0.9980113723503389	99.99955886353722
GOTERM_BP_FAT	GO:0002455~humoral immune response mediated by circulating immunoglobulin	3	0.18083182640144665	0.5206360029031396	428862, 482302, 464191	671	35	13588	1.7357462209921226	1.0	0.9979687480767726	99.99956816227294
GOTERM_BP_FAT	GO:0002460~adaptive immune response based on somatic recombination of immune receptors built from immunoglobulin superfamily domains	5	0.3013863773357444	0.5998468151721883	428862, 482302, 456527, 464191, 465855	671	84	13588	1.2053793201334186	1.0	0.9990913040175481	99.9999792232362
GOTERM_BP_FAT	GO:0002250~adaptive immune response	5	0.3013863773357444	0.5998468151721883	428862, 482302, 456527, 464191, 465855	671	84	13588	1.2053793201334186	1.0	0.9990913040175481	99.9999792232362
KEGG_PATHWAY	mmu04640:Hematopoietic cell lineage	3	0.18083182640144665	0.7464757531695299	428862, 482302, 464191	181	84	5738	1.1322020520915548	1.0	0.993641038998634	99.99998827641667
GOTERM_BP_FAT	GO:0002252~immune effector process	6	0.3616636528028933	0.7506426979606545	428862, 482302, 456527, 464191, 473675, 465855	671	126	13588	0.9643034561067348	1.0	0.9998516341186348	99.99999999263999
GOTERM_BP_FAT	GO:0006959~humoral immune response	3	0.18083182640144665	0.7528546590980724	428862, 482302, 464191	671	54	13588	1.1250206987911906	1.0	0.9998549253590415	99.99999999366321
GOTERM_BP_FAT	GO:0006955~immune response	11	0.6630500301386377	0.9995312898869725	428862, 457622, 482302, 456527, 455520, 423347, 464191, 473675, 453515, 454249, 465855	671	471	13588	0.4729386377083986	1.0	0.999999999998398	100.0
Annotation Cluster 110	Enrichment Score: 0.26616438660248914
Category	Term	Count	%	PValue	Genes	List Total	Pop Hits	Pop Total	Fold Enrichment	Bonferroni	Benjamini	FDR
GOTERM_BP_FAT	GO:0006302~double-strand break repair	4	0.24110910186859552	0.35664161875518297	455658, 456527, 476658, 465855	671	43	13588	1.8837555886736215	1.0	0.9886197371913125	99.93945270562553
GOTERM_BP_FAT	GO:0010212~response to ionizing radiation	4	0.24110910186859552	0.4241601735712939	456527, 476658, 424986, 465855	671	48	13588	1.687531048186786	1.0	0.993711818103303	99.99059898267501
GOTERM_BP_FAT	GO:0009314~response to radiation	7	0.42194092827004215	0.7136554233916356	434041, 431716, 456527, 476658, 471859, 424986, 465855	671	143	13588	0.9912769793544757	1.0	0.9998095901594445	99.99999992484196
GOTERM_BP_FAT	GO:0009628~response to abiotic stimulus	11	0.6630500301386377	0.7981637002562573	480445, 434041, 431716, 437325, 456527, 476658, 471859, 424986, 443511, 482833, 465855	671	251	13588	0.8874665273332898	1.0	0.999937000970758	99.999999999789
Annotation Cluster 111	Enrichment Score: 0.2648458312723632
Category	Term	Count	%	PValue	Genes	List Total	Pop Hits	Pop Total	Fold Enrichment	Bonferroni	Benjamini	FDR
GOTERM_CC_FAT	GO:0031967~organelle envelope	32	1.9288728149487642	0.19012901511662444	430793, 480734, 476012, 450188, 449329, 433774, 465416, 437035, 455568, 465208, 428360, 463246, 440151, 439036, 447247, 448759, 429854, 441367, 461897, 480450, 435707, 477921, 429188, 421431, 452199, 425912, 443480, 444273, 432841, 481424, 447954, 439161	610	540	12504	1.2147176684881604	1.0	0.7134794967614708	94.23688783722764
GOTERM_CC_FAT	GO:0031975~envelope	32	1.9288728149487642	0.19658095300895118	430793, 480734, 476012, 450188, 449329, 433774, 465416, 437035, 455568, 465208, 428360, 463246, 440151, 439036, 447247, 448759, 429854, 441367, 461897, 480450, 435707, 477921, 429188, 421431, 452199, 425912, 443480, 444273, 432841, 481424, 447954, 439161	610	542	12504	1.2102353154679086	1.0	0.714020005278704	94.82810435128582
GOTERM_CC_FAT	GO:0031966~mitochondrial membrane	21	1.2658227848101267	0.3389402530022025	429854, 430793, 476012, 449329, 450188, 461897, 441367, 465416, 435707, 437035, 455568, 429188, 452199, 463246, 440151, 443480, 439036, 432841, 481424, 447954, 439161	610	368	12504	1.169743406985032	1.0	0.8785629713679256	99.63064315308526
GOTERM_CC_FAT	GO:0005740~mitochondrial envelope	21	1.2658227848101267	0.4446648953012745	429854, 430793, 476012, 449329, 450188, 461897, 441367, 465416, 435707, 437035, 455568, 429188, 452199, 463246, 440151, 443480, 439036, 432841, 481424, 447954, 439161	610	391	12504	1.1009349712800303	1.0	0.9328397543194585	99.96506608451047
GOTERM_CC_FAT	GO:0044429~mitochondrial part	25	1.5069318866787222	0.6535990259768472	430793, 429854, 476012, 461342, 450188, 449329, 441367, 461897, 465416, 435707, 437035, 455568, 482833, 429188, 452199, 463246, 446628, 481816, 440151, 443480, 439036, 432841, 447954, 481424, 439161	610	524	12504	0.9779752221248905	1.0	0.982854488421241	99.99994118970385
GOTERM_CC_FAT	GO:0005743~mitochondrial inner membrane	14	0.8438818565400843	0.6895278714560411	429854, 430793, 476012, 450188, 461897, 441367, 465416, 455568, 429188, 452199, 439036, 432841, 447954, 439161	610	296	12504	0.9695170580416481	1.0	0.984856965936185	99.99998663695388
GOTERM_CC_FAT	GO:0019866~organelle inner membrane	14	0.8438818565400843	0.7578579917939998	429854, 430793, 476012, 450188, 461897, 441367, 465416, 455568, 429188, 452199, 439036, 432841, 447954, 439161	610	312	12504	0.9197982345523329	1.0	0.9910650841746698	99.9999995375532
SP_PIR_KEYWORDS	mitochondrion inner membrane	9	0.5424954792043399	0.8412403645113296	430793, 429854, 476012, 450188, 465416, 432841, 455568, 439161, 429188	1039	183	17854	0.8451064232632259	1.0	0.9978460353088223	99.99999999879029
GOTERM_CC_FAT	GO:0005739~mitochondrion	58	3.496081977094635	0.8573305926758773	430793, 458363, 450188, 461946, 455568, 481242, 445247, 443246, 463246, 479931, 436380, 429854, 461342, 431792, 441367, 426464, 422225, 435707, 466821, 452199, 470022, 474349, 430360, 457208, 443480, 455797, 466106, 444095, 463305, 476012, 474612, 422424, 449329, 465416, 479582, 437035, 456504, 482833, 481816, 440151, 434058, 459436, 439036, 450464, 457219, 461897, 447458, 447513, 429188, 446628,…	610	1322	12504	0.8993229334589915	1.0	0.9968829470735268	99.99999999964011
GOTERM_CC_FAT	GO:0031090~organelle membrane	34	2.049427365883062	0.8800318465887776	430793, 464747, 476012, 450188, 449329, 465416, 437035, 455568, 443246, 463246, 435618, 440151, 439036, 429854, 441367, 461897, 435914, 435707, 456310, 450661, 429188, 434273, 446428, 452199, 440571, 449419, 440472, 443480, 444273, 432841, 447954, 481424, 439161, 422317	610	809	12504	0.8614885813289023	1.0	0.9977963324091371	99.99999999996551
SP_PIR_KEYWORDS	mitochondrion	26	1.567209162145871	0.9998437999382317	430793, 476012, 458363, 449329, 450188, 465416, 437035, 455568, 445247, 463246, 481816, 440151, 479931, 429854, 441367, 435707, 429188, 470022, 446628, 430360, 443480, 432841, 481424, 439161, 455797, 466106	1039	790	17854	0.5655437921077959	1.0	0.9999999876671872	100.0
Annotation Cluster 112	Enrichment Score: 0.2634322294634866
Category	Term	Count	%	PValue	Genes	List Total	Pop Hits	Pop Total	Fold Enrichment	Bonferroni	Benjamini	FDR
GOTERM_BP_FAT	GO:0006099~tricarboxylic acid cycle	3	0.18083182640144665	0.3146417134694251	474612, 458303, 457219	671	23	13588	2.6413529449880127	1.0	0.9822839118065788	99.82481795002114
GOTERM_BP_FAT	GO:0046356~acetyl-CoA catabolic process	3	0.18083182640144665	0.33304299729270864	474612, 458303, 457219	671	24	13588	2.531296572280179	1.0	0.9856097258443344	99.88910251920994
GOTERM_BP_FAT	GO:0009060~aerobic respiration	3	0.18083182640144665	0.3872553135495004	474612, 458303, 457219	671	27	13588	2.250041397582381	1.0	0.9914749727007259	99.97330740122312
GOTERM_BP_FAT	GO:0009109~coenzyme catabolic process	3	0.18083182640144665	0.42230719825977114	474612, 458303, 457219	671	29	13588	2.0948661287835963	1.0	0.9937043033073356	99.99007764951074
GOTERM_BP_FAT	GO:0006084~acetyl-CoA metabolic process	3	0.18083182640144665	0.4562957086323807	474612, 458303, 457219	671	31	13588	1.9597134753136867	1.0	0.9954191267725571	99.99641728911128
GOTERM_BP_FAT	GO:0051187~cofactor catabolic process	3	0.18083182640144665	0.4728523969416625	474612, 458303, 457219	671	32	13588	1.898472429210134	1.0	0.9964076150582583	99.99786899285554
GOTERM_BP_FAT	GO:0045333~cellular respiration	3	0.18083182640144665	0.7951162621896805	474612, 458303, 457219	671	59	13588	1.0296799616054966	1.0	0.9999357540733798	99.99999999972859
GOTERM_BP_FAT	GO:0015980~energy derivation by oxidation of organic compounds	4	0.24110910186859552	0.8679997047453003	474612, 458303, 462386, 457219	671	98	13588	0.8265458195200585	1.0	0.9999830774499084	99.99999999999983
GOTERM_BP_FAT	GO:0006732~coenzyme metabolic process	5	0.3013863773357444	0.9269854375325041	470022, 474612, 458303, 446183, 457219	671	143	13588	0.7080549852531969	1.0	0.9999968066201637	100.0
GOTERM_BP_FAT	GO:0051186~cofactor metabolic process	5	0.3013863773357444	0.9811606598855721	470022, 474612, 458303, 446183, 457219	671	182	13588	0.5563289169846547	1.0	0.9999999622896378	100.0
Annotation Cluster 113	Enrichment Score: 0.25442444822461624
Category	Term	Count	%	PValue	Genes	List Total	Pop Hits	Pop Total	Fold Enrichment	Bonferroni	Benjamini	FDR
GOTERM_MF_FAT	GO:0004713~protein tyrosine kinase activity	11	0.6630500301386377	0.3012747811513629	443246, 460501, 422590, 426675, 449419, 435121, 479012, 461814, 446950, 479463, 456286	663	164	13288	1.344296067395063	1.0	0.9445282617663728	99.50121656545238
INTERPRO	IPR008266:Tyrosine protein kinase, active site	6	0.3616636528028933	0.7054306778856413	422590, 426675, 435121, 479012, 461814, 479463	1033	101	17763	1.0215176406314397	1.0	0.9999166813139891	99.99999969075171
SP_PIR_KEYWORDS	tyrosine-protein kinase	6	0.3616636528028933	0.8115392574637773	460501, 426675, 435121, 479012, 446950, 479463	1039	116	17854	0.8888188244664963	1.0	0.9967646792560895	99.99999998740972
Annotation Cluster 114	Enrichment Score: 0.2520590958494981
Category	Term	Count	%	PValue	Genes	List Total	Pop Hits	Pop Total	Fold Enrichment	Bonferroni	Benjamini	FDR
GOTERM_BP_FAT	GO:0032880~regulation of protein localization	7	0.42194092827004215	0.28363830413273594	466222, 428360, 425974, 470197, 482648, 454249, 466793	671	90	13588	1.575028978307667	1.0	0.9747887380618134	99.63162696154446
GOTERM_BP_FAT	GO:0060341~regulation of cellular localization	9	0.5424954792043399	0.5425515273203768	428360, 470197, 446428, 482648, 473675, 454249, 466793, 424307, 436737	671	161	13588	1.1320084049948627	1.0	0.9984369148086051	99.99980325698891
GOTERM_BP_FAT	GO:0032386~regulation of intracellular transport	3	0.18083182640144665	0.6203459077459601	428360, 470197, 466793	671	42	13588	1.4464551841601023	1.0	0.999280746680445	99.99999141171592
GOTERM_BP_FAT	GO:0070201~regulation of establishment of protein localization	4	0.24110910186859552	0.6870450184617966	428360, 470197, 454249, 466793	671	71	13588	1.140866060745996	1.0	0.9997433132620582	99.99999966555926
GOTERM_BP_FAT	GO:0051223~regulation of protein transport	3	0.18083182640144665	0.8372969970195251	470197, 454249, 466793	671	65	13588	0.9346325805342199	1.0	0.9999673442571639	99.99999999999434
Annotation Cluster 115	Enrichment Score: 0.22898059977898455
Category	Term	Count	%	PValue	Genes	List Total	Pop Hits	Pop Total	Fold Enrichment	Bonferroni	Benjamini	FDR
GOTERM_BP_FAT	GO:0042462~eye photoreceptor cell development	3	0.18083182640144665	0.2775422227910572	429830, 441782, 472218	671	21	13588	2.8929103683202047	1.0	0.9729807269804077	99.5752707893478
GOTERM_BP_FAT	GO:0001754~eye photoreceptor cell differentiation	3	0.18083182640144665	0.3146417134694251	429830, 441782, 472218	671	23	13588	2.6413529449880127	1.0	0.9822839118065788	99.82481795002114
GOTERM_BP_FAT	GO:0042461~photoreceptor cell development	3	0.18083182640144665	0.3693784884969416	429830, 441782, 472218	671	26	13588	2.3365814513355496	1.0	0.9901643260595028	99.95672826217576
GOTERM_BP_FAT	GO:0046530~photoreceptor cell differentiation	3	0.18083182640144665	0.40490524702307507	429830, 441782, 472218	671	28	13588	2.1696827762401534	1.0	0.9925830134991771	99.98366395889097
GOTERM_BP_FAT	GO:0048592~eye morphogenesis	4	0.24110910186859552	0.705070684900189	429830, 430778, 441782, 472218	671	73	13588	1.109609456341996	1.0	0.9997827082362081	99.99999987654843
GOTERM_BP_FAT	GO:0001654~eye development	5	0.3013863773357444	0.9543868323040632	429830, 430778, 441782, 472218, 439729	671	157	13588	0.6449163241478163	1.0	0.99999933157269	100.0
GOTERM_BP_FAT	GO:0048666~neuron development	8	0.48221820373719104	0.9908197090566203	429830, 426675, 424063, 441782, 472218, 437949, 456310, 439729	671	292	13588	0.554804728170998	1.0	0.9999999946209428	100.0
GOTERM_BP_FAT	GO:0007423~sensory organ development	5	0.3013863773357444	0.9989623985562696	429830, 430778, 441782, 472218, 439729	671	257	13588	0.39397612019924966	1.0	0.9999999999867341	100.0
GOTERM_BP_FAT	GO:0030182~neuron differentiation	9	0.5424954792043399	0.9993171981598574	429830, 442354, 426675, 424063, 441782, 472218, 437949, 456310, 439729	671	399	13588	0.4567753213137165	1.0	0.9999999999951467	100.0
Annotation Cluster 116	Enrichment Score: 0.22520945873447987
Category	Term	Count	%	PValue	Genes	List Total	Pop Hits	Pop Total	Fold Enrichment	Bonferroni	Benjamini	FDR
UP_SEQ_FEATURE	domain:CH 1	3	0.18083182640144665	0.3853516831415925	421191, 478105, 432250	1011	21	16021	2.2638123498657623	1.0	0.9999789579745463	99.97788391095635
UP_SEQ_FEATURE	domain:CH 2	3	0.18083182640144665	0.3853516831415925	421191, 478105, 432250	1011	21	16021	2.2638123498657623	1.0	0.9999789579745463	99.97788391095635
INTERPRO	IPR001715:Calponin-like actin-binding	3	0.18083182640144665	0.9117172578622027	421191, 478105, 432250	1033	68	17763	0.7586270713512898	1.0	0.999999954932084	100.0
SMART	SM00033:CH	3	0.18083182640144665	0.9280843918847004	421191, 478105, 432250	563	68	9131	0.7155208442169053	1.0	0.9999800348315158	99.99999999999973
Annotation Cluster 117	Enrichment Score: 0.22381055644370793
Category	Term	Count	%	PValue	Genes	List Total	Pop Hits	Pop Total	Fold Enrichment	Bonferroni	Benjamini	FDR
UP_SEQ_FEATURE	zinc finger region:PHD-type	4	0.24110910186859552	0.4826953816375657	448521, 435502, 482431, 456972	1011	41	16021	1.5460181901522279	1.0	0.9999978936224211	99.99887850345661
INTERPRO	IPR019787:Zinc finger, PHD-finger	6	0.3616636528028933	0.5106819500865745	428979, 448521, 435502, 482431, 456972, 470403	1033	81	17763	1.2737442185651284	1.0	0.9980986013536618	99.99894391693546
INTERPRO	IPR001965:Zinc finger, PHD-type	6	0.3616636528028933	0.6152314511925565	428979, 448521, 435502, 482431, 456972, 470403	1033	91	17763	1.1337723264151145	1.0	0.9995261173566873	99.99997760513517
SMART	SM00249:PHD	6	0.3616636528028933	0.6669095985696192	428979, 448521, 435502, 482431, 456972, 470403	563	91	9131	1.0693498331153748	1.0	0.9938077312701272	99.99991803007964
INTERPRO	IPR019786:Zinc finger, PHD-type, conserved site	5	0.3013863773357444	0.7516541664542014	448521, 435502, 482431, 456972, 470403	1033	87	17763	0.9882498247488066	1.0	0.9999758632367625	99.99999997996055
Annotation Cluster 118	Enrichment Score: 0.210531053210004
Category	Term	Count	%	PValue	Genes	List Total	Pop Hits	Pop Total	Fold Enrichment	Bonferroni	Benjamini	FDR
GOTERM_BP_FAT	GO:0042384~cilium assembly	4	0.24110910186859552	0.09167615062312238	438676, 462393, 441782, 461389	671	22	13588	3.681885923316624	1.0	0.7877055594436277	80.11788531584838
GOTERM_BP_FAT	GO:0030031~cell projection assembly	7	0.42194092827004215	0.13038736296368073	438676, 462393, 441782, 444273, 461389, 423230, 439729	671	70	13588	2.025037257824143	1.0	0.8548627593383087	90.43464568703925
GOTERM_BP_FAT	GO:0060271~cilium morphogenesis	4	0.24110910186859552	0.13434135751496828	438676, 462393, 441782, 461389	671	26	13588	3.1154419351140663	1.0	0.8591544352021906	91.13963049223659
GOTERM_BP_FAT	GO:0030030~cell projection organization	18	1.0849909584086799	0.40323956370824565	462393, 441782, 435567, 423230, 472218, 439881, 456310, 461611, 454768, 426675, 438676, 444273, 457583, 470029, 461389, 424650, 437949, 439729	671	319	13588	1.14265425206378	1.0	0.9925962415772075	99.98287857812869
GOTERM_BP_FAT	GO:0048858~cell projection morphogenesis	8	0.48221820373719104	0.875541300144868	438676, 426675, 462393, 441782, 461389, 437949, 456310, 439729	671	202	13588	0.80199495359372	1.0	0.9999852242201072	99.99999999999993
GOTERM_BP_FAT	GO:0032990~cell part morphogenesis	8	0.48221820373719104	0.9035337216550929	438676, 426675, 462393, 441782, 461389, 437949, 456310, 439729	671	212	13588	0.7641650029525068	1.0	0.9999918811979108	100.0
GOTERM_BP_FAT	GO:0000902~cell morphogenesis	11	0.6630500301386377	0.9440020123526589	438676, 426675, 433908, 462393, 441782, 461389, 441310, 449314, 437949, 456310, 439729	671	309	13588	0.72088704971086	1.0	0.9999986817826416	100.0
GOTERM_BP_FAT	GO:0007411~axon guidance	3	0.18083182640144665	0.9576533196097862	426675, 437949, 439729	671	98	13588	0.6199093646400439	1.0	0.9999994195197873	100.0
GOTERM_BP_FAT	GO:0032989~cellular component morphogenesis	12	0.7233273056057866	0.9629511384190332	438676, 426675, 433908, 462393, 441782, 461389, 425408, 441310, 449314, 437949, 456310, 439729	671	351	13588	0.692320430025348	1.0	0.9999996274210982	100.0
GOTERM_BP_FAT	GO:0007409~axonogenesis	4	0.24110910186859552	0.9885053751568966	426675, 437949, 456310, 439729	671	163	13588	0.4969416583617529	1.0	0.9999999897987059	100.0
GOTERM_BP_FAT	GO:0048666~neuron development	8	0.48221820373719104	0.9908197090566203	429830, 426675, 424063, 441782, 472218, 437949, 456310, 439729	671	292	13588	0.554804728170998	1.0	0.9999999946209428	100.0
GOTERM_BP_FAT	GO:0048812~neuron projection morphogenesis	4	0.24110910186859552	0.9932152225417921	426675, 437949, 456310, 439729	671	176	13588	0.460235740414578	1.0	0.9999999975509567	100.0
GOTERM_BP_FAT	GO:0000904~cell morphogenesis involved in differentiation	5	0.3013863773357444	0.9938633336596783	426675, 433908, 437949, 456310, 439729	671	212	13588	0.47760312684531675	1.0	0.9999999980051658	100.0
GOTERM_BP_FAT	GO:0048667~cell morphogenesis involved in neuron differentiation	4	0.24110910186859552	0.9946976387628974	426675, 437949, 456310, 439729	671	182	13588	0.44506313358772376	1.0	0.99999999882059	100.0
GOTERM_BP_FAT	GO:0031175~neuron projection development	4	0.24110910186859552	0.9988350176749479	426675, 437949, 456310, 439729	671	218	13588	0.3715664693255308	1.0	0.9999999999846481	100.0
GOTERM_BP_FAT	GO:0030182~neuron differentiation	9	0.5424954792043399	0.9993171981598574	429830, 442354, 426675, 424063, 441782, 472218, 437949, 456310, 439729	671	399	13588	0.4567753213137165	1.0	0.9999999999951467	100.0
Annotation Cluster 119	Enrichment Score: 0.2001467674771541
Category	Term	Count	%	PValue	Genes	List Total	Pop Hits	Pop Total	Fold Enrichment	Bonferroni	Benjamini	FDR
INTERPRO	IPR006187:Claudin	4	0.24110910186859552	0.22044246094642475	481226, 443471, 422280, 436380	1033	28	17763	2.456506707232748	1.0	0.943894332184134	98.15426363930771
GOTERM_CC_FAT	GO:0005923~tight junction	5	0.3013863773357444	0.510249915908876	481226, 443471, 459289, 422280, 436380	610	76	12504	1.348576358930112	1.0	0.9550817759609755	99.99362255188397
GOTERM_CC_FAT	GO:0070160~occluding junction	5	0.3013863773357444	0.510249915908876	481226, 443471, 459289, 422280, 436380	610	76	12504	1.348576358930112	1.0	0.9550817759609755	99.99362255188397
GOTERM_CC_FAT	GO:0043296~apical junction complex	6	0.3616636528028933	0.5499513197064965	430778, 481226, 443471, 459289, 422280, 436380	610	101	12504	1.2177243953903587	1.0	0.9629193988211788	99.9979685378248
GOTERM_CC_FAT	GO:0016327~apicolateral plasma membrane	6	0.3616636528028933	0.5675744947534789	430778, 481226, 443471, 459289, 422280, 436380	610	103	12504	1.194079261499284	1.0	0.9671648840917609	99.99881682746225
GOTERM_CC_FAT	GO:0005911~cell-cell junction	6	0.3616636528028933	0.928641392480086	430778, 481226, 443471, 459289, 422280, 436380	610	173	12504	0.710925803089169	1.0	0.9993201663235839	99.99999999999997
KEGG_PATHWAY	mmu04514:Cell adhesion molecules (CAMs)	3	0.18083182640144665	0.9577058614260309	430778, 443471, 422280	181	154	5738	0.6175647556863026	1.0	0.9997581910780472	99.99999999999999
GOTERM_CC_FAT	GO:0030054~cell junction	14	0.8438818565400843	0.9925202593893898	433101, 454581, 430778, 481226, 445387, 443246, 446428, 443471, 459289, 449419, 478105, 422280, 436380, 450367	610	470	12504	0.6105894663411231	1.0	0.9999912746852309	100.0
GOTERM_MF_FAT	GO:0005198~structural molecule activity	11	0.6630500301386377	0.9991973536864167	466861, 481226, 443471, 469479, 448823, 434261, 444273, 422280, 436380, 445993, 448632	663	450	13288	0.48992123345064525	1.0	0.9999999999917099	100.0
Annotation Cluster 120	Enrichment Score: 0.19592013521545262
Category	Term	Count	%	PValue	Genes	List Total	Pop Hits	Pop Total	Fold Enrichment	Bonferroni	Benjamini	FDR
GOTERM_BP_FAT	GO:0001841~neural tube formation	5	0.3013863773357444	0.24263750199253903	470197, 462393, 457761, 479127, 430589	671	51	13588	1.9853306449256305	1.0	0.9608498322014142	99.06166629259691
GOTERM_BP_FAT	GO:0001838~embryonic epithelial tube formation	5	0.3013863773357444	0.27556801620906385	470197, 462393, 457761, 479127, 430589	671	54	13588	1.8750344979853177	1.0	0.9728193990171675	99.55534615525065
GOTERM_BP_FAT	GO:0035148~tube lumen formation	5	0.3013863773357444	0.3317913339426214	470197, 462393, 457761, 479127, 430589	671	59	13588	1.7161332693424942	1.0	0.9857162270085812	99.885553898258
GOTERM_BP_FAT	GO:0014020~primary neural tube formation	4	0.24110910186859552	0.34296290582989	470197, 457761, 479127, 430589	671	42	13588	1.9286069122134697	1.0	0.986642163896177	99.91378336943119
GOTERM_BP_FAT	GO:0007368~determination of left/right symmetry	4	0.24110910186859552	0.35664161875518297	470197, 462393, 461389, 430589	671	43	13588	1.8837555886736215	1.0	0.9886197371913125	99.93945270562553
GOTERM_BP_FAT	GO:0001947~heart looping	3	0.18083182640144665	0.3693784884969416	470197, 479127, 430589	671	26	13588	2.3365814513355496	1.0	0.9901643260595028	99.95672826217576
GOTERM_BP_FAT	GO:0009799~determination of symmetry	4	0.24110910186859552	0.37028114372322396	470197, 462393, 461389, 430589	671	44	13588	1.840942961658312	1.0	0.9900282648205748	99.95775711059494
GOTERM_BP_FAT	GO:0009855~determination of bilateral symmetry	4	0.24110910186859552	0.37028114372322396	470197, 462393, 461389, 430589	671	44	13588	1.840942961658312	1.0	0.9900282648205748	99.95775711059494
GOTERM_BP_FAT	GO:0016331~morphogenesis of embryonic epithelium	5	0.3013863773357444	0.5407055457117647	470197, 462393, 457761, 479127, 430589	671	78	13588	1.2981008062975274	1.0	0.998435653311386	99.99978948547394
GOTERM_BP_FAT	GO:0001843~neural tube closure	3	0.18083182640144665	0.5796807527836952	470197, 457761, 430589	671	39	13588	1.5577209675570332	1.0	0.998975632686362	99.99995254315873
GOTERM_BP_FAT	GO:0060606~tube closure	3	0.18083182640144665	0.5796807527836952	470197, 457761, 430589	671	39	13588	1.5577209675570332	1.0	0.998975632686362	99.99995254315873
GOTERM_BP_FAT	GO:0021915~neural tube development	5	0.3013863773357444	0.5903105660559035	470197, 462393, 457761, 479127, 430589	671	83	13588	1.2199019625446645	1.0	0.9990121377872773	99.99996913886284
GOTERM_BP_FAT	GO:0009953~dorsal/ventral pattern formation	4	0.24110910186859552	0.6175532162420223	470197, 462393, 461389, 479127	671	64	13588	1.2656482861400893	1.0	0.9992647695337142	99.99999028644571
GOTERM_BP_FAT	GO:0060562~epithelial tube morphogenesis	5	0.3013863773357444	0.8035290395970187	470197, 462393, 457761, 479127, 430589	671	111	13588	0.9121789449658302	1.0	0.9999404050920492	99.9999999998658
GOTERM_BP_FAT	GO:0003007~heart morphogenesis	3	0.18083182640144665	0.885956314226179	470197, 479127, 430589	671	74	13588	0.8209610504692472	1.0	0.9999871217028063	99.99999999999999
GOTERM_BP_FAT	GO:0002009~morphogenesis of an epithelium	6	0.3616636528028933	0.9330659552503859	470197, 462393, 432170, 457761, 479127, 430589	671	173	13588	0.7023250605170439	1.0	0.9999975583387288	100.0
GOTERM_BP_FAT	GO:0003002~regionalization	7	0.42194092827004215	0.9562020774229406	470197, 433908, 462393, 461389, 457761, 479127, 450367	671	214	13588	0.6623953647088319	1.0	0.999999349635673	100.0
GOTERM_BP_FAT	GO:0035239~tube morphogenesis	5	0.3013863773357444	0.9720231934674023	470197, 462393, 457761, 479127, 430589	671	171	13588	0.5921161572585214	1.0	0.999999874470347	100.0
GOTERM_BP_FAT	GO:0035295~tube development	8	0.48221820373719104	0.9778917459214086	470197, 443246, 462393, 449419, 457761, 422317, 479127, 430589	671	264	13588	0.613647653886104	1.0	0.9999999422132212	100.0
GOTERM_BP_FAT	GO:0048729~tissue morphogenesis	7	0.42194092827004215	0.979260333966263	470197, 433908, 462393, 432170, 457761, 479127, 430589	671	238	13588	0.5955991934776892	1.0	0.9999999522004814	100.0
GOTERM_BP_FAT	GO:0007507~heart development	6	0.3616636528028933	0.9871133612964713	428360, 470197, 442504, 439729, 479127, 430589	671	223	13588	0.5448530738540295	1.0	0.9999999863744705	100.0
GOTERM_BP_FAT	GO:0007389~pattern specification process	8	0.48221820373719104	0.9881366664640038	470197, 433908, 462393, 461389, 457761, 479127, 430589, 450367	671	284	13588	0.570433030372998	1.0	0.9999999889027394	100.0
GOTERM_BP_FAT	GO:0060429~epithelium development	7	0.42194092827004215	0.9930691126413426	470197, 462393, 440472, 432170, 457761, 479127, 430589	671	271	13588	0.5230723544195204	1.0	0.9999999975783098	100.0
GOTERM_BP_FAT	GO:0048568~embryonic organ development	6	0.3616636528028933	0.993194932614972	433908, 472218, 461814, 457761, 479127, 430589	671	241	13588	0.5041586534002015	1.0	0.9999999976378431	100.0
GOTERM_BP_FAT	GO:0009952~anterior/posterior pattern formation	3	0.18083182640144665	0.9962300161325336	433908, 457761, 450367	671	153	13588	0.3970661289851261	1.0	0.9999999995995029	100.0
GOTERM_BP_FAT	GO:0048598~embryonic morphogenesis	9	0.5424954792043399	0.9973278068458848	470197, 455285, 433908, 462393, 472218, 461389, 457761, 479127, 430589	671	359	13588	0.507669507532515	1.0	0.9999999998209691	100.0
GOTERM_BP_FAT	GO:0048562~embryonic organ morphogenesis	3	0.18083182640144665	0.9973785678301623	472218, 457761, 479127	671	161	13588	0.3773361349982875	1.0	0.9999999998246699	100.0
Annotation Cluster 121	Enrichment Score: 0.1873281425677488
Category	Term	Count	%	PValue	Genes	List Total	Pop Hits	Pop Total	Fold Enrichment	Bonferroni	Benjamini	FDR
GOTERM_MF_FAT	GO:0003887~DNA-directed DNA polymerase activity	3	0.18083182640144665	0.44476140102791034	427112, 438408, 424746	663	30	13288	2.0042232277526395	1.0	0.986276270625369	99.98333245252431
GOTERM_MF_FAT	GO:0034061~DNA polymerase activity	3	0.18083182640144665	0.6979667898605018	427112, 438408, 424746	663	48	13288	1.2526395173454	1.0	0.9992849590304477	99.99999794846079
GOTERM_MF_FAT	GO:0016779~nucleotidyltransferase activity	5	0.3013863773357444	0.883189147445439	451612, 422511, 427112, 438408, 424746	663	127	13288	0.7890642628947401	1.0	0.9999576777774596	99.99999999999837
Annotation Cluster 122	Enrichment Score: 0.18664514443382302
Category	Term	Count	%	PValue	Genes	List Total	Pop Hits	Pop Total	Fold Enrichment	Bonferroni	Benjamini	FDR
INTERPRO	IPR002113:Adenine nucleotide translocator 1	3	0.18083182640144665	0.4308212037124142	430793, 461897, 429188	1033	25	17763	2.0634656340755084	1.0	0.9948527475935413	99.98807982878772
INTERPRO	IPR001993:Mitochondrial substrate carrier	3	0.18083182640144665	0.7862425100682292	430793, 461897, 429188	1033	49	17763	1.052788588814035	1.0	0.9999910014448401	99.99999999819003
INTERPRO	IPR018108:Mitochondrial substrate/solute carrier	3	0.18083182640144665	0.8132254764506496	430793, 461897, 429188	1033	52	17763	0.9920507856132251	1.0	0.9999950905990788	99.99999999979195
Annotation Cluster 123	Enrichment Score: 0.17557005993333855
Category	Term	Count	%	PValue	Genes	List Total	Pop Hits	Pop Total	Fold Enrichment	Bonferroni	Benjamini	FDR
GOTERM_BP_FAT	GO:0045787~positive regulation of cell cycle	5	0.3013863773357444	0.08447269730719068	428360, 473858, 482648, 448899, 470918	671	34	13588	2.9779959673884457	1.0	0.7690535506923174	77.29639377350077
GOTERM_BP_FAT	GO:0045860~positive regulation of protein kinase activity	7	0.42194092827004215	0.5777254886013152	472629, 461315, 482648, 423230, 439230, 448899, 470918	671	124	13588	1.143166193932984	1.0	0.9989719151786984	99.99994869498087
GOTERM_BP_FAT	GO:0033674~positive regulation of kinase activity	7	0.42194092827004215	0.6240501436606436	472629, 461315, 482648, 423230, 439230, 448899, 470918	671	130	13588	1.0904046772899232	1.0	0.9993090795837066	99.99999271597943
GOTERM_BP_FAT	GO:0051347~positive regulation of transferase activity	7	0.42194092827004215	0.6603352819955233	472629, 461315, 482648, 423230, 439230, 448899, 470918	671	135	13588	1.050019318871778	1.0	0.9996121148222207	99.99999867609945
GOTERM_BP_FAT	GO:0032147~activation of protein kinase activity	3	0.18083182640144665	0.7240402956111658	472629, 423230, 439230	671	51	13588	1.1911983869553784	1.0	0.9998166788667116	99.99999995959313
GOTERM_BP_FAT	GO:0045859~regulation of protein kinase activity	8	0.48221820373719104	0.8170997881006955	472629, 461315, 482648, 423230, 439230, 452089, 448899, 470918	671	186	13588	0.870983766806083	1.0	0.9999534260122136	99.99999999995967
GOTERM_BP_FAT	GO:0043549~regulation of kinase activity	8	0.48221820373719104	0.8411434768806652	472629, 461315, 482648, 423230, 439230, 452089, 448899, 470918	671	192	13588	0.843765524093393	1.0	0.9999693739912535	99.99999999999622
GOTERM_BP_FAT	GO:0051338~regulation of transferase activity	8	0.48221820373719104	0.8659323068941602	472629, 461315, 482648, 423230, 439230, 452089, 448899, 470918	671	199	13588	0.81408532977855	1.0	0.9999828752520619	99.99999999999977
GOTERM_BP_FAT	GO:0051174~regulation of phosphorus metabolic process	12	0.7233273056057866	0.8825623948427048	472629, 442504, 455254, 461315, 482648, 449166, 423230, 433784, 439230, 452089, 448899, 470918	671	301	13588	0.8073238237172663	1.0	0.999986516007045	99.99999999999997
GOTERM_BP_FAT	GO:0019220~regulation of phosphate metabolic process	12	0.7233273056057866	0.8825623948427048	472629, 442504, 455254, 461315, 482648, 449166, 423230, 433784, 439230, 452089, 448899, 470918	671	301	13588	0.8073238237172663	1.0	0.999986516007045	99.99999999999997
GOTERM_BP_FAT	GO:0043085~positive regulation of catalytic activity	10	0.6027727546714888	0.9021647142347893	472629, 422776, 461315, 482648, 477083, 423230, 439230, 453446, 448899, 470918	671	261	13588	0.7758763439939245	1.0	0.9999921754313683	100.0
GOTERM_BP_FAT	GO:0042325~regulation of phosphorylation	11	0.6630500301386377	0.9119889420870194	472629, 442504, 455254, 461315, 482648, 449166, 423230, 439230, 452089, 448899, 470918	671	290	13588	0.7681175805539854	1.0	0.9999936195989425	100.0
GOTERM_BP_FAT	GO:0044093~positive regulation of molecular function	11	0.6630500301386377	0.9397432928507995	472629, 436432, 422776, 461315, 482648, 477083, 423230, 439230, 453446, 448899, 470918	671	306	13588	0.7279545698060645	1.0	0.999998275841406	100.0
Annotation Cluster 124	Enrichment Score: 0.16638191018522802
Category	Term	Count	%	PValue	Genes	List Total	Pop Hits	Pop Total	Fold Enrichment	Bonferroni	Benjamini	FDR
GOTERM_MF_FAT	GO:0003779~actin binding	16	0.9644364074743821	0.4670720675528056	433101, 440297, 449597, 423230, 432250, 460355, 436877, 428005, 472819, 468538, 478105, 434307, 462566, 439729, 430562, 450367	663	288	13288	1.1134573487514665	1.0	0.9886623580870428	99.99091101279348
GOTERM_BP_FAT	GO:0030036~actin cytoskeleton organization	9	0.5424954792043399	0.5707219287519704	436877, 428005, 433101, 449597, 472819, 434307, 470029, 479463, 439729	671	165	13588	1.104565776994987	1.0	0.9989027488954839	99.99993236474539
GOTERM_BP_FAT	GO:0030029~actin filament-based process	9	0.5424954792043399	0.6437940286970798	436877, 428005, 433101, 449597, 472819, 434307, 470029, 479463, 439729	671	176	13588	1.0355304159328005	1.0	0.9994698117865846	99.99999705707678
SP_PIR_KEYWORDS	actin-binding	10	0.6027727546714888	0.9143553702076541	436877, 433101, 449597, 472819, 468538, 434307, 478105, 439729, 432250, 460355	1039	226	17854	0.7603464870067372	1.0	0.9992276938851611	99.99999999999973
GOTERM_CC_FAT	GO:0015629~actin cytoskeleton	7	0.42194092827004215	0.938469211886065	436877, 433101, 449597, 472819, 468538, 434307, 439729	610	205	12504	0.6999440223910436	1.0	0.999418839226614	100.0
Annotation Cluster 125	Enrichment Score: 0.15618746898907498
Category	Term	Count	%	PValue	Genes	List Total	Pop Hits	Pop Total	Fold Enrichment	Bonferroni	Benjamini	FDR
GOTERM_BP_FAT	GO:0045137~development of primary sexual characteristics	7	0.42194092827004215	0.40708820185621447	466222, 426457, 442347, 476523, 457360, 449314, 474742	671	104	13588	1.363005846612404	1.0	0.9926310761744289	99.9846420148769
GOTERM_BP_FAT	GO:0001541~ovarian follicle development	3	0.18083182640144665	0.4891009886000835	426457, 442347, 457360	671	33	13588	1.840942961658312	1.0	0.9970054556484529	99.99874061528817
GOTERM_BP_FAT	GO:0007548~sex differentiation	7	0.42194092827004215	0.6240501436606436	466222, 426457, 442347, 476523, 457360, 449314, 474742	671	130	13588	1.0904046772899232	1.0	0.9993090795837066	99.99999271597943
GOTERM_BP_FAT	GO:0022602~ovulation cycle process	3	0.18083182640144665	0.6812598504733439	426457, 442347, 457360	671	47	13588	1.2925769730792402	1.0	0.9997177380059126	99.99999954505591
GOTERM_BP_FAT	GO:0042698~ovulation cycle	3	0.18083182640144665	0.6924380972963882	426457, 442347, 457360	671	48	13588	1.2656482861400895	1.0	0.999756242781677	99.99999975025673
GOTERM_BP_FAT	GO:0008585~female gonad development	3	0.18083182640144665	0.7435502042708427	426457, 442347, 457360	671	53	13588	1.1462475044287601	1.0	0.9998504444066596	99.99999998821033
GOTERM_BP_FAT	GO:0046545~development of primary female sexual characteristics	3	0.18083182640144665	0.7790386585089384	426457, 442347, 457360	671	57	13588	1.0658090830653384	1.0	0.9999113703725159	99.99999999903439
GOTERM_BP_FAT	GO:0008406~gonad development	4	0.24110910186859552	0.8156316200813173	426457, 442347, 457360, 449314	671	88	13588	0.920471480829156	1.0	0.9999528939071047	99.99999999995389
GOTERM_BP_FAT	GO:0046660~female sex differentiation	3	0.18083182640144665	0.8308598344375877	426457, 442347, 457360	671	64	13588	0.949236214605067	1.0	0.9999620488191481	99.99999999998917
GOTERM_BP_FAT	GO:0048511~rhythmic process	4	0.24110910186859552	0.8679997047453003	426457, 442347, 451021, 457360	671	98	13588	0.8265458195200585	1.0	0.9999830774499084	99.99999999999983
GOTERM_BP_FAT	GO:0048608~reproductive structure development	4	0.24110910186859552	0.9583559532742711	426457, 442347, 457360, 449314	671	130	13588	0.6230883870228132	1.0	0.9999994401677982	100.0
Annotation Cluster 126	Enrichment Score: 0.15386487502914317
Category	Term	Count	%	PValue	Genes	List Total	Pop Hits	Pop Total	Fold Enrichment	Bonferroni	Benjamini	FDR
GOTERM_CC_FAT	GO:0016323~basolateral plasma membrane	8	0.48221820373719104	0.5343529843108904	443246, 449419, 459289, 433797, 478105, 469288, 448361, 435275	610	141	12504	1.1630275549354725	1.0	0.9590128471553769	99.99677855707355
GOTERM_CC_FAT	GO:0005912~adherens junction	6	0.3616636528028933	0.5933282318780946	454581, 433101, 443246, 430778, 449419, 478105	610	106	12504	1.1602845654191156	1.0	0.9720419595184149	99.99948455908533
GOTERM_CC_FAT	GO:0070161~anchoring junction	6	0.3616636528028933	0.7216721094612157	454581, 433101, 443246, 430778, 449419, 478105	610	123	12504	0.9999200319872051	1.0	0.9875848331186304	99.9999969550265
GOTERM_CC_FAT	GO:0005925~focal adhesion	3	0.18083182640144665	0.7731394891133822	443246, 449419, 478105	610	57	12504	1.0788610871440898	1.0	0.9920608495363785	99.99999980859816
GOTERM_CC_FAT	GO:0005924~cell-substrate adherens junction	3	0.18083182640144665	0.8046266250498052	443246, 449419, 478105	610	61	12504	1.0081160978231658	1.0	0.9943042030373939	99.99999997466105
GOTERM_CC_FAT	GO:0030055~cell-substrate junction	3	0.18083182640144665	0.838485043793681	443246, 449419, 478105	610	66	12504	0.9317436661698958	1.0	0.9959264269854038	99.9999999980711
Annotation Cluster 127	Enrichment Score: 0.15298465281351212
Category	Term	Count	%	PValue	Genes	List Total	Pop Hits	Pop Total	Fold Enrichment	Bonferroni	Benjamini	FDR
GOTERM_CC_FAT	GO:0005792~microsome	9	0.5424954792043399	0.6301032241550151	448132, 463246, 428058, 443480, 426833, 447458, 446183, 456310, 424307	610	176	12504	1.0482116244411326	1.0	0.9789262819084239	99.99985706355228
GOTERM_CC_FAT	GO:0042598~vesicular fraction	9	0.5424954792043399	0.6672317394196506	448132, 463246, 428058, 443480, 426833, 447458, 446183, 456310, 424307	610	182	12504	1.0136551972617547	1.0	0.9822318033708889	99.9999658423405
GOTERM_CC_FAT	GO:0005624~membrane fraction	24	1.4466546112115732	0.680428780256863	434950, 480445, 479021, 436836, 433381, 443870, 428058, 452577, 447458, 426833, 446183, 456310, 447348, 443246, 424510, 448132, 463246, 480198, 459289, 449419, 443480, 424307, 420844, 444262	610	510	12504	0.9646287367405979	1.0	0.9839515176299897	99.99998024538655
GOTERM_CC_FAT	GO:0005626~insoluble fraction	24	1.4466546112115732	0.7416003722226041	434950, 480445, 479021, 436836, 433381, 443870, 428058, 452577, 447458, 426833, 446183, 456310, 447348, 443246, 424510, 448132, 463246, 480198, 459289, 449419, 443480, 424307, 420844, 444262	610	528	12504	0.9317436661698958	1.0	0.989901864625907	99.99999888579151
GOTERM_CC_FAT	GO:0000267~cell fraction	26	1.567209162145871	0.8099080641272565	480445, 476728, 446487, 436836, 433381, 428058, 452577, 426833, 446183, 443246, 463246, 480198, 459289, 420844, 424307, 444262, 434950, 479021, 443870, 447458, 456310, 447348, 448132, 424510, 449419, 443480	610	596	12504	0.8942237869952689	1.0	0.9945067609231637	99.99999998251235
Annotation Cluster 128	Enrichment Score: 0.14879081223452456
Category	Term	Count	%	PValue	Genes	List Total	Pop Hits	Pop Total	Fold Enrichment	Bonferroni	Benjamini	FDR
UP_SEQ_FEATURE	domain:Fibronectin type-III	6	0.3616636528028933	0.2171318903222654	467883, 435489, 458959, 445787, 442093, 457772	1011	51	16021	1.8643160528306277	1.0	0.9994227629036343	98.54939091432595
INTERPRO	IPR003961:Fibronectin, type III	10	0.6027727546714888	0.7859286267804726	445861, 426675, 467883, 435489, 458959, 439241, 445787, 442093, 483075, 457772	1033	191	17763	0.9002904162633106	1.0	0.9999915877837299	99.99999999814696
SMART	SM00060:FN3	10	0.6027727546714888	0.8394879468706083	445861, 426675, 467883, 435489, 458959, 439241, 445787, 442093, 483075, 457772	563	191	9131	0.8491346842364669	1.0	0.9997485432893732	99.99999999255498
INTERPRO	IPR008957:Fibronectin, type III-like fold	8	0.48221820373719104	0.9229449132279384	445861, 426675, 435489, 458959, 439241, 442093, 483075, 457772	1033	187	17763	0.7356383722194325	1.0	0.9999999804984847	100.0
UP_SEQ_FEATURE	domain:Fibronectin type-III 2	4	0.24110910186859552	0.9835561369528784	445861, 426675, 439241, 483075	1011	120	16021	0.5282228816353446	1.0	1.0	100.0
UP_SEQ_FEATURE	domain:Fibronectin type-III 1	4	0.24110910186859552	0.9843714455832625	445861, 426675, 439241, 483075	1011	121	16021	0.5238574032747219	1.0	1.0	100.0
Annotation Cluster 129	Enrichment Score: 0.1457114080466342
Category	Term	Count	%	PValue	Genes	List Total	Pop Hits	Pop Total	Fold Enrichment	Bonferroni	Benjamini	FDR
GOTERM_BP_FAT	GO:0007595~lactation	3	0.18083182640144665	0.4562957086323807	443246, 449419, 440472	671	31	13588	1.9597134753136867	1.0	0.9954191267725571	99.99641728911128
GOTERM_BP_FAT	GO:0030879~mammary gland development	4	0.24110910186859552	0.8032571073927188	443246, 433908, 449419, 440472	671	86	13588	0.9418777943368107	1.0	0.9999420044977531	99.99999999986265
GOTERM_BP_FAT	GO:0048732~gland development	4	0.24110910186859552	0.9971599210647087	443246, 433908, 449419, 440472	671	197	13588	0.41117507773079043	1.0	0.9999999997857654	100.0
Annotation Cluster 130	Enrichment Score: 0.1297227194296591
Category	Term	Count	%	PValue	Genes	List Total	Pop Hits	Pop Total	Fold Enrichment	Bonferroni	Benjamini	FDR
GOTERM_BP_FAT	GO:0006885~regulation of pH	4	0.24110910186859552	0.1950740970899668	452135, 421226, 465927, 428604	671	31	13588	2.612951300418249	1.0	0.9329756493067481	97.3893961137352
GOTERM_BP_FAT	GO:0055067~monovalent inorganic cation homeostasis	4	0.24110910186859552	0.288186816585963	452135, 421226, 465927, 428604	671	38	13588	2.131618166130677	1.0	0.9759047376763209	99.66901009967957
GOTERM_MF_FAT	GO:0022890~inorganic cation transmembrane transporter activity	6	0.3616636528028933	0.7647439799079112	476012, 473477, 421226, 465927, 428604, 447954	663	127	13288	0.9468771154736881	1.0	0.9997203839090856	99.9999999489976
GOTERM_BP_FAT	GO:0055080~cation homeostasis	6	0.3616636528028933	0.9525516876573488	443877, 452135, 421226, 465927, 428604, 466106	671	184	13588	0.6603382362470032	1.0	0.9999992294208333	100.0
GOTERM_BP_FAT	GO:0019725~cellular homeostasis	12	0.7233273056057866	0.9548800491281665	443586, 443877, 454696, 452135, 421226, 444617, 441782, 473043, 438778, 465927, 466106, 446183	671	343	13588	0.7084678453029072	1.0	0.9999993383624657	100.0
GOTERM_BP_FAT	GO:0030003~cellular cation homeostasis	4	0.24110910186859552	0.9821895197810052	443877, 452135, 465927, 466106	671	152	13588	0.5329045415326692	1.0	0.999999966103274	100.0
GOTERM_BP_FAT	GO:0042592~homeostatic process	19	1.1452682338758287	0.9902600412794645	454696, 452135, 444617, 441782, 465927, 438778, 428604, 446183, 482833, 447348, 466222, 443877, 443586, 421226, 473043, 466106, 446950, 449314, 424307	671	584	13588	0.6588306147030603	1.0	0.999999993769672	100.0
GOTERM_BP_FAT	GO:0055082~cellular chemical homeostasis	7	0.42194092827004215	0.992320675125204	443877, 452135, 421226, 441782, 473043, 465927, 466106	671	268	13588	0.5289276419689927	1.0	0.9999999968382371	100.0
GOTERM_BP_FAT	GO:0006873~cellular ion homeostasis	6	0.3616636528028933	0.9967278346950231	443877, 452135, 421226, 473043, 465927, 466106	671	261	13588	0.4655258063963547	1.0	0.9999999997154358	100.0
GOTERM_BP_FAT	GO:0050801~ion homeostasis	7	0.42194092827004215	0.9967840379675272	443877, 452135, 421226, 473043, 465927, 428604, 466106	671	293	13588	0.48379729709109226	1.0	0.9999999997197168	100.0
GOTERM_BP_FAT	GO:0048878~chemical homeostasis	9	0.5424954792043399	0.9978119066701795	443877, 452135, 421226, 441782, 473043, 465927, 428604, 466106, 424307	671	365	13588	0.4993242553538983	1.0	0.9999999998786457	100.0
Annotation Cluster 131	Enrichment Score: 0.11893943335259885
Category	Term	Count	%	PValue	Genes	List Total	Pop Hits	Pop Total	Fold Enrichment	Bonferroni	Benjamini	FDR
GOTERM_BP_FAT	GO:0060341~regulation of cellular localization	9	0.5424954792043399	0.5425515273203768	428360, 470197, 446428, 482648, 473675, 454249, 466793, 424307, 436737	671	161	13588	1.1320084049948627	1.0	0.9984369148086051	99.99980325698891
GOTERM_BP_FAT	GO:0002703~regulation of leukocyte mediated immunity	3	0.18083182640144665	0.8662709298069617	428360, 473675, 454249	671	70	13588	0.8678731104960613	1.0	0.9999824842797211	99.99999999999979
GOTERM_BP_FAT	GO:0002697~regulation of immune effector process	3	0.18083182640144665	0.9355930109728307	428360, 473675, 454249	671	88	13588	0.690353610621867	1.0	0.9999978086560992	100.0
Annotation Cluster 132	Enrichment Score: 0.11584972245486802
Category	Term	Count	%	PValue	Genes	List Total	Pop Hits	Pop Total	Fold Enrichment	Bonferroni	Benjamini	FDR
GOTERM_BP_FAT	GO:0070647~protein modification by small protein conjugation or removal	6	0.3616636528028933	0.5872921710550492	434041, 440571, 476658, 477921, 433925, 455776	671	104	13588	1.1682907256677748	1.0	0.9989877401882471	99.99996508854345
GOTERM_BP_FAT	GO:0016567~protein ubiquitination	3	0.18083182640144665	0.843511793251891	440571, 433925, 455776	671	66	13588	0.920471480829156	1.0	0.9999697796446232	99.99999999999707
GOTERM_BP_FAT	GO:0032446~protein modification by small protein conjugation	3	0.18083182640144665	0.9067873694526788	440571, 433925, 455776	671	79	13588	0.7690014903129657	1.0	0.9999929122871021	100.0
Annotation Cluster 133	Enrichment Score: 0.11579258259870562
Category	Term	Count	%	PValue	Genes	List Total	Pop Hits	Pop Total	Fold Enrichment	Bonferroni	Benjamini	FDR
GOTERM_CC_FAT	GO:0043197~dendritic spine	3	0.18083182640144665	0.3813438258087485	471859, 439729, 450367	610	27	12504	2.2775956284153005	1.0	0.9066990231112249	99.84939712817673
GOTERM_CC_FAT	GO:0030425~dendrite	4	0.24110910186859552	0.9089486432026519	448528, 471859, 439729, 450367	610	110	12504	0.7453949329359166	1.0	0.9988108518118316	99.99999999999918
GOTERM_CC_FAT	GO:0043005~neuron projection	6	0.3616636528028933	0.993458664083536	448528, 471859, 444273, 439729, 443511, 450367	610	245	12504	0.5020006691201071	1.0	0.9999910937085449	100.0
GOTERM_CC_FAT	GO:0045202~synapse	6	0.3616636528028933	0.9995943736019605	446428, 459289, 471859, 445387, 439729, 450367	610	319	12504	0.38554910324271546	1.0	0.9999999183693054	100.0
Annotation Cluster 134	Enrichment Score: 0.11032658516355065
Category	Term	Count	%	PValue	Genes	List Total	Pop Hits	Pop Total	Fold Enrichment	Bonferroni	Benjamini	FDR
SP_PIR_KEYWORDS	FAD	7	0.42194092827004215	0.6135005428143381	435618, 450188, 441367, 452519, 457739, 470125, 446183	1039	109	17854	1.1035487545363838	1.0	0.9820966241166474	99.99977051793716
SP_PIR_KEYWORDS	Flavoprotein	5	0.3013863773357444	0.8564418963691448	435618, 450188, 441367, 452519, 446183	1039	103	17854	0.8341665342889447	1.0	0.9980431332125415	99.99999999969408
UP_SEQ_FEATURE	nucleotide phosphate-binding region:FAD	3	0.18083182640144665	0.8881930872235209	450188, 452519, 446183	1011	58	16021	0.8196561956410519	1.0	0.9999999999999968	100.0
Annotation Cluster 135	Enrichment Score: 0.10962577799121588
Category	Term	Count	%	PValue	Genes	List Total	Pop Hits	Pop Total	Fold Enrichment	Bonferroni	Benjamini	FDR
GOTERM_MF_FAT	GO:0008509~anion transmembrane transporter activity	8	0.48221820373719104	0.472027305243812	433943, 425017, 440546, 471859, 427084, 448361, 430713, 422317	663	130	13288	1.2333681401554706	1.0	0.988223025506625	99.99208358942113
GOTERM_CC_FAT	GO:0034707~chloride channel complex	3	0.18083182640144665	0.7073709819356755	425017, 448361, 422317	610	50	12504	1.2299016393442623	1.0	0.9865339071799444	99.99999400132975
GOTERM_CC_FAT	GO:0034702~ion channel complex	7	0.42194092827004215	0.7878341937865987	425017, 436753, 473043, 480847, 448361, 480042, 422317	610	158	12504	0.9081552189250881	1.0	0.9932904278167631	99.99999992266436
SP_PIR_KEYWORDS	chloride channel	3	0.18083182640144665	0.7959163183733262	425017, 448361, 422317	1039	50	17854	1.0310298363811357	1.0	0.9961907176528368	99.9999999626342
GOTERM_MF_FAT	GO:0005254~chloride channel activity	3	0.18083182640144665	0.8352396417890862	425017, 448361, 422317	663	64	13288	0.9394796380090499	1.0	0.999887375597192	99.99999999973674
GOTERM_MF_FAT	GO:0031404~chloride ion binding	3	0.18083182640144665	0.8593366759407653	425017, 448361, 422317	663	68	13288	0.8842161298908704	1.0	0.9999403218982513	99.99999999997459
GOTERM_MF_FAT	GO:0005253~anion channel activity	3	0.18083182640144665	0.8648356774126362	425017, 448361, 422317	663	69	13288	0.8714014033707129	1.0	0.9999425290980004	99.99999999998592
GOTERM_MF_FAT	GO:0043168~anion binding	3	0.18083182640144665	0.8701369541007875	425017, 448361, 422317	663	70	13288	0.8589528118939885	1.0	0.9999487999681735	99.99999999999221
SP_PIR_KEYWORDS	chloride	3	0.18083182640144665	0.9119179077472674	425017, 448361, 422317	1039	68	17854	0.7581101738096586	1.0	0.9992106778712615	99.99999999999962
Annotation Cluster 136	Enrichment Score: 0.10513316852971848
Category	Term	Count	%	PValue	Genes	List Total	Pop Hits	Pop Total	Fold Enrichment	Bonferroni	Benjamini	FDR
GOTERM_MF_FAT	GO:0019904~protein domain specific binding	9	0.5424954792043399	0.7466303443469688	466362, 476627, 468938, 433101, 449072, 455169, 456960, 427583, 466793	663	192	13288	0.9394796380090498	1.0	0.9996331480792128	99.99999984727671
GOTERM_MF_FAT	GO:0017124~SH3 domain binding	4	0.24110910186859552	0.760642809215006	468938, 433101, 456960, 427583	663	79	13288	1.0147965710139948	1.0	0.9997143208866358	99.99999993414777
SP_PIR_KEYWORDS	sh3-binding	3	0.18083182640144665	0.8517538278359207	468938, 456960, 427583	1039	57	17854	0.9044121371764348	1.0	0.9979511639809825	99.99999999952551
Annotation Cluster 137	Enrichment Score: 0.10454461597301642
Category	Term	Count	%	PValue	Genes	List Total	Pop Hits	Pop Total	Fold Enrichment	Bonferroni	Benjamini	FDR
GOTERM_BP_FAT	GO:0009116~nucleoside metabolic process	4	0.24110910186859552	0.5262671356220923	458870, 472881, 425408, 443510	671	56	13588	1.4464551841601023	1.0	0.9981013077481006	99.99964591546602
INTERPRO	IPR008250:ATPase, P-type, ATPase-associated region	3	0.18083182640144665	0.6418866207596842	434950, 438932, 465927	1033	37	17763	1.3942335365375058	1.0	0.9996832062555387	99.9999929155909
INTERPRO	IPR001757:ATPase, P-type, K/Mg/Cd/Cu/Zn/Na/Ca/Na/H-transporter	3	0.18083182640144665	0.6418866207596842	434950, 438932, 465927	1033	37	17763	1.3942335365375058	1.0	0.9996832062555387	99.9999929155909
INTERPRO	IPR018303:ATPase, P-type phosphorylation site	3	0.18083182640144665	0.6418866207596842	434950, 438932, 465927	1033	37	17763	1.3942335365375058	1.0	0.9996832062555387	99.9999929155909
GOTERM_BP_FAT	GO:0009141~nucleoside triphosphate metabolic process	6	0.3616636528028933	0.6757403955143901	434950, 438932, 465927, 470171, 425408, 443510	671	115	13588	1.056541177995205	1.0	0.9997130912439764	99.9999993929607
GOTERM_BP_FAT	GO:0009142~nucleoside triphosphate biosynthetic process	5	0.3013863773357444	0.6955019452533783	434950, 438932, 465927, 425408, 443510	671	95	13588	1.0658090830653384	1.0	0.9997645762705676	99.99999978891904
GOTERM_MF_FAT	GO:0043492~ATPase activity, coupled to movement of substances	5	0.3013863773357444	0.7186739755549499	434950, 438932, 479582, 465927, 422317	663	97	13288	1.0331047565735256	1.0	0.9994591724905314	99.9999992821921
GOTERM_MF_FAT	GO:0042626~ATPase activity, coupled to transmembrane movement of substances	5	0.3013863773357444	0.7186739755549499	434950, 438932, 479582, 465927, 422317	663	97	13288	1.0331047565735256	1.0	0.9994591724905314	99.9999992821921
GOTERM_MF_FAT	GO:0016820~hydrolase activity, acting on acid anhydrides, catalyzing transmembrane movement of substances	5	0.3013863773357444	0.7186739755549499	434950, 438932, 479582, 465927, 422317	663	97	13288	1.0331047565735256	1.0	0.9994591724905314	99.9999992821921
GOTERM_BP_FAT	GO:0009205~purine ribonucleoside triphosphate metabolic process	5	0.3013863773357444	0.7402800237163498	434950, 438932, 465927, 470171, 443510	671	101	13588	1.0024936919921499	1.0	0.9998431653899039	99.99999998541355
GOTERM_BP_FAT	GO:0009259~ribonucleotide metabolic process	6	0.3616636528028933	0.7444063349792561	434950, 438932, 458870, 465927, 470171, 443510	671	125	13588	0.9720178837555886	1.0	0.9998484902606419	99.99999998885438
GOTERM_BP_FAT	GO:0009199~ribonucleoside triphosphate metabolic process	5	0.3013863773357444	0.747235560613669	434950, 438932, 465927, 470171, 443510	671	102	13588	0.9926653224628152	1.0	0.9998436670123492	99.9999999907553
GOTERM_BP_FAT	GO:0009144~purine nucleoside triphosphate metabolic process	5	0.3013863773357444	0.7736364691845683	434950, 438932, 465927, 470171, 443510	671	106	13588	0.9552062536906335	1.0	0.9999006048128228	99.99999999855112
GOTERM_MF_FAT	GO:0015662~ATPase activity, coupled to transmembrane movement of ions, phosphorylative mechanism	3	0.18083182640144665	0.7839890613334835	434950, 438932, 465927	663	57	13288	1.0548543303961262	1.0	0.999797681734294	99.99999998556068
GOTERM_MF_FAT	GO:0015405~P-P-bond-hydrolysis-driven transmembrane transporter activity	5	0.3013863773357444	0.7867490007902177	434950, 438932, 479582, 465927, 422317	663	107	13288	0.9365529101647847	1.0	0.9997963422641271	99.99999998806089
GOTERM_MF_FAT	GO:0015399~primary active transmembrane transporter activity	5	0.3013863773357444	0.7927723659303081	434950, 438932, 479582, 465927, 422317	663	108	13288	0.9278811239595554	1.0	0.999811924646085	99.99999999218402
GOTERM_BP_FAT	GO:0009260~ribonucleotide biosynthetic process	5	0.3013863773357444	0.8035290395970187	434950, 438932, 458870, 465927, 443510	671	111	13588	0.9121789449658302	1.0	0.9999404050920492	99.9999999998658
GOTERM_BP_FAT	GO:0046034~ATP metabolic process	4	0.24110910186859552	0.8273397714712326	434950, 438932, 465927, 470171	671	90	13588	0.9000165590329524	1.0	0.9999616018392585	99.99999999998468
GOTERM_BP_FAT	GO:0009206~purine ribonucleoside triphosphate biosynthetic process	4	0.24110910186859552	0.8437057885455831	434950, 438932, 465927, 443510	671	93	13588	0.870983766806083	1.0	0.9999689071692596	99.99999999999713
GOTERM_BP_FAT	GO:0009201~ribonucleoside triphosphate biosynthetic process	4	0.24110910186859552	0.8437057885455831	434950, 438932, 465927, 443510	671	93	13588	0.870983766806083	1.0	0.9999689071692596	99.99999999999713
GOTERM_BP_FAT	GO:0009150~purine ribonucleotide metabolic process	5	0.3013863773357444	0.8446196608403946	434950, 438932, 465927, 470171, 443510	671	119	13588	0.850855990682413	1.0	0.9999688293250194	99.99999999999739
GOTERM_BP_FAT	GO:0009145~purine nucleoside triphosphate biosynthetic process	4	0.24110910186859552	0.8488545180798688	434950, 438932, 465927, 443510	671	94	13588	0.8617179820528268	1.0	0.9999723104170064	99.99999999999835
GOTERM_BP_FAT	GO:0009165~nucleotide biosynthetic process	7	0.42194092827004215	0.8644685885786847	434950, 438932, 458870, 465927, 425408, 459229, 443510	671	174	13588	0.8146701611936208	1.0	0.9999824781891911	99.99999999999973
GOTERM_MF_FAT	GO:0042625~ATPase activity, coupled to transmembrane movement of ions	3	0.18083182640144665	0.8648356774126362	434950, 438932, 465927	663	69	13288	0.8714014033707129	1.0	0.9999425290980004	99.99999999998592
GOTERM_BP_FAT	GO:0034654~nucleobase, nucleoside, nucleotide and nucleic acid biosynthetic process	7	0.42194092827004215	0.8812313358180397	434950, 438932, 458870, 465927, 425408, 459229, 443510	671	179	13588	0.791914011439609	1.0	0.9999861971852465	99.99999999999997
GOTERM_BP_FAT	GO:0034404~nucleobase, nucleoside and nucleotide biosynthetic process	7	0.42194092827004215	0.8812313358180397	434950, 438932, 458870, 465927, 425408, 459229, 443510	671	179	13588	0.791914011439609	1.0	0.9999861971852465	99.99999999999997
UP_SEQ_FEATURE	metal ion-binding site:Magnesium	5	0.3013863773357444	0.8961520861446486	438932, 458870, 465927, 422326, 427273	1011	103	16021	0.769256623740793	1.0	0.9999999999999983	100.0
GOTERM_BP_FAT	GO:0006163~purine nucleotide metabolic process	6	0.3616636528028933	0.9010670976986478	434950, 438932, 465927, 470171, 459229, 443510	671	160	13588	0.7593889716840536	1.0	0.9999922997975381	100.0
GOTERM_BP_FAT	GO:0009152~purine ribonucleotide biosynthetic process	4	0.24110910186859552	0.9034399406352349	434950, 438932, 465927, 443510	671	107	13588	0.7570232739529507	1.0	0.9999921287035728	100.0
GOTERM_BP_FAT	GO:0006164~purine nucleotide biosynthetic process	5	0.3013863773357444	0.9112359963185127	434950, 438932, 465927, 459229, 443510	671	137	13588	0.7390646926365485	1.0	0.9999935803431018	100.0
GOTERM_BP_FAT	GO:0006754~ATP biosynthetic process	3	0.18083182640144665	0.9175198001207583	434950, 438932, 465927	671	82	13588	0.7408672894478573	1.0	0.9999950128329862	100.0
GOTERM_BP_FAT	GO:0044271~nitrogen compound biosynthetic process	8	0.48221820373719104	0.9933738017298858	434950, 438932, 451473, 458870, 465927, 425408, 459229, 443510	671	302	13588	0.5364337106818922	1.0	0.999999997660855	100.0
Annotation Cluster 138	Enrichment Score: 0.10264263832862987
Category	Term	Count	%	PValue	Genes	List Total	Pop Hits	Pop Total	Fold Enrichment	Bonferroni	Benjamini	FDR
GOTERM_BP_FAT	GO:0002244~hemopoietic progenitor cell differentiation	3	0.18083182640144665	0.11556900394636573	446119, 456527, 465855	671	12	13588	5.062593144560358	1.0	0.8245717647776568	87.29489979074505
GOTERM_BP_FAT	GO:0042113~B cell activation	4	0.24110910186859552	0.7466401502391328	456527, 477083, 433318, 465855	671	78	13588	1.038480645038022	1.0	0.9998517896140026	99.99999999038256
GOTERM_BP_FAT	GO:0001775~cell activation	8	0.48221820373719104	0.9622299102979426	476627, 440427, 456527, 477083, 437266, 473675, 433318, 465855	671	246	13588	0.6585487017314285	1.0	0.9999996252751719	100.0
GOTERM_BP_FAT	GO:0030098~lymphocyte differentiation	3	0.18083182640144665	0.9786840779000838	456527, 477083, 465855	671	114	13588	0.5329045415326692	1.0	0.9999999484879657	100.0
GOTERM_BP_FAT	GO:0042110~T cell activation	3	0.18083182640144665	0.9804595013745452	456527, 437266, 465855	671	116	13588	0.5237165321958991	1.0	0.9999999577861872	100.0
GOTERM_BP_FAT	GO:0045321~leukocyte activation	6	0.3616636528028933	0.9851916883272814	456527, 477083, 437266, 473675, 433318, 465855	671	219	13588	0.5548047281709981	1.0	0.9999999822897565	100.0
GOTERM_BP_FAT	GO:0030097~hemopoiesis	7	0.42194092827004215	0.986415228377175	446119, 456527, 477083, 437266, 466793, 446950, 465855	671	251	13588	0.5647514264848208	1.0	0.9999999852003949	100.0
GOTERM_BP_FAT	GO:0046649~lymphocyte activation	5	0.3013863773357444	0.9864591121813211	456527, 477083, 437266, 433318, 465855	671	191	13588	0.5301144653989903	1.0	0.999999984713963	100.0
GOTERM_BP_FAT	GO:0048534~hemopoietic or lymphoid organ development	8	0.48221820373719104	0.9869531665248023	447348, 446119, 456527, 477083, 437266, 466793, 446950, 465855	671	281	13588	0.5765230627257346	1.0	0.9999999862981974	100.0
GOTERM_BP_FAT	GO:0002520~immune system development	8	0.48221820373719104	0.991669832235373	447348, 446119, 456527, 477083, 437266, 466793, 446950, 465855	671	295	13588	0.5491626461895982	1.0	0.9999999961964937	100.0
GOTERM_BP_FAT	GO:0002521~leukocyte differentiation	3	0.18083182640144665	0.9938114364512615	456527, 477083, 465855	671	142	13588	0.4278247727797485	1.0	0.9999999980345493	100.0
Annotation Cluster 139	Enrichment Score: 0.1025464780817312
Category	Term	Count	%	PValue	Genes	List Total	Pop Hits	Pop Total	Fold Enrichment	Bonferroni	Benjamini	FDR
GOTERM_BP_FAT	GO:0046942~carboxylic acid transport	5	0.3013863773357444	0.7259362746998196	463246, 473477, 422632, 471859, 475000	671	99	13588	1.0227460898101732	1.0	0.9998122846291891	99.99999996401219
GOTERM_BP_FAT	GO:0015849~organic acid transport	5	0.3013863773357444	0.7331805064791785	463246, 473477, 422632, 471859, 475000	671	100	13588	1.0125186289120716	1.0	0.9998254823776389	99.99999997705386
GOTERM_BP_FAT	GO:0015837~amine transport	4	0.24110910186859552	0.8384058301563773	473477, 471859, 473675, 475000	671	92	13588	0.8804509816626709	1.0	0.9999674468874414	99.99999999999497
GOTERM_BP_FAT	GO:0006865~amino acid transport	3	0.18083182640144665	0.8714658837582364	473477, 471859, 475000	671	71	13588	0.855649545559497	1.0	0.9999836635471561	99.99999999999989
Annotation Cluster 140	Enrichment Score: 0.10183603346860828
Category	Term	Count	%	PValue	Genes	List Total	Pop Hits	Pop Total	Fold Enrichment	Bonferroni	Benjamini	FDR
GOTERM_BP_FAT	GO:0006916~anti-apoptosis	6	0.3616636528028933	0.43893360899344736	443870, 451021, 433925, 438408, 443510, 482833	671	88	13588	1.380707221243734	1.0	0.9948989036885053	99.99392493680384
GOTERM_BP_FAT	GO:0043066~negative regulation of apoptosis	11	0.6630500301386377	0.7470439727267539	428360, 442504, 443870, 451021, 456527, 433925, 438408, 443510, 482833, 430589, 465855	671	239	13588	0.9320255161533714	1.0	0.9998481739021746	99.99999999063687
GOTERM_BP_FAT	GO:0043069~negative regulation of programmed cell death	11	0.6630500301386377	0.7693347167289458	428360, 442504, 443870, 451021, 456527, 433925, 438408, 443510, 482833, 430589, 465855	671	244	13588	0.9129266326256383	1.0	0.9998993450601779	99.99999999801214
GOTERM_BP_FAT	GO:0060548~negative regulation of cell death	11	0.6630500301386377	0.7736225998206657	428360, 442504, 443870, 451021, 456527, 433925, 438408, 443510, 482833, 430589, 465855	671	245	13588	0.9092004014720643	1.0	0.9999039782626145	99.99999999854961
GOTERM_BP_FAT	GO:0042981~regulation of apoptosis	16	0.9644364074743821	0.9971124705586911	462972, 443870, 456527, 433925, 453446, 443510, 482833, 465855, 428360, 473868, 443877, 442504, 426675, 451021, 438408, 430589	671	553	13588	0.5859058973813072	1.0	0.9999999997941885	100.0
GOTERM_BP_FAT	GO:0043067~regulation of programmed cell death	16	0.9644364074743821	0.9976208513327102	462972, 443870, 456527, 433925, 453446, 443510, 482833, 465855, 428360, 473868, 443877, 442504, 426675, 451021, 438408, 430589	671	560	13588	0.5785820736640409	1.0	0.9999999998578993	100.0
GOTERM_BP_FAT	GO:0010941~regulation of cell death	16	0.9644364074743821	0.9978117620735338	462972, 443870, 456527, 433925, 453446, 443510, 482833, 465855, 428360, 473868, 443877, 442504, 426675, 451021, 438408, 430589	671	563	13588	0.575499043076133	1.0	0.999999999884754	100.0
Annotation Cluster 141	Enrichment Score: 0.09779706988104361
Category	Term	Count	%	PValue	Genes	List Total	Pop Hits	Pop Total	Fold Enrichment	Bonferroni	Benjamini	FDR
GOTERM_BP_FAT	GO:0006814~sodium ion transport	7	0.42194092827004215	0.5856443607305902	470650, 440546, 422632, 465927, 465451, 428604, 425060	671	125	13588	1.1340208643815202	1.0	0.998989400248072	99.99996267151352
GOTERM_BP_FAT	GO:0015672~monovalent inorganic cation transport	14	0.8438818565400843	0.736444948294641	464173, 436753, 480847, 465927, 428604, 428444, 465525, 470650, 440546, 422632, 473043, 465451, 425060, 480042	671	303	13588	0.9356607791926734	1.0	0.9998333232725216	99.9999999813407
SP_PIR_KEYWORDS	Sodium transport	5	0.3013863773357444	0.8928114619168916	470650, 440546, 422632, 465927, 428604	1039	111	17854	0.7740464237095613	1.0	0.9988833741180299	99.99999999999434
GOTERM_MF_FAT	GO:0031402~sodium ion binding	4	0.24110910186859552	0.8930382246465388	440546, 422632, 465927, 438408	663	103	13288	0.7783391175738406	1.0	0.9999644670638176	99.99999999999956
SP_PIR_KEYWORDS	Sodium	4	0.24110910186859552	0.9432147680413231	440546, 422632, 465927, 438408	1039	103	17854	0.6673332274311559	1.0	0.9996053446504761	100.0
Annotation Cluster 142	Enrichment Score: 0.0959535964105061
Category	Term	Count	%	PValue	Genes	List Total	Pop Hits	Pop Total	Fold Enrichment	Bonferroni	Benjamini	FDR
GOTERM_MF_FAT	GO:0017016~Ras GTPase binding	3	0.18083182640144665	0.7839890613334835	480734, 447247, 441310	663	57	13288	1.0548543303961262	1.0	0.999797681734294	99.99999998556068
GOTERM_MF_FAT	GO:0031267~small GTPase binding	3	0.18083182640144665	0.7999100888066768	480734, 447247, 441310	663	59	13288	1.019096556484393	1.0	0.9998185437034689	99.99999999534516
GOTERM_MF_FAT	GO:0051020~GTPase binding	3	0.18083182640144665	0.8218414346577037	480734, 447247, 441310	663	62	13288	0.9697854327835354	1.0	0.9998663508181928	99.9999999991636
Annotation Cluster 143	Enrichment Score: 0.08995793161624444
Category	Term	Count	%	PValue	Genes	List Total	Pop Hits	Pop Total	Fold Enrichment	Bonferroni	Benjamini	FDR
GOTERM_BP_FAT	GO:0001701~in utero embryonic development	14	0.8438818565400843	0.5593894087253173	445468, 456527, 465855, 447348, 440546, 480198, 433908, 479931, 461814, 479127, 475000, 439729, 434894, 430589	671	267	13588	1.0618172887467419	1.0	0.9987320546396844	99.99989521943255
GOTERM_BP_FAT	GO:0043009~chordate embryonic development	17	1.024713682941531	0.8888980530233551	445468, 462393, 456527, 465855, 447348, 470197, 440546, 480198, 433908, 479931, 461814, 457761, 479127, 475000, 439729, 434894, 430589	671	421	13588	0.817711006722338	1.0	0.9999883436901128	99.99999999999999
GOTERM_BP_FAT	GO:0009792~embryonic development ending in birth or egg hatching	17	1.024713682941531	0.8968171731308068	445468, 462393, 456527, 465855, 447348, 470197, 440546, 480198, 433908, 479931, 461814, 457761, 479127, 475000, 439729, 434894, 430589	671	425	13588	0.8100149031296572	1.0	0.9999911244551941	100.0
GOTERM_BP_FAT	GO:0048729~tissue morphogenesis	7	0.42194092827004215	0.979260333966263	470197, 433908, 462393, 432170, 457761, 479127, 430589	671	238	13588	0.5955991934776892	1.0	0.9999999522004814	100.0
Annotation Cluster 144	Enrichment Score: 0.08454772912969735
Category	Term	Count	%	PValue	Genes	List Total	Pop Hits	Pop Total	Fold Enrichment	Bonferroni	Benjamini	FDR
SP_PIR_KEYWORDS	zinc finger	6	0.3616636528028933	0.33827101824892536	439256, 437468, 465385, 448768, 430366, 455956	1039	66	17854	1.5621664187592963	1.0	0.8971231438881596	99.64468050943425
PIR_SUPERFAMILY	PIRSF005559:zinc finger protein ZFP-36	4	0.24110910186859552	0.40199038494721584	439256, 465385, 448768, 455956	311	60	8136	1.7440514469453376	1.0	0.9999886961319272	99.891675481439
UP_SEQ_FEATURE	zinc finger region:C2H2-type 12	5	0.3013863773357444	0.5926304771513683	440124, 439256, 465385, 448768, 455956	1011	65	16021	1.2189758806969488	1.0	0.9999999443972267	99.99998199025819
UP_SEQ_FEATURE	zinc finger region:C2H2-type 11	5	0.3013863773357444	0.6731709666469036	440124, 439256, 465385, 448768, 455956	1011	72	16021	1.100464336740301	1.0	0.9999999973635174	99.99999960086808
UP_SEQ_FEATURE	zinc finger region:C2H2-type 13	3	0.18083182640144665	0.8236582019330102	440124, 439256, 465385	1011	49	16021	0.9702052927996124	1.0	0.9999999999993482	99.99999999999073
UP_SEQ_FEATURE	zinc finger region:C2H2-type 10	5	0.3013863773357444	0.8270218464536152	440124, 439256, 465385, 448768, 455956	1011	90	16021	0.8803714693922409	1.0	0.9999999999994071	99.99999999999335
UP_SEQ_FEATURE	zinc finger region:C2H2-type 9	5	0.3013863773357444	0.8827958508792569	440124, 439256, 465385, 448768, 455956	1011	100	16021	0.7923343224530168	1.0	0.9999999999999948	99.99999999999999
UP_SEQ_FEATURE	zinc finger region:C2H2-type 7	6	0.3616636528028933	0.912311598673514	440124, 439256, 465385, 448768, 430366, 455956	1011	128	16021	0.7428134272997033	1.0	0.9999999999999998	100.0
UP_SEQ_FEATURE	zinc finger region:C2H2-type 1	12	0.7233273056057866	0.9310774791261827	452173, 440124, 439256, 465385, 436366, 448768, 430366, 477689, 455956, 435974, 437266, 479127	1011	254	16021	0.7486623519241103	1.0	1.0	100.0
SP_PIR_KEYWORDS	DNA binding	11	0.6630500301386377	0.9371687959397773	421644, 440124, 439256, 437468, 465385, 448768, 437778, 455956, 461989, 479675, 475573	1039	258	17854	0.7326439405809103	1.0	0.9995099807331673	100.0
UP_SEQ_FEATURE	zinc finger region:C2H2-type 8	5	0.3013863773357444	0.9447138849978357	440124, 439256, 465385, 448768, 455956	1011	118	16021	0.6714697647906922	1.0	1.0	100.0
UP_SEQ_FEATURE	zinc finger region:C2H2-type 4	9	0.5424954792043399	0.9519697386856895	452173, 440124, 439256, 465385, 436366, 448768, 430366, 455956, 479127	1011	206	16021	0.6923309613667138	1.0	1.0	100.0
UP_SEQ_FEATURE	zinc finger region:C2H2-type 5	8	0.48221820373719104	0.954562374401503	452173, 440124, 439256, 465385, 436366, 448768, 430366, 455956	1011	187	16021	0.6779331101202283	1.0	1.0	100.0
UP_SEQ_FEATURE	zinc finger region:C2H2-type 6	6	0.3616636528028933	0.9651736530053416	440124, 439256, 465385, 448768, 430366, 455956	1011	151	16021	0.6296696602275631	1.0	1.0	100.0
UP_SEQ_FEATURE	zinc finger region:C2H2-type 2	11	0.6630500301386377	0.9684425638980849	452173, 439256, 465385, 436366, 448768, 430366, 477689, 455956, 435974, 437266, 479127	1011	259	16021	0.6730252932033347	1.0	1.0	100.0
UP_SEQ_FEATURE	zinc finger region:C2H2-type 3	10	0.6027727546714888	0.9804244994028342	452173, 440124, 439256, 465385, 436366, 448768, 430366, 455956, 437266, 479127	1011	252	16021	0.6288367638516006	1.0	1.0	100.0
INTERPRO	IPR015880:Zinc finger, C2H2-like	24	1.4466546112115732	0.9986972447061517	452173, 455202, 454877, 440124, 439256, 431162, 465385, 453681, 432618, 477689, 429908, 432911, 459108, 436366, 430366, 448768, 435974, 455956, 437266, 454071, 453515, 447104, 479127, 430071	1033	676	17763	0.6104927911466002	1.0	1.0	100.0
INTERPRO	IPR013087:Zinc finger, C2H2-type/integrase, DNA-binding	16	0.9644364074743821	0.9993380198530805	455202, 454877, 440124, 439256, 431162, 453681, 465385, 432618, 459108, 436366, 430366, 448768, 455956, 437266, 454071, 447104	1033	514	17763	0.5352699439884587	1.0	1.0	100.0
INTERPRO	IPR007087:Zinc finger, C2H2-type	23	1.3863773357444245	0.9994311593279211	452173, 455202, 454877, 427434, 440124, 439256, 431162, 465385, 453681, 432618, 477689, 432911, 459108, 436366, 430366, 448768, 435974, 455956, 437266, 454071, 447104, 479127, 430071	1033	681	17763	0.580760029169563	1.0	1.0	100.0
SMART	SM00355:ZnF_C2H2	24	1.4466546112115732	0.9996870998626924	452173, 455202, 454877, 440124, 439256, 431162, 465385, 453681, 432618, 477689, 429908, 432911, 459108, 436366, 430366, 448768, 435974, 455956, 437266, 454071, 453515, 447104, 479127, 430071	563	676	9131	0.5758037562928942	1.0	0.9999999999997173	100.0
Annotation Cluster 145	Enrichment Score: 0.08304368863054118
Category	Term	Count	%	PValue	Genes	List Total	Pop Hits	Pop Total	Fold Enrichment	Bonferroni	Benjamini	FDR
SP_PIR_KEYWORDS	fatty acid metabolism	4	0.24110910186859552	0.6965148935234023	463246, 443480, 447458, 455568	1039	61	17854	1.126808564350968	1.0	0.9899225208149072	99.99999155953061
GOTERM_BP_FAT	GO:0006631~fatty acid metabolic process	7	0.42194092827004215	0.8962145603529016	463246, 440472, 443480, 426833, 447458, 455568, 440064	671	184	13588	0.770394608954837	1.0	0.9999911813743756	100.0
SP_PIR_KEYWORDS	lipid metabolism	6	0.3616636528028933	0.9026648502332907	463246, 443480, 452577, 447458, 455568, 481242	1039	136	17854	0.7581101738096586	1.0	0.999059127191943	99.9999999999985
Annotation Cluster 146	Enrichment Score: 0.08042642215685573
Category	Term	Count	%	PValue	Genes	List Total	Pop Hits	Pop Total	Fold Enrichment	Bonferroni	Benjamini	FDR
GOTERM_MF_FAT	GO:0022890~inorganic cation transmembrane transporter activity	6	0.3616636528028933	0.7647439799079112	476012, 473477, 421226, 465927, 428604, 447954	663	127	13288	0.9468771154736881	1.0	0.9997203839090856	99.9999999489976
GOTERM_MF_FAT	GO:0015077~monovalent inorganic cation transmembrane transporter activity	4	0.24110910186859552	0.815127644173693	476012, 465927, 428604, 447954	663	87	13288	0.921481943794317	1.0	0.9998609698189485	99.9999999985547
GOTERM_MF_FAT	GO:0015078~hydrogen ion transmembrane transporter activity	3	0.18083182640144665	0.9204051597216326	476012, 428604, 447954	663	82	13288	0.7332524003973072	1.0	0.9999848149665437	99.99999999999999
Annotation Cluster 147	Enrichment Score: 0.07517071364225755
Category	Term	Count	%	PValue	Genes	List Total	Pop Hits	Pop Total	Fold Enrichment	Bonferroni	Benjamini	FDR
INTERPRO	IPR000961:AGC-kinase, C-terminal	3	0.18083182640144665	0.8215199571436442	441205, 422604, 422282	1033	53	17763	0.9733328462620323	1.0	0.99999617637898	99.99999999989956
SMART	SM00133:S_TK_X	3	0.18083182640144665	0.8463771178067174	441205, 422604, 422282	563	53	9131	0.9180267435235766	1.0	0.9997557333167973	99.99999999574406
UP_SEQ_FEATURE	domain:AGC-kinase C-terminal	3	0.18083182640144665	0.8556690574216301	441205, 422604, 422282	1011	53	16021	0.8969822518336039	1.0	0.9999999999999483	99.99999999999972
Annotation Cluster 148	Enrichment Score: 0.07073535746591253
Category	Term	Count	%	PValue	Genes	List Total	Pop Hits	Pop Total	Fold Enrichment	Bonferroni	Benjamini	FDR
UP_SEQ_FEATURE	domain:MARVEL	3	0.18083182640144665	0.4943816800522094	426962, 439210, 469250	1011	26	16021	1.8284638210454236	1.0	0.9999984807107999	99.99924457857917
INTERPRO	IPR008253:Marvel	3	0.18083182640144665	0.5086067253489086	426962, 439210, 469250	1033	29	17763	1.7788496845478519	1.0	0.9981211747355037	99.99886977884678
SP_PIR_KEYWORDS	chemotaxis	3	0.18083182640144665	0.8827011670021143	426962, 439210, 469250	1039	62	17854	0.8314756745009159	1.0	0.9987683290657262	99.99999999998063
GOTERM_BP_FAT	GO:0006935~chemotaxis	4	0.24110910186859552	0.9100449460286151	426962, 439210, 451021, 469250	671	109	13588	0.7431329386510616	1.0	0.9999936190062109	100.0
GOTERM_BP_FAT	GO:0042330~taxis	4	0.24110910186859552	0.9100449460286151	426962, 439210, 451021, 469250	671	109	13588	0.7431329386510616	1.0	0.9999936190062109	100.0
GOTERM_MF_FAT	GO:0005125~cytokine activity	6	0.3616636528028933	0.949286967540333	426962, 433774, 439210, 457622, 455520, 469250	663	180	13288	0.6680744092508799	1.0	0.9999963716949483	100.0
SP_PIR_KEYWORDS	cytokine	6	0.3616636528028933	0.9790959126698028	426962, 433774, 439210, 457622, 455520, 469250	1039	177	17854	0.5825027324187207	1.0	0.9999553161102164	100.0
GOTERM_BP_FAT	GO:0007626~locomotory behavior	7	0.42194092827004215	0.9799158560897756	453471, 426962, 439210, 451021, 469250, 477083, 475000	671	239	13588	0.5931071466430545	1.0	0.9999999545422913	100.0
GOTERM_BP_FAT	GO:0007610~behavior	11	0.6630500301386377	0.9961011215825639	453471, 426962, 439210, 431716, 451021, 469250, 471859, 477083, 445387, 475000, 443511	671	405	13588	0.5500101194090266	1.0	0.999999999566362	100.0
GOTERM_CC_FAT	GO:0005615~extracellular space	12	0.7233273056057866	0.9995942956440875	480445, 451622, 465840, 466839, 426962, 433774, 439210, 457622, 455520, 469250, 464191, 469288	610	511	12504	0.4813705046357191	1.0	0.9999999264980182	100.0
GOTERM_CC_FAT	GO:0044421~extracellular region part	18	1.0849909584086799	0.9999734648160447	456682, 451622, 480445, 430590, 479811, 466839, 450501, 433774, 455520, 476862, 464191, 439938, 469288, 465840, 426962, 439210, 457622, 469250	610	774	12504	0.476706061761342	1.0	0.9999999996385796	100.0
Annotation Cluster 149	Enrichment Score: 0.07033721630908435
Category	Term	Count	%	PValue	Genes	List Total	Pop Hits	Pop Total	Fold Enrichment	Bonferroni	Benjamini	FDR
SP_PIR_KEYWORDS	antibiotic	4	0.24110910186859552	0.6516285082037307	431790, 444953, 463001, 477253	1039	57	17854	1.2058828495685798	1.0	0.9858030459979442	99.99994445701927
SP_PIR_KEYWORDS	Antimicrobial	4	0.24110910186859552	0.7642710320832675	431790, 444953, 463001, 477253	1039	68	17854	1.010813565079545	1.0	0.9940044428941707	99.99999973232408
GOTERM_BP_FAT	GO:0042742~defense response to bacterium	4	0.24110910186859552	0.9067953691527668	431790, 444953, 463001, 477253	671	108	13588	0.7500137991941271	1.0	0.9999926561304533	100.0
GOTERM_BP_FAT	GO:0009617~response to bacterium	4	0.24110910186859552	0.9853896824792073	431790, 444953, 463001, 477253	671	157	13588	0.515933059318253	1.0	0.999999982483556	100.0
GOTERM_BP_FAT	GO:0006952~defense response	9	0.5424954792043399	0.9998828953773111	428862, 431790, 444953, 463001, 482302, 435914, 473675, 462386, 477253	671	448	13588	0.4068155205450288	1.0	0.9999999999999769	100.0
Annotation Cluster 150	Enrichment Score: 0.06582010665952875
Category	Term	Count	%	PValue	Genes	List Total	Pop Hits	Pop Total	Fold Enrichment	Bonferroni	Benjamini	FDR
UP_SEQ_FEATURE	domain:C2	5	0.3013863773357444	0.6285471777891327	440427, 429830, 433959, 464398, 448676	1011	68	16021	1.1651975330191422	1.0	0.999999983917345	99.9999963497946
INTERPRO	IPR000008:C2 calcium-dependent membrane targeting	5	0.3013863773357444	0.948452515672864	440427, 429830, 433959, 464398, 448676	1033	130	17763	0.6613671904088168	1.0	0.9999999984525574	100.0
INTERPRO	IPR018029:C2 membrane targeting protein	4	0.24110910186859552	0.9500490732493002	440427, 429830, 433959, 448676	1033	106	17763	0.6488885641746882	1.0	0.9999999985871497	100.0
SMART	SM00239:C2	5	0.3013863773357444	0.9629861947945726	440427, 429830, 433959, 464398, 448676	563	130	9131	0.6237874026506353	1.0	0.999998335072067	100.0
Annotation Cluster 151	Enrichment Score: 0.06336140495937663
Category	Term	Count	%	PValue	Genes	List Total	Pop Hits	Pop Total	Fold Enrichment	Bonferroni	Benjamini	FDR
GOTERM_MF_FAT	GO:0004869~cysteine-type endopeptidase inhibitor activity	3	0.18083182640144665	0.5854179661946683	465685, 456960, 466561	663	39	13288	1.5417101751943383	1.0	0.9965415942306683	99.99977818958239
GOTERM_MF_FAT	GO:0004857~enzyme inhibitor activity	10	0.6027727546714888	0.8607382137926587	465840, 463001, 430305, 426127, 465685, 471912, 456960, 433784, 452089, 466561	663	243	13288	0.8247832212973825	1.0	0.999938515313376	99.99999999997809
GOTERM_MF_FAT	GO:0030414~peptidase inhibitor activity	7	0.42194092827004215	0.8775416620979846	465840, 463001, 426127, 465685, 471912, 456960, 466561	663	176	13288	0.797134238310709	1.0	0.9999510987471966	99.99999999999673
GOTERM_MF_FAT	GO:0004866~endopeptidase inhibitor activity	6	0.3616636528028933	0.9086322122675603	465840, 426127, 465685, 471912, 456960, 466561	663	161	13288	0.7469154886034681	1.0	0.999974248549993	99.99999999999996
SP_PIR_KEYWORDS	Serine protease inhibitor	3	0.18083182640144665	0.9557120866675182	465840, 426127, 471912	1039	82	17854	0.6286767295006925	1.0	0.9997716441314554	100.0
SP_PIR_KEYWORDS	protease inhibitor	4	0.24110910186859552	0.9563940514441424	465840, 426127, 465685, 471912	1039	109	17854	0.630599288306505	1.0	0.9997509113275601	100.0
GOTERM_MF_FAT	GO:0004867~serine-type endopeptidase inhibitor activity	3	0.18083182640144665	0.980648156343696	465840, 426127, 471912	663	115	13288	0.5228408420224278	1.0	0.9999998633709095	100.0
Annotation Cluster 152	Enrichment Score: 0.062340033703134574
Category	Term	Count	%	PValue	Genes	List Total	Pop Hits	Pop Total	Fold Enrichment	Bonferroni	Benjamini	FDR
GOTERM_BP_FAT	GO:0007268~synaptic transmission	8	0.48221820373719104	0.7807735424065282	473740, 443246, 442354, 449419, 459289, 428345, 475000, 443511	671	178	13588	0.9101291046400644	1.0	0.9999125664645785	99.99999999915414
GOTERM_BP_FAT	GO:0019226~transmission of nerve impulse	9	0.5424954792043399	0.8742852693093696	473740, 443246, 442354, 449419, 459289, 473043, 428345, 475000, 443511	671	226	13588	0.8064307663901455	1.0	0.9999849627322422	99.99999999999993
GOTERM_BP_FAT	GO:0007267~cell-cell signaling	10	0.6027727546714888	0.9523611034931958	473740, 443246, 442354, 433774, 449419, 459289, 473675, 428345, 475000, 443511	671	290	13588	0.6982887095945322	1.0	0.9999992455000405	100.0
Annotation Cluster 153	Enrichment Score: 0.06035468806616121
Category	Term	Count	%	PValue	Genes	List Total	Pop Hits	Pop Total	Fold Enrichment	Bonferroni	Benjamini	FDR
SP_PIR_KEYWORDS	vision	4	0.24110910186859552	0.7368785529315871	429830, 427209, 435092, 435816	1039	65	17854	1.057466498852447	1.0	0.9931372690671284	99.99999879843135
GOTERM_BP_FAT	GO:0007601~visual perception	4	0.24110910186859552	0.8809236911074758	429830, 427209, 435092, 435816	671	101	13588	0.80199495359372	1.0	0.9999865007210469	99.99999999999997
GOTERM_BP_FAT	GO:0050953~sensory perception of light stimulus	4	0.24110910186859552	0.8849748465792222	429830, 427209, 435092, 435816	671	102	13588	0.7941322579702522	1.0	0.9999870059381222	99.99999999999997
SP_PIR_KEYWORDS	sensory transduction	5	0.3013863773357444	0.9984265344877052	445286, 429830, 427209, 435092, 435816	1039	209	17854	0.4110964259892885	1.0	0.9999992371319562	100.0
Annotation Cluster 154	Enrichment Score: 0.05773244332376204
Category	Term	Count	%	PValue	Genes	List Total	Pop Hits	Pop Total	Fold Enrichment	Bonferroni	Benjamini	FDR
GOTERM_BP_FAT	GO:0035107~appendage morphogenesis	5	0.3013863773357444	0.8250700260978192	433101, 455285, 433908, 461389, 457761	671	115	13588	0.8804509816626709	1.0	0.9999600371434436	99.99999999998093
GOTERM_BP_FAT	GO:0035108~limb morphogenesis	5	0.3013863773357444	0.8250700260978192	433101, 455285, 433908, 461389, 457761	671	115	13588	0.8804509816626709	1.0	0.9999600371434436	99.99999999998093
GOTERM_BP_FAT	GO:0048736~appendage development	5	0.3013863773357444	0.8446196608403946	433101, 455285, 433908, 461389, 457761	671	119	13588	0.850855990682413	1.0	0.9999688293250194	99.99999999999739
GOTERM_BP_FAT	GO:0060173~limb development	5	0.3013863773357444	0.8446196608403946	433101, 455285, 433908, 461389, 457761	671	119	13588	0.850855990682413	1.0	0.9999688293250194	99.99999999999739
GOTERM_BP_FAT	GO:0030326~embryonic limb morphogenesis	4	0.24110910186859552	0.8634246132637079	455285, 433908, 461389, 457761	671	97	13588	0.8350669104429456	1.0	0.9999823804716085	99.9999999999997
GOTERM_BP_FAT	GO:0035113~embryonic appendage morphogenesis	4	0.24110910186859552	0.8634246132637079	455285, 433908, 461389, 457761	671	97	13588	0.8350669104429456	1.0	0.9999823804716085	99.9999999999997
GOTERM_BP_FAT	GO:0003002~regionalization	7	0.42194092827004215	0.9562020774229406	470197, 433908, 462393, 461389, 457761, 479127, 450367	671	214	13588	0.6623953647088319	1.0	0.999999349635673	100.0
GOTERM_BP_FAT	GO:0048598~embryonic morphogenesis	9	0.5424954792043399	0.9973278068458848	470197, 455285, 433908, 462393, 472218, 461389, 457761, 479127, 430589	671	359	13588	0.507669507532515	1.0	0.9999999998209691	100.0
Annotation Cluster 155	Enrichment Score: 0.05333319674809533
Category	Term	Count	%	PValue	Genes	List Total	Pop Hits	Pop Total	Fold Enrichment	Bonferroni	Benjamini	FDR
GOTERM_BP_FAT	GO:0002443~leukocyte mediated immunity	6	0.3616636528028933	0.4486864277040319	428862, 482302, 456527, 464191, 473675, 465855	671	89	13588	1.3651936569600964	1.0	0.9951083715718394	99.99547506236794
GOTERM_BP_FAT	GO:0002252~immune effector process	6	0.3616636528028933	0.7506426979606545	428862, 482302, 456527, 464191, 473675, 465855	671	126	13588	0.9643034561067348	1.0	0.9998516341186348	99.99999999263999
GOTERM_BP_FAT	GO:0002526~acute inflammatory response	3	0.18083182640144665	0.914078235481377	428862, 482302, 473675	671	81	13588	0.750013799194127	1.0	0.9999941230612595	100.0
GOTERM_BP_FAT	GO:0048584~positive regulation of response to stimulus	5	0.3013863773357444	0.9837207871870488	428862, 482302, 476658, 473675, 454249	671	186	13588	0.5443648542538019	1.0	0.999999975832808	100.0
SP_PIR_KEYWORDS	immune response	6	0.3616636528028933	0.9842348415422402	428862, 482302, 455520, 423347, 453515, 454249	1039	184	17854	0.560342302381052	1.0	0.9999747953701394	100.0
GOTERM_BP_FAT	GO:0050778~positive regulation of immune response	3	0.18083182640144665	0.9919075905582716	428862, 482302, 454249	671	136	13588	0.4466993951082669	1.0	0.9999999964512643	100.0
GOTERM_BP_FAT	GO:0002684~positive regulation of immune system process	5	0.3013863773357444	0.992284757347767	428862, 482302, 458959, 473675, 454249	671	206	13588	0.49151389753013186	1.0	0.9999999969291289	100.0
GOTERM_BP_FAT	GO:0006954~inflammatory response	4	0.24110910186859552	0.9991378157919512	428862, 482302, 435914, 473675	671	225	13588	0.360006623613181	1.0	0.9999999999910457	100.0
GOTERM_BP_FAT	GO:0006955~immune response	11	0.6630500301386377	0.9995312898869725	428862, 457622, 482302, 456527, 455520, 423347, 464191, 473675, 453515, 454249, 465855	671	471	13588	0.4729386377083986	1.0	0.999999999998398	100.0
GOTERM_BP_FAT	GO:0009611~response to wounding	7	0.42194092827004215	0.9995592881555163	428862, 451622, 482302, 435914, 471859, 473675, 439729	671	347	13588	0.4085089569097695	1.0	0.999999999998634	100.0
Annotation Cluster 156	Enrichment Score: 0.05281467669479878
Category	Term	Count	%	PValue	Genes	List Total	Pop Hits	Pop Total	Fold Enrichment	Bonferroni	Benjamini	FDR
INTERPRO	IPR011705:BTB/Kelch-associated	3	0.18083182640144665	0.795597436935285	424315, 433636, 449314	1033	50	17763	1.0317328170377542	1.0	0.9999924734865228	99.99999999911672
INTERPRO	IPR013089:Kelch related	4	0.24110910186859552	0.8731747380910599	424315, 437254, 433636, 449314	1033	84	17763	0.8188355690775826	1.0	0.9999995718206001	99.99999999999957
INTERPRO	IPR015915:Kelch-type beta propeller	3	0.18083182640144665	0.9073685138166833	424315, 433636, 449314	1033	67	17763	0.7699498634610106	1.0	0.9999999431939088	100.0
INTERPRO	IPR006652:Kelch repeat type 1	3	0.18083182640144665	0.9073685138166833	424315, 433636, 449314	1033	67	17763	0.7699498634610106	1.0	0.9999999431939088	100.0
SP_PIR_KEYWORDS	kelch repeat	3	0.18083182640144665	0.9119179077472674	424315, 433636, 449314	1039	68	17854	0.7581101738096586	1.0	0.9992106778712615	99.99999999999962
SMART	SM00612:Kelch	3	0.18083182640144665	0.9242601908451872	424315, 433636, 449314	563	67	9131	0.7262002598022322	1.0	0.9999797768611838	99.99999999999947
Annotation Cluster 157	Enrichment Score: 0.049260279612635724
Category	Term	Count	%	PValue	Genes	List Total	Pop Hits	Pop Total	Fold Enrichment	Bonferroni	Benjamini	FDR
INTERPRO	IPR000504:RNA recognition motif, RNP-1	11	0.6630500301386377	0.793753903045061	448144, 471580, 440149, 451145, 469658, 477087, 451664, 434040, 453908, 469682, 441535	1033	212	17763	0.8922217757401962	1.0	0.9999925594451103	99.99999999897997
INTERPRO	IPR012677:Nucleotide-binding, alpha-beta plait	11	0.6630500301386377	0.7984113071765928	448144, 471580, 440149, 451145, 469658, 477087, 451664, 434040, 453908, 469682, 441535	1033	213	17763	0.8880329411123079	1.0	0.9999920673449273	99.99999999929273
SMART	SM00360:RRM	11	0.6630500301386377	0.8486980087471394	448144, 471580, 440149, 451145, 469658, 477087, 451664, 434040, 453908, 469682, 441535	563	212	9131	0.841524514896612	1.0	0.9997309010652781	99.99999999649478
UP_SEQ_FEATURE	domain:RRM	4	0.24110910186859552	0.9534915485504903	451145, 469658, 477087, 453908	1011	99	16021	0.6402701595579934	1.0	1.0	100.0
GOTERM_MF_FAT	GO:0003723~RNA binding	23	1.3863773357444245	0.9890448819524802	468938, 421644, 471580, 451612, 469658, 434480, 453893, 477087, 437751, 422225, 434040, 481242, 451080, 448144, 462440, 451145, 475531, 478732, 470220, 453908, 469682, 439118, 441535	663	672	13288	0.6859692594986713	1.0	0.9999999652718801	100.0
SP_PIR_KEYWORDS	rna-binding	16	0.9644364074743821	0.998250964706754	468938, 421644, 471580, 451612, 469658, 453893, 434480, 477087, 422225, 451145, 475531, 478732, 453908, 469682, 441535, 439118	1039	485	17854	0.5668892571167756	1.0	0.9999992638026296	100.0
Annotation Cluster 158	Enrichment Score: 0.04734011153018042
Category	Term	Count	%	PValue	Genes	List Total	Pop Hits	Pop Total	Fold Enrichment	Bonferroni	Benjamini	FDR
GOTERM_BP_FAT	GO:0010629~negative regulation of gene expression	19	1.1452682338758287	0.7287582940240508	462972, 453337, 437468, 453893, 477269, 433925, 456972, 481279, 428360, 466362, 470197, 470341, 433908, 469250, 449166, 470220, 457761, 426585, 479127	671	410	13588	0.9384318999672858	1.0	0.9998185373380266	99.99999996975595
GOTERM_BP_FAT	GO:0000122~negative regulation of transcription from RNA polymerase II promoter	10	0.6027727546714888	0.8099045344621248	481279, 466362, 470197, 462972, 470341, 437468, 477269, 433908, 449166, 457761	671	231	13588	0.8766395055515772	1.0	0.9999474364890697	99.9999999999229
GOTERM_BP_FAT	GO:0045892~negative regulation of transcription, DNA-dependent	13	0.7836045810729355	0.8369604572000694	481279, 466362, 470197, 462972, 470341, 437468, 477269, 433908, 469250, 449166, 457761, 479127, 456972	671	308	13588	0.8547235179127877	1.0	0.9999681209344479	99.99999999999415
GOTERM_BP_FAT	GO:0051253~negative regulation of RNA metabolic process	13	0.7836045810729355	0.843062787308861	481279, 466362, 470197, 462972, 470341, 437468, 477269, 433908, 469250, 449166, 457761, 479127, 456972	671	310	13588	0.849209172635931	1.0	0.9999703635050335	99.99999999999693
GOTERM_BP_FAT	GO:0016481~negative regulation of transcription	15	0.9041591320072333	0.8835667166587895	462972, 453337, 437468, 477269, 456972, 481279, 428360, 466362, 470197, 470341, 433908, 469250, 449166, 457761, 479127	671	372	13588	0.8165472813807029	1.0	0.9999866398250764	99.99999999999997
GOTERM_BP_FAT	GO:0045934~negative regulation of nucleobase, nucleoside, nucleotide and nucleic acid metabolic process	15	0.9041591320072333	0.929526894417546	462972, 453337, 437468, 477269, 456972, 481279, 428360, 466362, 470197, 470341, 433908, 469250, 449166, 457761, 479127	671	397	13588	0.7651274273894748	1.0	0.9999972062399047	100.0
GOTERM_BP_FAT	GO:0051172~negative regulation of nitrogen compound metabolic process	15	0.9041591320072333	0.9352285393266891	462972, 453337, 437468, 477269, 456972, 481279, 428360, 466362, 470197, 470341, 433908, 469250, 449166, 457761, 479127	671	401	13588	0.7574952336000536	1.0	0.9999978323712985	100.0
GOTERM_BP_FAT	GO:0010605~negative regulation of macromolecule metabolic process	19	1.1452682338758287	0.9462165020696537	462972, 453337, 437468, 453893, 477269, 433925, 456972, 481279, 428360, 466362, 470197, 470341, 433908, 469250, 449166, 470220, 457761, 426585, 479127	671	506	13588	0.7603894841632157	1.0	0.9999988208907176	100.0
GOTERM_BP_FAT	GO:0010558~negative regulation of macromolecule biosynthetic process	15	0.9041591320072333	0.9552754707531911	462972, 453337, 437468, 477269, 456972, 481279, 428360, 466362, 470197, 470341, 433908, 469250, 449166, 457761, 479127	671	418	13588	0.7266880111809126	1.0	0.9999993121521464	100.0
GOTERM_BP_FAT	GO:0031327~negative regulation of cellular biosynthetic process	15	0.9041591320072333	0.9659432818077228	462972, 453337, 437468, 477269, 456972, 481279, 428360, 466362, 470197, 470341, 433908, 469250, 449166, 457761, 479127	671	430	13588	0.706408345752608	1.0	0.9999997228112927	100.0
GOTERM_BP_FAT	GO:0009890~negative regulation of biosynthetic process	15	0.9041591320072333	0.968961380009306	462972, 453337, 437468, 477269, 456972, 481279, 428360, 466362, 470197, 470341, 433908, 469250, 449166, 457761, 479127	671	434	13588	0.6998976697548882	1.0	0.9999998090164	100.0
GOTERM_BP_FAT	GO:0006357~regulation of transcription from RNA polymerase II promoter	17	1.024713682941531	0.9989417477014113	440094, 462972, 447793, 437468, 477269, 462818, 481279, 466362, 470197, 470341, 482478, 437778, 433908, 449166, 463493, 457761, 462726	671	616	13588	0.5588576847891303	1.0	0.9999999999879412	100.0
Annotation Cluster 159	Enrichment Score: 0.04152668571709898
Category	Term	Count	%	PValue	Genes	List Total	Pop Hits	Pop Total	Fold Enrichment	Bonferroni	Benjamini	FDR
GOTERM_BP_FAT	GO:0001892~embryonic placenta development	3	0.18083182640144665	0.8101508582510806	433908, 461814, 479127	671	61	13588	0.9959199628643327	1.0	0.9999459559998983	99.99999999992455
GOTERM_BP_FAT	GO:0001890~placenta development	3	0.18083182640144665	0.9328666157234276	433908, 461814, 479127	671	87	13588	0.698288709594532	1.0	0.9999976148647699	100.0
GOTERM_BP_FAT	GO:0048568~embryonic organ development	6	0.3616636528028933	0.993194932614972	433908, 472218, 461814, 457761, 479127, 430589	671	241	13588	0.5041586534002015	1.0	0.9999999976378431	100.0
Annotation Cluster 160	Enrichment Score: 0.04054185004394167
Category	Term	Count	%	PValue	Genes	List Total	Pop Hits	Pop Total	Fold Enrichment	Bonferroni	Benjamini	FDR
GOTERM_CC_FAT	GO:0005789~endoplasmic reticulum membrane	6	0.3616636528028933	0.8686761655604728	434273, 435618, 440571, 440472, 450661, 456310	610	152	12504	0.8091458153580673	1.0	0.997285124050394	99.99999999988273
GOTERM_CC_FAT	GO:0042175~nuclear envelope-endoplasmic reticulum network	6	0.3616636528028933	0.8952989413066538	434273, 435618, 440571, 440472, 450661, 456310	610	160	12504	0.768688524590164	1.0	0.998333618841893	99.99999999999454
GOTERM_CC_FAT	GO:0044432~endoplasmic reticulum part	7	0.42194092827004215	0.9717364047595338	434273, 435618, 440571, 440472, 426848, 450661, 456310	610	231	12504	0.6211624441132638	1.0	0.9998863760724579	100.0
Annotation Cluster 161	Enrichment Score: 0.03216510956385486
Category	Term	Count	%	PValue	Genes	List Total	Pop Hits	Pop Total	Fold Enrichment	Bonferroni	Benjamini	FDR
GOTERM_MF_FAT	GO:0019001~guanyl nucleotide binding	15	0.9041591320072333	0.8714990600571391	469754, 481843, 463364, 435092, 439425, 445993, 456310, 433211, 449072, 430360, 465134, 452887, 435872, 444095, 448632	663	363	13288	0.8281914164267105	1.0	0.9999473575823172	99.99999999999332
GOTERM_MF_FAT	GO:0032561~guanyl ribonucleotide binding	15	0.9041591320072333	0.8714990600571391	469754, 481843, 463364, 435092, 439425, 445993, 456310, 433211, 449072, 430360, 465134, 452887, 435872, 444095, 448632	663	363	13288	0.8281914164267105	1.0	0.9999473575823172	99.99999999999332
GOTERM_MF_FAT	GO:0003924~GTPase activity	5	0.3013863773357444	0.8868189332241285	449072, 465134, 445993, 456310, 448632	663	128	13288	0.7828996983408748	1.0	0.9999573396946456	99.99999999999898
GOTERM_MF_FAT	GO:0005525~GTP binding	14	0.8438818565400843	0.903061248084335	469754, 481843, 463364, 439425, 445993, 456310, 433211, 449072, 430360, 465134, 452887, 435872, 444095, 448632	663	354	13288	0.7926306550434168	1.0	0.9999712917331972	99.9999999999999
INTERPRO	IPR013753:Ras	5	0.3013863773357444	0.9264920321739343	449072, 439425, 465134, 444095, 433211	1033	121	17763	0.7105597913483155	1.0	0.9999999842787894	100.0
SP_PIR_KEYWORDS	gtp-binding	13	0.7836045810729355	0.955867343474557	469754, 449072, 481843, 430360, 463364, 439425, 465134, 445993, 456310, 444095, 435872, 448632, 433211	1039	313	17854	0.7137054245449821	1.0	0.9997587030237562	100.0
INTERPRO	IPR005225:Small GTP-binding protein	6	0.3616636528028933	0.9650295723181808	449072, 463364, 439425, 465134, 444095, 433211	1033	164	17763	0.629105376242533	1.0	0.9999999998565099	100.0
UP_SEQ_FEATURE	nucleotide phosphate-binding region:GTP	10	0.6027727546714888	0.9914032347183264	469754, 481843, 430360, 463364, 465134, 445993, 456310, 444095, 448632, 433211	1011	274	16021	0.5783462207686254	1.0	1.0	100.0
INTERPRO	IPR001806:Ras GTPase	3	0.18083182640144665	0.9963174528401226	439425, 444095, 433211	1033	130	17763	0.3968203142452901	1.0	0.9999999999999999	100.0
Annotation Cluster 162	Enrichment Score: 0.026816733069422408
Category	Term	Count	%	PValue	Genes	List Total	Pop Hits	Pop Total	Fold Enrichment	Bonferroni	Benjamini	FDR
GOTERM_BP_FAT	GO:0014031~mesenchymal cell development	3	0.18083182640144665	0.6812598504733439	433908, 457761, 479127	671	47	13588	1.2925769730792402	1.0	0.9997177380059126	99.99999954505591
GOTERM_BP_FAT	GO:0048762~mesenchymal cell differentiation	3	0.18083182640144665	0.7032909633004742	433908, 457761, 479127	671	49	13588	1.2398187292800877	1.0	0.9997813687682617	99.99999986341876
GOTERM_BP_FAT	GO:0060485~mesenchyme development	3	0.18083182640144665	0.7138233060992101	433908, 457761, 479127	671	50	13588	1.2150223546944858	1.0	0.9997964338874253	99.9999999255788
GOTERM_BP_FAT	GO:0048729~tissue morphogenesis	7	0.42194092827004215	0.979260333966263	470197, 433908, 462393, 432170, 457761, 479127, 430589	671	238	13588	0.5955991934776892	1.0	0.9999999522004814	100.0
GOTERM_BP_FAT	GO:0007389~pattern specification process	8	0.48221820373719104	0.9881366664640038	470197, 433908, 462393, 461389, 457761, 479127, 430589, 450367	671	284	13588	0.570433030372998	1.0	0.9999999889027394	100.0
GOTERM_BP_FAT	GO:0048598~embryonic morphogenesis	9	0.5424954792043399	0.9973278068458848	470197, 455285, 433908, 462393, 472218, 461389, 457761, 479127, 430589	671	359	13588	0.507669507532515	1.0	0.9999999998209691	100.0
GOTERM_BP_FAT	GO:0006357~regulation of transcription from RNA polymerase II promoter	17	1.024713682941531	0.9989417477014113	440094, 462972, 447793, 437468, 477269, 462818, 481279, 466362, 470197, 470341, 482478, 437778, 433908, 449166, 463493, 457761, 462726	671	616	13588	0.5588576847891303	1.0	0.9999999999879412	100.0
GOTERM_BP_FAT	GO:0051254~positive regulation of RNA metabolic process	10	0.6027727546714888	0.999021859371323	440094, 433908, 437778, 430366, 462818, 470220, 463493, 457761, 479127, 462726	671	419	13588	0.48330244816805323	1.0	0.9999999999880396	100.0
GOTERM_BP_FAT	GO:0045893~positive regulation of transcription, DNA-dependent	9	0.5424954792043399	0.999625690311361	440094, 433908, 437778, 430366, 462818, 463493, 457761, 479127, 462726	671	416	13588	0.4381090221254156	1.0	0.999999999999083	100.0
GOTERM_BP_FAT	GO:0045944~positive regulation of transcription from RNA polymerase II promoter	7	0.42194092827004215	0.9997105073017566	440094, 433908, 437778, 462818, 463493, 457761, 462726	671	358	13588	0.3959570057198045	1.0	0.9999999999995538	100.0
GOTERM_BP_FAT	GO:0045935~positive regulation of nucleobase, nucleoside, nucleotide and nucleic acid metabolic process	11	0.6630500301386377	0.9998768405997335	440094, 433908, 437778, 430366, 476658, 462818, 470220, 463493, 457761, 479127, 462726	671	510	13588	0.43677274188363874	1.0	0.9999999999999742	100.0
GOTERM_BP_FAT	GO:0051173~positive regulation of nitrogen compound metabolic process	11	0.6630500301386377	0.9999299422761985	440094, 433908, 437778, 430366, 476658, 462818, 470220, 463493, 457761, 479127, 462726	671	526	13588	0.4234868790126535	1.0	0.9999999999999956	100.0
GOTERM_BP_FAT	GO:0045941~positive regulation of transcription	9	0.5424954792043399	0.9999572904504783	440094, 433908, 437778, 430366, 462818, 463493, 457761, 479127, 462726	671	475	13588	0.38369126990352187	1.0	0.9999999999999991	100.0
GOTERM_BP_FAT	GO:0010628~positive regulation of gene expression	9	0.5424954792043399	0.9999739419249117	440094, 433908, 437778, 430366, 462818, 463493, 457761, 479127, 462726	671	488	13588	0.3734699860741248	1.0	0.9999999999999998	100.0
GOTERM_BP_FAT	GO:0010557~positive regulation of macromolecule biosynthetic process	9	0.5424954792043399	0.9999948976090179	440094, 433908, 437778, 430366, 462818, 463493, 457761, 479127, 462726	671	530	13588	0.3438742513286281	1.0	1.0	100.0
GOTERM_BP_FAT	GO:0010604~positive regulation of macromolecule metabolic process	12	0.7233273056057866	0.999995406233079	440094, 442504, 433908, 437778, 430366, 476658, 462818, 470220, 463493, 457761, 479127, 462726	671	633	13588	0.38389331901879487	1.0	1.0	100.0
GOTERM_BP_FAT	GO:0031328~positive regulation of cellular biosynthetic process	9	0.5424954792043399	0.9999978697007623	440094, 433908, 437778, 430366, 462818, 463493, 457761, 479127, 462726	671	552	13588	0.3301691181235016	1.0	1.0	100.0
GOTERM_BP_FAT	GO:0009891~positive regulation of biosynthetic process	9	0.5424954792043399	0.9999982562757187	440094, 433908, 437778, 430366, 462818, 463493, 457761, 479127, 462726	671	557	13588	0.32720530198235703	1.0	1.0	100.0
Annotation Cluster 163	Enrichment Score: 0.025480525113002164
Category	Term	Count	%	PValue	Genes	List Total	Pop Hits	Pop Total	Fold Enrichment	Bonferroni	Benjamini	FDR
GOTERM_BP_FAT	GO:0022900~electron transport chain	4	0.24110910186859552	0.9191861763313447	435618, 481816, 426833, 446183	671	112	13588	0.7232275920800512	1.0	0.9999953189265687	100.0
SP_PIR_KEYWORDS	electron transport	4	0.24110910186859552	0.9353173996322037	435618, 481816, 426833, 446183	1039	100	17854	0.6873532242540905	1.0	0.9995002578053412	99.99999999999999
GOTERM_MF_FAT	GO:0009055~electron carrier activity	6	0.3616636528028933	0.9754295918040254	448132, 435618, 428058, 481816, 452519, 446183	663	202	13288	0.5953138300255365	1.0	0.9999997368115724	100.0
Annotation Cluster 164	Enrichment Score: 0.021166858858980078
Category	Term	Count	%	PValue	Genes	List Total	Pop Hits	Pop Total	Fold Enrichment	Bonferroni	Benjamini	FDR
GOTERM_MF_FAT	GO:0042803~protein homodimerization activity	7	0.42194092827004215	0.92365464207044	428360, 450733, 472629, 430778, 437468, 423230, 456972	663	193	13288	0.7269203416719419	1.0	0.9999851397895231	100.0
GOTERM_MF_FAT	GO:0046983~protein dimerization activity	12	0.7233273056057866	0.9555180799542468	428360, 450733, 472629, 430778, 437468, 476474, 462818, 461989, 423230, 457761, 474742, 456972	663	340	13288	0.7073729039126964	1.0	0.9999977109130233	100.0
GOTERM_MF_FAT	GO:0042802~identical protein binding	9	0.5424954792043399	0.9789283301588654	428360, 441011, 450733, 472629, 430778, 437468, 423230, 456310, 456972	663	290	13288	0.622000312061164	1.0	0.9999998266518902	100.0
Annotation Cluster 165	Enrichment Score: 0.017970377036322666
Category	Term	Count	%	PValue	Genes	List Total	Pop Hits	Pop Total	Fold Enrichment	Bonferroni	Benjamini	FDR
GOTERM_MF_FAT	GO:0005539~glycosaminoglycan binding	4	0.24110910186859552	0.928010511244537	430590, 451622, 462902, 445495	663	114	13288	0.7032362202640842	1.0	0.999987503370295	100.0
GOTERM_MF_FAT	GO:0001871~pattern binding	4	0.24110910186859552	0.9573328812811234	430590, 451622, 462902, 445495	663	128	13288	0.6263197586726998	1.0	0.999997894613215	100.0
GOTERM_MF_FAT	GO:0030247~polysaccharide binding	4	0.24110910186859552	0.9573328812811234	430590, 451622, 462902, 445495	663	128	13288	0.6263197586726998	1.0	0.999997894613215	100.0
GOTERM_MF_FAT	GO:0030246~carbohydrate binding	8	0.48221820373719104	0.9964135962976246	430590, 451622, 462902, 422776, 445495, 460801, 469344, 423533	663	317	13288	0.5057976600006662	1.0	0.9999999987760495	100.0
Annotation Cluster 166	Enrichment Score: 0.017491840945436515
Category	Term	Count	%	PValue	Genes	List Total	Pop Hits	Pop Total	Fold Enrichment	Bonferroni	Benjamini	FDR
UP_SEQ_FEATURE	repeat:3	5	0.3013863773357444	0.9470623417804439	476627, 441782, 452336, 445495, 444195	1011	119	16021	0.6658271617252242	1.0	1.0	100.0
UP_SEQ_FEATURE	repeat:4	4	0.24110910186859552	0.957767984264343	476627, 441782, 445495, 444195	1011	101	16021	0.627591542537043	1.0	1.0	100.0
UP_SEQ_FEATURE	repeat:1	6	0.3616636528028933	0.9605357508803497	476627, 441782, 452336, 445495, 476863, 444195	1011	148	16021	0.642433234421365	1.0	1.0	100.0
UP_SEQ_FEATURE	repeat:2	6	0.3616636528028933	0.9651736530053416	476627, 441782, 452336, 445495, 476863, 444195	1011	151	16021	0.6296696602275631	1.0	1.0	100.0
UP_SEQ_FEATURE	repeat:5	3	0.18083182640144665	0.9722611215224326	476627, 441782, 445495	1011	84	16021	0.5659530874664406	1.0	1.0	100.0
Annotation Cluster 167	Enrichment Score: 0.016530005180923985
Category	Term	Count	%	PValue	Genes	List Total	Pop Hits	Pop Total	Fold Enrichment	Bonferroni	Benjamini	FDR
SP_PIR_KEYWORDS	microsome	5	0.3013863773357444	0.8403118954584515	448132, 428058, 443480, 426833, 446183	1039	100	17854	0.8591915303176131	1.0	0.9979304333314517	99.99999999868999
UP_SEQ_FEATURE	metal ion-binding site:Iron (heme axial ligand)	4	0.24110910186859552	0.9534915485504903	448132, 428058, 481816, 426833	1011	99	16021	0.6402701595579934	1.0	1.0	100.0
GOTERM_MF_FAT	GO:0009055~electron carrier activity	6	0.3616636528028933	0.9754295918040254	448132, 435618, 428058, 481816, 452519, 446183	663	202	13288	0.5953138300255365	1.0	0.9999997368115724	100.0
GOTERM_MF_FAT	GO:0020037~heme binding	4	0.24110910186859552	0.9770443660241124	448132, 428058, 481816, 426833	663	144	13288	0.5567286743757333	1.0	0.9999997789194796	100.0
GOTERM_MF_FAT	GO:0046906~tetrapyrrole binding	4	0.24110910186859552	0.9826083043582811	448132, 428058, 481816, 426833	663	151	13288	0.530920060331825	1.0	0.9999999008944902	100.0
SP_PIR_KEYWORDS	heme	4	0.24110910186859552	0.9905021716862158	448132, 428058, 481816, 426833	1039	142	17854	0.4840515663761201	1.0	0.9999894573987181	100.0
GOTERM_MF_FAT	GO:0005506~iron ion binding	9	0.5424954792043399	0.9959900504012683	448132, 457698, 446628, 428058, 481816, 426833, 466106, 420697, 472310	663	343	13288	0.5258894766697888	1.0	0.9999999985614632	100.0
SP_PIR_KEYWORDS	iron	10	0.6027727546714888	0.996326141347546	448132, 457698, 446628, 448521, 428058, 481816, 426833, 466106, 420697, 472310	1039	321	17854	0.5353218257430611	1.0	0.999998212015034	100.0
Annotation Cluster 168	Enrichment Score: 0.013394867456966192
Category	Term	Count	%	PValue	Genes	List Total	Pop Hits	Pop Total	Fold Enrichment	Bonferroni	Benjamini	FDR
GOTERM_CC_FAT	GO:0005777~peroxisome	3	0.18083182640144665	0.9653705203889476	461362, 443480, 455568	610	104	12504	0.5912988650693569	1.0	0.9998336180431924	100.0
GOTERM_CC_FAT	GO:0042579~microbody	3	0.18083182640144665	0.9653705203889476	461362, 443480, 455568	610	104	12504	0.5912988650693569	1.0	0.9998336180431924	100.0
SP_PIR_KEYWORDS	peroxisome	3	0.18083182640144665	0.9781992656247007	461362, 443480, 455568	1039	96	17854	0.5369947064485081	1.0	0.9999537583115999	100.0
Annotation Cluster 169	Enrichment Score: 0.012367360684044561
Category	Term	Count	%	PValue	Genes	List Total	Pop Hits	Pop Total	Fold Enrichment	Bonferroni	Benjamini	FDR
GOTERM_CC_FAT	GO:0005773~vacuole	7	0.42194092827004215	0.9366748932573259	480445, 463280, 422776, 483187, 477219, 422050, 429465	610	204	12504	0.7033751205400194	1.0	0.9994095433146194	99.99999999999999
GOTERM_CC_FAT	GO:0005764~lysosome	5	0.3013863773357444	0.9764803567385766	480445, 463280, 483187, 477219, 429465	610	178	12504	0.5757966476330817	1.0	0.9999175768193519	100.0
GOTERM_CC_FAT	GO:0000323~lytic vacuole	5	0.3013863773357444	0.9773012966459863	480445, 463280, 483187, 477219, 429465	610	179	12504	0.5725799065848521	1.0	0.9999129395769994	100.0
SP_PIR_KEYWORDS	lysosome	3	0.18083182640144665	0.9982738423772602	480445, 483187, 429465	1039	144	17854	0.3579964709656721	1.0	0.9999992176162006	100.0
Annotation Cluster 170	Enrichment Score: 0.009112554641315143
Category	Term	Count	%	PValue	Genes	List Total	Pop Hits	Pop Total	Fold Enrichment	Bonferroni	Benjamini	FDR
GOTERM_MF_FAT	GO:0003677~DNA binding	82	4.942736588306208	0.8320399520448303	425743, 445563, 425974, 426457, 428979, 440124, 447793, 439256, 434480, 440917, 465911, 465385, 446119, 434687, 461989, 456527, 466831, 431468, 478803, 429301, 442270, 445247, 440363, 482478, 433908, 455956, 425431, 423741, 463493, 467401, 457761, 469956, 455202, 462972, 437952, 432712, 453446, 450962, 465855, 427231, 459108, 442197, 448768, 435502, 437309, 481134, 440094, 452173, 433101, 437468,…	663	1781	13288	0.922775433327998	1.0	0.9998849408372487	99.99999999965014
SP_PIR_KEYWORDS	dna-binding	61	3.676913803496082	0.9968264241882978	425743, 426457, 425974, 447793, 440124, 439256, 434480, 465385, 465911, 446119, 434687, 461989, 466831, 431468, 478803, 445247, 440363, 470341, 433908, 425431, 455956, 423741, 463493, 467401, 457761, 469956, 462972, 432712, 453446, 450962, 427231, 442197, 448768, 435502, 437309, 440094, 452173, 437468, 457360, 466856, 425408, 475573, 473858, 442347, 470512, 430366, 458077, 479675, 462985, 479127,…	1039	1404	17854	0.7465909309027692	1.0	0.9999984813438049	100.0
GOTERM_BP_FAT	GO:0045449~regulation of transcription	83	5.003013863773358	0.9991304857755052	425743, 428979, 440124, 447793, 457698, 453337, 439256, 465911, 465385, 477269, 461989, 441416, 448788, 472218, 431468, 478803, 482431, 427273, 445247, 428360, 470341, 482478, 433908, 425431, 469250, 455956, 463493, 467401, 457761, 462726, 469956, 455202, 454877, 437491, 462972, 432712, 436432, 459783, 432618, 463592, 453446, 481279, 427231, 442197, 448768, 435502, 454071, 440094, 452173, 441500,…	671	2227	13588	0.7547287489869954	1.0	0.9999999999912695	100.0
GOTERM_BP_FAT	GO:0006350~transcription	63	3.79746835443038	0.9992393332559498	425743, 447793, 457698, 440124, 439256, 477269, 465385, 446119, 461989, 441416, 472218, 431468, 478803, 481242, 482431, 427273, 445247, 470341, 444225, 482478, 433908, 425431, 455956, 463493, 455202, 454877, 432712, 459783, 432618, 463592, 453446, 427438, 481279, 427231, 442197, 448768, 435502, 454071, 440094, 452173, 441500, 462902, 451612, 437468, 466856, 425408, 445787, 475573, 442504, 436366,…	671	1772	13588	0.7199624562241592	1.0	0.9999999999936175	100.0
GOTERM_MF_FAT	GO:0030528~transcription regulator activity	37	2.230259192284509	0.9998625093165933	440094, 447793, 437468, 465385, 461989, 466856, 472218, 425408, 478803, 481242, 475573, 444225, 482478, 433908, 430366, 469250, 425431, 437266, 463493, 467401, 457761, 479675, 479127, 455202, 469956, 462972, 432712, 479594, 462818, 456972, 427438, 473740, 466362, 473518, 459108, 442197, 448768	663	1206	13288	0.6148943567731979	1.0	0.9999999999999782	100.0
SP_PIR_KEYWORDS	transcription regulation	56	3.375527426160337	0.9999907517706512	425743, 447793, 457698, 440124, 439256, 477269, 465385, 461989, 441416, 472218, 431468, 478803, 482431, 427273, 445247, 470341, 482478, 433908, 425431, 455956, 463493, 455202, 432712, 459783, 463592, 453446, 481279, 427231, 442197, 448768, 435502, 470029, 452173, 441500, 440094, 462902, 437468, 466856, 445787, 475573, 442504, 436366, 430366, 437266, 479675, 479127, 468938, 479594, 462818, 477689,…	1039	1546	17854	0.6224414708639887	1.0	0.9999999999085786	100.0
GOTERM_BP_FAT	GO:0051252~regulation of RNA metabolic process	43	2.591922845087402	0.9999926394148291	440094, 447793, 440124, 437468, 477269, 461989, 466856, 425408, 448788, 478803, 448046, 475573, 470197, 470341, 460444, 482478, 433908, 430366, 469250, 455956, 425431, 479931, 470220, 463493, 467401, 457761, 479127, 462726, 467326, 455202, 469956, 430876, 454877, 462972, 432618, 462818, 426341, 456972, 466362, 481279, 437778, 449166, 454071	671	1488	13588	0.5851922183228371	1.0	1.0	100.0
GOTERM_BP_FAT	GO:0006355~regulation of transcription, DNA-dependent	41	2.471368294153104	0.9999965994527596	440094, 447793, 440124, 437468, 477269, 461989, 466856, 425408, 448788, 478803, 448046, 475573, 470197, 470341, 460444, 482478, 433908, 430366, 469250, 455956, 425431, 463493, 467401, 457761, 479127, 462726, 467326, 455202, 469956, 430876, 454877, 462972, 432618, 462818, 426341, 456972, 466362, 481279, 437778, 449166, 454071	671	1465	13588	0.5667339765924223	1.0	1.0	100.0
SP_PIR_KEYWORDS	Transcription	59	3.556359252561784	0.9999999082692205	425743, 447793, 457698, 440124, 439256, 477269, 465385, 461989, 441416, 472218, 431468, 478803, 482431, 427273, 445247, 470341, 482478, 433908, 425431, 455956, 463493, 455202, 454877, 432712, 459783, 432618, 463592, 453446, 481279, 427231, 442197, 448768, 435502, 454071, 470029, 440094, 452173, 441500, 462902, 437468, 466856, 445787, 475573, 442504, 436366, 430366, 437266, 479675, 479127, 468938,…	1039	1769	17854	0.5731181491095441	1.0	0.999999999999984	100.0
Annotation Cluster 171	Enrichment Score: 0.008885732510784877
Category	Term	Count	%	PValue	Genes	List Total	Pop Hits	Pop Total	Fold Enrichment	Bonferroni	Benjamini	FDR
GOTERM_CC_FAT	GO:0005887~integral to plasma membrane	19	1.1452682338758287	0.9633172233416502	433943, 466839, 436753, 428225, 480847, 423377, 454249, 443511, 463562, 424510, 426675, 421226, 473043, 471859, 447789, 473675, 482042, 430713, 480042	610	531	12504	0.7334629989811985	1.0	0.9998196494704392	100.0
GOTERM_CC_FAT	GO:0031226~intrinsic to plasma membrane	19	1.1452682338758287	0.9765057980960984	433943, 466839, 436753, 428225, 480847, 423377, 454249, 443511, 463562, 424510, 426675, 421226, 473043, 471859, 447789, 473675, 482042, 430713, 480042	610	552	12504	0.7055595153243052	1.0	0.999911680853503	100.0
GOTERM_CC_FAT	GO:0044459~plasma membrane part	54	3.25497287522604	0.9997666624794156	480445, 454581, 466839, 458959, 481242, 443511, 443246, 440546, 459289, 447789, 422280, 436380, 482042, 478024, 433943, 451295, 428225, 423377, 445387, 469288, 436877, 421431, 436878, 473675, 435275, 430713, 428862, 433101, 430778, 481226, 436753, 463666, 433797, 437035, 443471, 421226, 478105, 440297, 480847, 459229, 454249, 463562, 424510, 446428, 426675, 471859, 473043, 452336, 449419, 455776,…	610	1633	12504	0.6778392378504814	1.0	0.9999999712681967	100.0
Annotation Cluster 172	Enrichment Score: 0.008092531317759036
Category	Term	Count	%	PValue	Genes	List Total	Pop Hits	Pop Total	Fold Enrichment	Bonferroni	Benjamini	FDR
GOTERM_BP_FAT	GO:0006915~apoptosis	16	0.9644364074743821	0.9730010909797512	430590, 474819, 429254, 443870, 448804, 467470, 463592, 441782, 456527, 453446, 433695, 474742, 430907, 473868, 481816, 440151	671	465	13588	0.6967870134448664	1.0	0.9999998880880429	100.0
GOTERM_BP_FAT	GO:0012501~programmed cell death	16	0.9644364074743821	0.9775973351482906	430590, 474819, 429254, 443870, 448804, 467470, 463592, 441782, 456527, 453446, 433695, 474742, 430907, 473868, 481816, 440151	671	473	13588	0.6850020322449533	1.0	0.9999999464283786	100.0
GOTERM_BP_FAT	GO:0008219~cell death	17	1.024713682941531	0.9817964694025688	430590, 474819, 429254, 443870, 448804, 467470, 456527, 463592, 441782, 453446, 433695, 474742, 430907, 473868, 481816, 440151, 438408	671	507	13588	0.6790065756017836	1.0	0.9999999644130079	100.0
GOTERM_BP_FAT	GO:0016265~death	17	1.024713682941531	0.9863209103900875	430590, 474819, 429254, 443870, 448804, 467470, 456527, 463592, 441782, 453446, 433695, 474742, 430907, 473868, 481816, 440151, 438408	671	519	13588	0.6633070015994303	1.0	0.9999999854501201	100.0
SP_PIR_KEYWORDS	Apoptosis	12	0.7233273056057866	0.9890637859447716	430590, 430907, 473868, 474819, 429254, 443870, 467470, 463592, 440151, 433695, 453446, 429759	1039	337	17854	0.6118871432528995	1.0	0.9999872877641851	100.0
Annotation Cluster 173	Enrichment Score: 0.0055700175823336405
Category	Term	Count	%	PValue	Genes	List Total	Pop Hits	Pop Total	Fold Enrichment	Bonferroni	Benjamini	FDR
UP_SEQ_FEATURE	domain:SH3	6	0.3616636528028933	0.9791325171824066	454581, 422988, 430601, 425729, 477547, 445387	1011	163	16021	0.5833136116218528	1.0	1.0	100.0
INTERPRO	IPR001452:Src homology-3 domain	7	0.42194092827004215	0.9854002075218666	454581, 422988, 430601, 425729, 477547, 439241, 445387	1033	211	17763	0.5704683822483633	1.0	0.9999999999993499	100.0
SMART	SM00326:SH3	7	0.42194092827004215	0.9914190587740969	454581, 422988, 430601, 425729, 477547, 439241, 445387	563	211	9131	0.5380535890161878	1.0	0.9999999910533108	100.0
SP_PIR_KEYWORDS	sh3 domain	6	0.3616636528028933	0.9931355842958366	454581, 422988, 430601, 425729, 477547, 445387	1039	204	17854	0.5054067825397723	1.0	0.9999933508128298	100.0
Annotation Cluster 174	Enrichment Score: 0.0036375602088586628
Category	Term	Count	%	PValue	Genes	List Total	Pop Hits	Pop Total	Fold Enrichment	Bonferroni	Benjamini	FDR
INTERPRO	IPR001849:Pleckstrin homology	9	0.5424954792043399	0.9863354256763947	430907, 472629, 439006, 422282, 440659, 437048, 448676, 468538, 478470	1033	261	17763	0.592949894849284	1.0	0.9999999999995046	100.0
UP_SEQ_FEATURE	domain:PH	7	0.42194092827004215	0.989548767170595	430907, 439006, 422282, 440659, 448676, 468538, 441310	1011	202	16021	0.5491425997199126	1.0	1.0	100.0
SMART	SM00233:PH	9	0.5424954792043399	0.9925812923604165	430907, 472629, 439006, 422282, 440659, 437048, 448676, 468538, 478470	563	261	9131	0.5592576713419489	1.0	0.9999999929449871	100.0
INTERPRO	IPR011993:Pleckstrin homology-type	8	0.48221820373719104	0.9982098241592273	422282, 440659, 429484, 422988, 448676, 468538, 478470, 475000	1033	289	17763	0.47600129967139754	1.0	1.0	100.0
Annotation Cluster 175	Enrichment Score: 0.003049394071793937
Category	Term	Count	%	PValue	Genes	List Total	Pop Hits	Pop Total	Fold Enrichment	Bonferroni	Benjamini	FDR
SP_PIR_KEYWORDS	Monooxygenase	3	0.18083182640144665	0.9882804291116222	448132, 428058, 420697	1039	108	17854	0.4773286279542294	1.0	0.9999860590461686	100.0
COG_ONTOLOGY	Secondary metabolites biosynthesis, transport, and catabolism	3	0.18083182640144665	0.9947561267407995	448132, 428058, 420697	132	109	2040	0.4253544620517098	1.0	0.999999955103488	100.0
GOTERM_MF_FAT	GO:0005506~iron ion binding	9	0.5424954792043399	0.9959900504012683	448132, 457698, 446628, 428058, 481816, 426833, 466106, 420697, 472310	663	343	13288	0.5258894766697888	1.0	0.9999999985614632	100.0
Annotation Cluster 176	Enrichment Score: 0.002817681794385241
Category	Term	Count	%	PValue	Genes	List Total	Pop Hits	Pop Total	Fold Enrichment	Bonferroni	Benjamini	FDR
GOTERM_MF_FAT	GO:0005096~GTPase activator activity	5	0.3013863773357444	0.9879026997734134	433307, 471943, 437048, 443997, 433714	663	192	13288	0.5219331322272499	1.0	0.9999999544597216	100.0
GOTERM_MF_FAT	GO:0008047~enzyme activator activity	6	0.3616636528028933	0.9953786254180221	433307, 471943, 437048, 422988, 443997, 433714	663	249	13288	0.4829453560849734	1.0	0.9999999978500277	100.0
SP_PIR_KEYWORDS	GTPase activation	3	0.18083182640144665	0.9973428344831156	471943, 437048, 443997	1039	136	17854	0.3790550869048293	1.0	0.9999988989128035	100.0
Annotation Cluster 177	Enrichment Score: 0.0025083843010847004
Category	Term	Count	%	PValue	Genes	List Total	Pop Hits	Pop Total	Fold Enrichment	Bonferroni	Benjamini	FDR
GOTERM_BP_FAT	GO:0050767~regulation of neurogenesis	3	0.18083182640144665	0.9903318024992523	421191, 456527, 465855	671	132	13588	0.460235740414578	1.0	0.9999999936649137	100.0
GOTERM_BP_FAT	GO:0051960~regulation of nervous system development	3	0.18083182640144665	0.9952745874815953	421191, 456527, 465855	671	148	13588	0.4104805252346236	1.0	0.9999999991706942	100.0
GOTERM_BP_FAT	GO:0060284~regulation of cell development	3	0.18083182640144665	0.9971286758044523	421191, 456527, 465855	671	159	13588	0.38208250147625344	1.0	0.9999999997878756	100.0
Annotation Cluster 178	Enrichment Score: 0.0013321062054467872
Category	Term	Count	%	PValue	Genes	List Total	Pop Hits	Pop Total	Fold Enrichment	Bonferroni	Benjamini	FDR
GOTERM_MF_FAT	GO:0005529~sugar binding	4	0.24110910186859552	0.994896487602859	422776, 460801, 469344, 423533	663	181	13288	0.44292226027682646	1.0	0.9999999972465209	100.0
GOTERM_MF_FAT	GO:0030246~carbohydrate binding	8	0.48221820373719104	0.9964135962976246	430590, 451622, 462902, 422776, 445495, 460801, 469344, 423533	663	317	13288	0.5057976600006662	1.0	0.9999999987760495	100.0
SP_PIR_KEYWORDS	Lectin	3	0.18083182640144665	0.9995076876140078	460801, 469344, 423533	1039	167	17854	0.30869156777878315	1.0	0.9999999178019744	100.0
Annotation Cluster 179	Enrichment Score: 0.0010538895515383054
Category	Term	Count	%	PValue	Genes	List Total	Pop Hits	Pop Total	Fold Enrichment	Bonferroni	Benjamini	FDR
GOTERM_CC_FAT	GO:0031981~nuclear lumen	30	1.8083182640144666	0.9931786947524148	437339, 477720, 437468, 452152, 477087, 477269, 461989, 425408, 444137, 465930, 428360, 447923, 473858, 470341, 451089, 482478, 433908, 479931, 448759, 456006, 457761, 462972, 429254, 455658, 465904, 427438, 442197, 437778, 453908, 461814	610	883	12504	0.6964335443625493	1.0	0.9999923633243226	100.0
GOTERM_CC_FAT	GO:0031974~membrane-enclosed lumen	41	2.471368294153104	0.9957030447136788	437339, 477720, 437468, 452152, 433774, 477087, 477269, 461989, 425408, 444137, 465930, 482833, 465208, 428360, 473858, 447923, 470341, 451089, 482478, 433908, 481816, 439036, 479931, 448759, 456006, 457761, 429854, 462972, 461342, 429254, 455658, 426848, 465904, 427438, 463280, 452199, 446628, 442197, 437778, 453908, 461814	610	1174	12504	0.715871198369034	1.0	0.99999597960471	100.0
GOTERM_CC_FAT	GO:0044451~nucleoplasm part	13	0.7836045810729355	0.9990321132290868	427438, 462972, 437339, 470341, 429254, 437468, 442197, 477269, 482478, 433908, 461989, 425408, 457761	610	513	12504	0.519451634550858	1.0	0.9999997932230753	100.0
GOTERM_CC_FAT	GO:0005654~nucleoplasm	16	0.9644364074743821	0.9990513107247143	437339, 462972, 429254, 455658, 437468, 452152, 477269, 461989, 425408, 427438, 470341, 442197, 482478, 433908, 453908, 457761	610	599	12504	0.5475355100030105	1.0	0.9999997566727514	100.0
GOTERM_CC_FAT	GO:0070013~intracellular organelle lumen	36	2.1699819168173597	0.9992291434310309	437339, 477720, 437468, 452152, 477087, 477269, 461989, 425408, 444137, 465930, 482833, 428360, 473858, 447923, 470341, 451089, 482478, 433908, 481816, 479931, 448759, 456006, 457761, 461342, 462972, 429254, 455658, 426848, 465904, 427438, 463280, 446628, 442197, 437778, 453908, 461814	610	1133	12504	0.6513159608177912	1.0	0.9999998284637511	100.0
GOTERM_CC_FAT	GO:0043233~organelle lumen	36	2.1699819168173597	0.9992797765561682	437339, 477720, 437468, 452152, 477087, 477269, 461989, 425408, 444137, 465930, 482833, 428360, 473858, 447923, 470341, 451089, 482478, 433908, 481816, 479931, 448759, 456006, 457761, 461342, 462972, 429254, 455658, 426848, 465904, 427438, 463280, 446628, 442197, 437778, 453908, 461814	610	1136	12504	0.649595936273378	1.0	0.9999998357674998	100.0
Annotation Cluster 180	Enrichment Score: 8.121175162815428E-4
Category	Term	Count	%	PValue	Genes	List Total	Pop Hits	Pop Total	Fold Enrichment	Bonferroni	Benjamini	FDR
GOTERM_CC_FAT	GO:0044456~synapse part	5	0.3013863773357444	0.9932407866206159	446428, 459289, 471859, 445387, 450367	610	212	12504	0.4834519022579648	1.0	0.9999918641312091	100.0
GOTERM_CC_FAT	GO:0045202~synapse	6	0.3616636528028933	0.9995943736019605	446428, 459289, 471859, 445387, 439729, 450367	610	319	12504	0.38554910324271546	1.0	0.9999999183693054	100.0
SP_PIR_KEYWORDS	synapse	4	0.24110910186859552	0.9997273194458504	446428, 459289, 445387, 450367	1039	213	17854	0.3227010442507467	1.0	0.999999968079278	100.0
SP_PIR_KEYWORDS	cell junction	8	0.48221820373719104	0.9999807081868075	454581, 433101, 443246, 446428, 459289, 478105, 445387, 450367	1039	392	17854	0.35069042053780125	1.0	0.9999999996504624	100.0
Annotation Cluster 181	Enrichment Score: 5.966390869300835E-4
Category	Term	Count	%	PValue	Genes	List Total	Pop Hits	Pop Total	Fold Enrichment	Bonferroni	Benjamini	FDR
GOTERM_BP_FAT	GO:0016337~cell-cell adhesion	5	0.3013863773357444	0.9975922269547752	463562, 443723, 430778, 433908, 420844	671	236	13588	0.42903331733562355	1.0	0.9999999998660295	100.0
GOTERM_BP_FAT	GO:0007155~cell adhesion	15	0.9041591320072333	0.9989496163723799	430590, 430778, 448823, 445748, 431716, 479463, 483075, 445256, 463562, 443723, 478064, 433908, 478105, 479969, 420844	671	561	13588	0.5414538122524447	1.0	0.9999999999875905	100.0
GOTERM_BP_FAT	GO:0022610~biological adhesion	15	0.9041591320072333	0.998980268759105	430590, 430778, 448823, 445748, 431716, 479463, 483075, 445256, 463562, 443723, 478064, 433908, 478105, 479969, 420844	671	562	13588	0.5404903713053762	1.0	0.9999999999868369	100.0
SP_PIR_KEYWORDS	cell adhesion	11	0.6630500301386377	0.9989871278115284	430590, 430778, 478064, 445748, 431716, 461315, 478105, 479969, 483075, 420844, 445256	1039	380	17854	0.4974266754470391	1.0	0.9999996795231676	100.0
Annotation Cluster 182	Enrichment Score: 5.84934768165827E-4
Category	Term	Count	%	PValue	Genes	List Total	Pop Hits	Pop Total	Fold Enrichment	Bonferroni	Benjamini	FDR
UP_SEQ_FEATURE	domain:Ig-like V-type	3	0.18083182640144665	0.9909917286303483	430778, 461315, 454249	1011	104	16021	0.4571159552613559	1.0	1.0	100.0
UP_SEQ_FEATURE	domain:Ig-like C2-type 1	3	0.18083182640144665	0.9980026513842525	430778, 461315, 483075	1011	130	16021	0.3656927642090847	1.0	1.0	100.0
UP_SEQ_FEATURE	domain:Ig-like C2-type 2	3	0.18083182640144665	0.9981165621148116	430778, 461315, 483075	1011	131	16021	0.3629012163906948	1.0	1.0	100.0
INTERPRO	IPR013151:Immunoglobulin	3	0.18083182640144665	0.9997297646596802	461315, 464191, 483075	1033	178	17763	0.2898125890555489	1.0	1.0	100.0
INTERPRO	IPR003599:Immunoglobulin subtype	7	0.42194092827004215	0.9998086489156264	463562, 430778, 461315, 464191, 473675, 454249, 483075	1033	313	17763	0.3845649477776506	1.0	1.0	100.0
SMART	SM00409:IG	7	0.42194092827004215	0.9999273603681643	463562, 430778, 461315, 464191, 473675, 454249, 483075	563	313	9131	0.36271344179685505	1.0	0.9999999999999974	100.0
INTERPRO	IPR013106:Immunoglobulin V-set	5	0.3013863773357444	0.9999993768745976	430778, 455505, 461315, 464191, 454249	1033	364	17763	0.23620256800314882	1.0	1.0	100.0
SP_PIR_KEYWORDS	Immunoglobulin domain	6	0.3616636528028933	0.9999999374257016	430778, 461315, 443305, 464191, 454249, 483075	1039	443	17854	0.23273811204991776	1.0	0.9999999999999909	100.0
INTERPRO	IPR007110:Immunoglobulin-like	8	0.48221820373719104	0.9999999994528981	463562, 430778, 481826, 461315, 443305, 464191, 454249, 483075	1033	604	17763	0.22775558875005608	1.0	1.0	100.0
INTERPRO	IPR013783:Immunoglobulin-like fold	8	0.48221820373719104	0.999999999932608	463562, 430778, 455505, 461315, 464191, 473675, 454249, 483075	1033	644	17763	0.2136092788898042	1.0	1.0	100.0
Annotation Cluster 183	Enrichment Score: 3.8161241937222985E-4
Category	Term	Count	%	PValue	Genes	List Total	Pop Hits	Pop Total	Fold Enrichment	Bonferroni	Benjamini	FDR
GOTERM_BP_FAT	GO:0006397~mRNA processing	6	0.3616636528028933	0.996847282714203	448144, 462972, 451612, 470851, 470220, 426312	671	262	13588	0.4637489903414068	1.0	0.9999999997265783	100.0
GOTERM_BP_FAT	GO:0016071~mRNA metabolic process	6	0.3616636528028933	0.9993154641274007	448144, 462972, 451612, 470851, 470220, 426312	671	302	13588	0.4023252830114191	1.0	0.9999999999953726	100.0
GOTERM_BP_FAT	GO:0006396~RNA processing	10	0.6027727546714888	0.9994687203217331	445247, 448144, 462972, 451612, 470851, 470220, 456006, 453908, 439118, 426312	671	437	13588	0.46339525350666894	1.0	0.9999999999977753	100.0
GOTERM_BP_FAT	GO:0008380~RNA splicing	3	0.18083182640144665	0.9995865991547207	462972, 470851, 470220	671	201	13588	0.30224436683942435	1.0	0.9999999999988441	100.0
SP_PIR_KEYWORDS	mrna processing	5	0.3013863773357444	0.9996457485095331	462972, 451612, 470851, 470220, 426312	1039	240	17854	0.3579964709656721	1.0	0.9999999549124988	100.0
SP_PIR_KEYWORDS	mrna splicing	3	0.18083182640144665	0.9998695273756101	462972, 470851, 470220	1039	191	17854	0.2699030985290931	1.0	0.9999999905224125	100.0
Annotation Cluster 184	Enrichment Score: 3.1852903242622985E-4
Category	Term	Count	%	PValue	Genes	List Total	Pop Hits	Pop Total	Fold Enrichment	Bonferroni	Benjamini	FDR
GOTERM_CC_FAT	GO:0005576~extracellular region	65	3.918022905364678	0.9890600008124009	430590, 480445, 466839, 450501, 463682, 433774, 463640, 464191, 433607, 474676, 434881, 437085, 448058, 457622, 469250, 462060, 456682, 431790, 446888, 455520, 422474, 477219, 469288, 428061, 444953, 456264, 475887, 439210, 426127, 465685, 451021, 480264, 468856, 470125, 437949, 469036, 461510, 462902, 468469, 448823, 450380, 427579, 476862, 439938, 429229, 443284, 476110, 426962, 440670, 459436,…	610	1680	12504	0.7930913348946135	1.0	0.9999830468260433	100.0
SP_PIR_KEYWORDS	Secreted	46	2.772754671488849	0.9999994108851772	430590, 461510, 463682, 468469, 448823, 427579, 450380, 433774, 429229, 475318, 474676, 443284, 476110, 434881, 437085, 457622, 448058, 440670, 459436, 459267, 477253, 462060, 451622, 456682, 431790, 463001, 446888, 426530, 455520, 422474, 477219, 433316, 428061, 476566, 444953, 475887, 426127, 465685, 451021, 480264, 468856, 470125, 475653, 437949, 469036, 436737	1039	1420	17854	0.556659301332538	1.0	0.9999999999994783	100.0
GOTERM_CC_FAT	GO:0031224~intrinsic to membrane	231	13.924050632911392	0.9999995231151487	425478, 452577, 450047, 456363, 434103, 461673, 450053, 430289, 469250, 443305, 462349, 424307, 449905, 462935, 441613, 462930, 457352, 432250, 421431, 436130, 429754, 442736, 474864, 444195, 475151, 425060, 449229, 464747, 476012, 433381, 439450, 436753, 463364, 439938, 426833, 434116, 481271, 426962, 441913, 450464, 479917, 481660, 479021, 422066, 449423, 426823, 444032, 462818, 477921, 440677,…	610	5914	12504	0.800663055711094	1.0	0.9999999999998906	100.0
UP_SEQ_FEATURE	topological domain:Extracellular	87	5.244122965641953	0.999999886534683	445922, 447492, 466839, 450501, 446219, 441314, 445210, 477083, 458959, 477698, 443511, 462968, 434103, 478064, 440546, 430289, 443305, 482149, 462349, 482042, 449905, 470590, 420844, 476341, 445286, 479985, 475777, 428225, 462930, 477219, 460801, 429754, 476100, 473675, 465451, 444195, 450360, 429399, 422317, 425060, 462848, 449229, 433381, 430778, 445748, 473045, 461315, 476862, 439938, 433797,…	1011	2174	16021	0.6341590253303815	1.0	1.0	100.0
GOTERM_CC_FAT	GO:0016021~integral to membrane	218	13.140446051838456	0.9999998885410721	425478, 452577, 450047, 456363, 434103, 461673, 450053, 430289, 443305, 469250, 462349, 424307, 449905, 462935, 441613, 462930, 457352, 432250, 421431, 436130, 429754, 442736, 474864, 444195, 475151, 425060, 449229, 464747, 476012, 433381, 439450, 436753, 463364, 439938, 426833, 434116, 481271, 426962, 441913, 450464, 481660, 422066, 449423, 426823, 444032, 462818, 477921, 440677, 456310, 461121,…	610	5709	12504	0.7827364902698931	1.0	0.9999999999999917	100.0
SP_PIR_KEYWORDS	signal	114	6.871609403254973	0.9999999716863339	450501, 446219, 463682, 433774, 467065, 476608, 438778, 445210, 477083, 474676, 445256, 434103, 430289, 422776, 443305, 476273, 462060, 456682, 446888, 426848, 463280, 436130, 475887, 429754, 426127, 465685, 451021, 480264, 481712, 468856, 470125, 444195, 437949, 469036, 449229, 427579, 445748, 450380, 476862, 439938, 429229, 476110, 459881, 440670, 441913, 459267, 477253, 465750, 479811, 451622,…	1039	2970	17854	0.6595813768094808	1.0	0.9999999999999977	100.0
SP_PIR_KEYWORDS	membrane	239	14.406268836648584	0.9999999978521753	450188, 425478, 452577, 455568, 450047, 456363, 434103, 461673, 450053, 430289, 448676, 469250, 443305, 462349, 424307, 449905, 429854, 462935, 440659, 462930, 435743, 439425, 432250, 421431, 436877, 436130, 429754, 442736, 444195, 475151, 425060, 449229, 457094, 464747, 433101, 476012, 433381, 436753, 439450, 463364, 439938, 426833, 434116, 426962, 459881, 441913, 450464, 479917, 481660, 479021,…	1039	5507	17854	0.7457663909421083	1.0	1.0	100.0
SP_PIR_KEYWORDS	disulfide bond	83	5.003013863773358	0.9999999996078921	480445, 430590, 450501, 463682, 433774, 464191, 438778, 477083, 458959, 444884, 462968, 445256, 434103, 434881, 478064, 440546, 457622, 422776, 443305, 423533, 444262, 429854, 476341, 456682, 438338, 431790, 445286, 446888, 462930, 426848, 422474, 477219, 460801, 428061, 463280, 444953, 436130, 429754, 426127, 465685, 451021, 468856, 473675, 437949, 469036, 428862, 464747, 430778, 448823, 450380,…	1039	2469	17854	0.5776662374755924	1.0	1.0	100.0
SP_PIR_KEYWORDS	glycoprotein	135	8.1374321880651	0.9999999998898403	450501, 463682, 446219, 433774, 467065, 441314, 438778, 477083, 445210, 452577, 474676, 443511, 445256, 434103, 461673, 430289, 422776, 422632, 443305, 476273, 462349, 420682, 462060, 476341, 456682, 479985, 468722, 426848, 462930, 421431, 463280, 436130, 480264, 468856, 444195, 469036, 449229, 464747, 436753, 445748, 450380, 479582, 476862, 439938, 476110, 459881, 421226, 441913, 451622, 479811,…	1039	3600	17854	0.6443936477382097	1.0	1.0	100.0
UP_SEQ_FEATURE	topological domain:Cytoplasmic	106	6.389391199517782	0.9999999999402115	447492, 450501, 446219, 441314, 445210, 477083, 443511, 434103, 450053, 461673, 430289, 443305, 462349, 449905, 476341, 479985, 428225, 462930, 429754, 443480, 444195, 425060, 449229, 464747, 433381, 436753, 445748, 476862, 439938, 459881, 453498, 421226, 441913, 479811, 481660, 425017, 422066, 449423, 444032, 462818, 478977, 456310, 428444, 438932, 455285, 482302, 471859, 448361, 461909, 445922,…	1011	2780	16021	0.6042261739569769	1.0	1.0	100.0
UP_SEQ_FEATURE	signal peptide	114	6.871609403254973	0.9999999999767623	450501, 446219, 463682, 433774, 467065, 476608, 438778, 445210, 477083, 474676, 445256, 434103, 430289, 422776, 443305, 476273, 462060, 456682, 446888, 426848, 463280, 436130, 475887, 429754, 426127, 465685, 451021, 480264, 481712, 468856, 470125, 444195, 437949, 469036, 449229, 427579, 445748, 450380, 476862, 439938, 429229, 476110, 459881, 440670, 441913, 459267, 477253, 465750, 479811, 451622,…	1011	2963	16021	0.609693639957097	1.0	1.0	100.0
UP_SEQ_FEATURE	transmembrane region	175	10.548523206751055	0.9999999999843651	470861, 447492, 450501, 446219, 425478, 441314, 477083, 445210, 452577, 450047, 443511, 456363, 434103, 461673, 450053, 430289, 469250, 422632, 443305, 462349, 449905, 424307, 420682, 476341, 479985, 462935, 428225, 468722, 462930, 435743, 482470, 432250, 436130, 429754, 442736, 443480, 444195, 475151, 425060, 449229, 464747, 476012, 433381, 439450, 436753, 445748, 479582, 476862, 463364, 439938,…	1011	4113	16021	0.6742451078496374	1.0	1.0	100.0
UP_SEQ_FEATURE	disulfide bond	81	4.882459312839059	0.999999999997976	480445, 430590, 450501, 463682, 433774, 464191, 477083, 458959, 444884, 462968, 445256, 434103, 434881, 478064, 440546, 457622, 422776, 443305, 423533, 444262, 429854, 476341, 456682, 438338, 431790, 445286, 446888, 462930, 426848, 422474, 477219, 460801, 428061, 463280, 444953, 436130, 429754, 426127, 465685, 451021, 468856, 473675, 437949, 469036, 428862, 464747, 430778, 448823, 450380, 445748,…	1011	2379	16021	0.5395467012920923	1.0	1.0	100.0
UP_SEQ_FEATURE	glycosylation site:N-linked (GlcNAc...)	130	7.836045810729356	0.9999999999999384	450501, 446219, 463682, 433774, 467065, 441314, 438778, 477083, 445210, 452577, 474676, 443511, 434103, 461673, 430289, 422776, 422632, 443305, 476273, 462349, 420682, 462060, 476341, 456682, 479985, 468722, 426848, 462930, 463280, 436130, 480264, 468856, 444195, 469036, 449229, 464747, 436753, 445748, 450380, 479582, 476862, 439938, 476110, 459881, 421226, 441913, 451622, 479811, 479021, 425017,…	1011	3444	16021	0.5981617997612786	1.0	1.0	100.0
SP_PIR_KEYWORDS	transmembrane	204	12.296564195298371	0.9999999999999463	425478, 452577, 469871, 450047, 456363, 434103, 450053, 461673, 430289, 443305, 469250, 462349, 424307, 449905, 462935, 462930, 435743, 441613, 457352, 432250, 436130, 429754, 442736, 444195, 475151, 425060, 449229, 464747, 476012, 433381, 439450, 436753, 463364, 439938, 426833, 434116, 481271, 426962, 459881, 441913, 450464, 481660, 422066, 449423, 426823, 444032, 462818, 440677, 456310, 461121,…	1039	5237	17854	0.6693720534076497	1.0	1.0	100.0
Annotation Cluster 185	Enrichment Score: 1.2633826093473468E-4
Category	Term	Count	%	PValue	Genes	List Total	Pop Hits	Pop Total	Fold Enrichment	Bonferroni	Benjamini	FDR
GOTERM_BP_FAT	GO:0043065~positive regulation of apoptosis	4	0.24110910186859552	0.9996832200065373	443877, 462972, 426675, 433925	671	248	13588	0.32661891255228115	1.0	0.999999999999458	100.0
GOTERM_BP_FAT	GO:0043068~positive regulation of programmed cell death	4	0.24110910186859552	0.9997098744683517	443877, 462972, 426675, 433925	671	250	13588	0.3240059612518629	1.0	0.9999999999995768	100.0
GOTERM_BP_FAT	GO:0010942~positive regulation of cell death	4	0.24110910186859552	0.9997343193155019	443877, 462972, 426675, 433925	671	252	13588	0.3214344853689116	1.0	0.9999999999996485	100.0
Annotation Cluster 186	Enrichment Score: 8.262842017031438E-5
Category	Term	Count	%	PValue	Genes	List Total	Pop Hits	Pop Total	Fold Enrichment	Bonferroni	Benjamini	FDR
GOTERM_BP_FAT	GO:0048514~blood vessel morphogenesis	3	0.18083182640144665	0.9995244458483615	451021, 463493, 479127	671	198	13588	0.306823826943052	1.0	0.9999999999984095	100.0
GOTERM_BP_FAT	GO:0001568~blood vessel development	3	0.18083182640144665	0.999945688869936	451021, 463493, 479127	671	244	13588	0.24897999071608318	1.0	0.999999999999998	100.0
GOTERM_BP_FAT	GO:0001944~vasculature development	3	0.18083182640144665	0.9999592037949053	451021, 463493, 479127	671	250	13588	0.24300447093889715	1.0	0.9999999999999991	100.0
Annotation Cluster 187	Enrichment Score: 3.101968892627392E-5
Category	Term	Count	%	PValue	Genes	List Total	Pop Hits	Pop Total	Fold Enrichment	Bonferroni	Benjamini	FDR
SP_PIR_KEYWORDS	mitochondrion	26	1.567209162145871	0.9998437999382317	430793, 476012, 458363, 449329, 450188, 465416, 437035, 455568, 445247, 463246, 481816, 440151, 479931, 429854, 441367, 435707, 429188, 470022, 446628, 430360, 443480, 432841, 481424, 439161, 455797, 466106	1039	790	17854	0.5655437921077959	1.0	0.9999999876671872	100.0
SP_PIR_KEYWORDS	transit peptide	11	0.6630500301386377	0.9999542062915515	445247, 476012, 470022, 458363, 446628, 450188, 441367, 481424, 466106, 439161, 455797	1039	457	17854	0.41361517870869774	1.0	0.9999999986102428	100.0
UP_SEQ_FEATURE	transit peptide:Mitochondrion	11	0.6630500301386377	0.9999877306746169	445247, 476012, 470022, 458363, 446628, 450188, 441367, 481424, 466106, 439161, 455797	1011	449	16021	0.3882261713578256	1.0	1.0	100.0
Annotation Cluster 188	Enrichment Score: 1.6310018061355886E-5
Category	Term	Count	%	PValue	Genes	List Total	Pop Hits	Pop Total	Fold Enrichment	Bonferroni	Benjamini	FDR
INTERPRO	IPR012287:Homeodomain-related	5	0.3013863773357444	0.9998600833882392	465911, 425431, 467401, 457761, 479675	1033	259	17763	0.3319603658422632	1.0	1.0	100.0
INTERPRO	IPR017970:Homeobox, conserved site	3	0.18083182640144665	0.9999768564160911	425431, 467401, 457761	1033	222	17763	0.23237225608958428	1.0	1.0	100.0
SP_PIR_KEYWORDS	Homeobox	4	0.24110910186859552	0.9999804778101684	425743, 425431, 467401, 457761	1039	263	17854	0.26135103583805724	1.0	0.9999999996845612	100.0
INTERPRO	IPR001356:Homeobox	3	0.18083182640144665	0.9999962280378186	425431, 467401, 457761	1033	254	17763	0.20309701122790436	1.0	1.0	100.0
SMART	SM00389:HOX	3	0.18083182640144665	0.9999985885811394	425431, 467401, 457761	563	254	9131	0.19155676144389588	1.0	1.0	100.0
Annotation Cluster 189	Enrichment Score: 3.623929392984869E-7
Category	Term	Count	%	PValue	Genes	List Total	Pop Hits	Pop Total	Fold Enrichment	Bonferroni	Benjamini	FDR
KEGG_PATHWAY	mmu04740:Olfactory transduction	13	0.7836045810729355	0.9999858916339446	445286, 422282, 478925, 449123, 426823, 441613, 472078, 457352, 450892, 469677, 483280, 460814, 481271	181	960	5738	0.42929327808471457	1.0	0.9999999999984368	100.0
PIR_SUPERFAMILY	PIRSF003152:G protein-coupled olfactory receptor, class II	11	0.6630500301386377	0.9999999366736332	445286, 478925, 449123, 426823, 441613, 472078, 431094, 457352, 483280, 460814, 481271	311	901	8136	0.31938788984015615	1.0	1.0	100.0
PIR_SUPERFAMILY	PIRSF800006:rhodopsin-like G protein-coupled receptors	17	1.024713682941531	0.9999999865282782	445286, 478925, 449123, 426823, 477083, 462930, 441613, 472078, 457352, 462968, 460814, 481271, 431094, 473675, 450360, 483280, 445004	311	1200	8136	0.3706109324758843	1.0	1.0	100.0
GOTERM_BP_FAT	GO:0050877~neurological system process	37	2.230259192284509	0.9999999998504961	447492, 455821, 424104, 478925, 449123, 441782, 435816, 443511, 460814, 481271, 472310, 443246, 421863, 459289, 450892, 428345, 439729, 476341, 445286, 429830, 427209, 431716, 426823, 441613, 472078, 435092, 457352, 445387, 473740, 442354, 473043, 449419, 431094, 432988, 469677, 483280, 475000	671	1681	13588	0.4457250359279792	1.0	1.0	100.0
GOTERM_BP_FAT	GO:0007600~sensory perception	26	1.567209162145871	0.9999999999735683	447492, 455821, 478925, 424104, 449123, 441782, 435816, 443511, 481271, 472310, 460814, 421863, 450892, 476341, 445286, 429830, 427209, 426823, 472078, 441613, 435092, 457352, 431094, 432988, 483280, 469677	671	1402	13588	0.3755418595108967	1.0	1.0	100.0
GOTERM_BP_FAT	GO:0007608~sensory perception of smell	17	1.024713682941531	0.9999999999801902	445286, 455821, 478925, 424104, 449123, 426823, 472078, 441613, 457352, 481271, 460814, 421863, 431094, 432988, 450892, 483280, 469677	671	1117	13588	0.30819725499561706	1.0	1.0	100.0
GOTERM_BP_FAT	GO:0007606~sensory perception of chemical stimulus	19	1.1452682338758287	0.9999999999852965	476341, 445286, 455821, 424104, 478925, 449123, 426823, 441613, 472078, 457352, 443511, 481271, 460814, 421863, 431094, 450892, 432988, 483280, 469677	671	1192	13588	0.3227827843847208	1.0	1.0	100.0
GOTERM_BP_FAT	GO:0050890~cognition	28	1.6877637130801686	0.9999999999855881	447492, 455821, 424104, 478925, 449123, 441782, 435816, 443511, 481271, 472310, 460814, 421863, 450892, 476341, 445286, 429830, 427209, 431716, 426823, 472078, 441613, 435092, 457352, 445387, 431094, 432988, 483280, 469677	671	1480	13588	0.38311515688564873	1.0	1.0	100.0
GOTERM_MF_FAT	GO:0004984~olfactory receptor activity	16	0.9644364074743821	0.9999999999986762	445286, 455821, 478925, 424104, 449123, 426823, 441613, 472078, 457352, 481271, 460814, 421863, 431094, 432988, 483280, 469677	663	1135	13288	0.2825336708726188	1.0	1.0	100.0
INTERPRO	IPR000725:Olfactory receptor	16	0.9644364074743821	0.9999999999999992	445286, 455821, 478925, 424104, 449123, 426823, 441613, 472078, 457352, 481271, 460814, 421863, 431094, 432988, 483280, 469677	1033	1134	17763	0.2426179463933578	1.0	1.0	100.0
SP_PIR_KEYWORDS	g-protein coupled receptor	25	1.5069318866787222	0.9999999999999994	476341, 445286, 437416, 427268, 455821, 424104, 478925, 449423, 426823, 462930, 441613, 472078, 477083, 457352, 462968, 460814, 481271, 421863, 473675, 431094, 432988, 450360, 469677, 483280, 445004	1039	1411	17854	0.30446191719263394	1.0	1.0	100.0
SP_PIR_KEYWORDS	transducer	27	1.62748643761302	0.9999999999999994	437416, 455821, 424104, 478925, 477083, 481271, 462968, 460814, 440427, 421863, 448676, 445004, 476341, 445286, 427268, 449423, 426823, 472078, 441613, 462930, 457352, 431094, 473675, 432988, 450360, 483280, 469677	1039	1467	17854	0.31626682097580844	1.0	1.0	100.0
GOTERM_BP_FAT	GO:0007186~G-protein coupled receptor protein signaling pathway	32	1.9288728149487642	0.9999999999999997	437416, 455821, 424104, 478925, 449123, 477083, 439230, 481271, 462968, 460814, 472629, 421863, 447789, 445004, 476341, 445286, 427268, 449423, 426823, 472078, 441613, 462930, 457352, 460801, 451021, 473822, 473675, 431094, 432988, 450360, 483280, 469677	671	1877	13588	0.3452381046903174	1.0	1.0	100.0
GOTERM_BP_FAT	GO:0007166~cell surface receptor linked signal transduction	52	3.134418324291742	0.9999999999999998	437416, 455821, 438800, 478925, 424104, 463640, 420936, 449123, 462393, 444617, 477083, 477698, 439230, 460814, 481271, 462968, 472629, 454768, 421863, 433908, 441913, 447789, 445004, 430589, 452717, 476341, 479811, 445286, 427268, 449423, 426823, 463592, 472078, 441613, 462930, 477921, 460801, 457352, 483075, 429754, 456264, 426675, 451021, 473822, 473675, 431094, 438863, 455776, 432988, 450360,…	671	2495	13588	0.42205185333408995	1.0	1.0	100.0
INTERPRO	IPR000276:7TM GPCR, rhodopsin-like	24	1.4466546112115732	0.9999999999999999	476341, 437416, 445286, 455821, 424104, 478925, 449123, 426823, 477083, 472078, 462930, 441613, 457352, 481271, 462968, 460814, 421863, 473675, 431094, 432988, 450360, 483280, 469677, 445004	1033	1458	17763	0.28305427079225076	1.0	1.0	100.0
INTERPRO	IPR017452:GPCR, rhodopsin-like superfamily	25	1.5069318866787222	1.0	476341, 437416, 445286, 455821, 424104, 478925, 449123, 426823, 477083, 472078, 462930, 441613, 457352, 481271, 462968, 460814, 421863, 447789, 473675, 431094, 432988, 450360, 483280, 469677, 445004	1033	1575	17763	0.27294518969252757	1.0	1.0	100.0
SP_PIR_KEYWORDS	receptor	44	2.652200120554551	1.0	462848, 437416, 455821, 437468, 424104, 478925, 461315, 449123, 433797, 458959, 477083, 439613, 443511, 460814, 462968, 481271, 421863, 443305, 447789, 445495, 420842, 420844, 445004, 455202, 476341, 445286, 427268, 422604, 475777, 449423, 426823, 472078, 441613, 462930, 457352, 463280, 426675, 455285, 473675, 431094, 432988, 450360, 469677, 483280	1039	2465	17854	0.3067296335413791	1.0	1.0	100.0
