# Supplementary material for: CTCF contributes in a critical way to spermatogenesis and male fertility
Source: Sci Rep. 2016 Jun 27;6:28355. doi: 10.1038/srep28355 (PMC4921845; doi:10.1038/srep28355)
Supplement: Supplementary Dataset 5 [file srep28355-s6.xls]

## Sheet: Sheet1
Gene Name
ATPase, class I, type 8B, member 3
CD46 antigen, complement regulatory protein
DAZ interacting protein 1
DEAD (Asp-Glu-Ala-Asp) box polypeptide 25
DMC1 dosage suppressor of mck1 homolog, meiosis-specific homologous recombination (yeast)
DNA segment, Chr 1, Pasteur Institute 1
Fanconi anemia, complementation group D2
H1 histone family, member N, testis-specific
MICAL C-terminal like
MYCBP associated protein
NLR family, pyrin domain containing 14
NLR family, pyrin domain containing 5
RAD51 homolog c (S. cerevisiae)
RIKEN cDNA 1700021K02 gene
RIKEN cDNA 5133400G04 gene
TATA box binding protein-like 1
WBP2 N-terminal like
a disintegrin and metallopeptidase domain 18
a disintegrin and metallopeptidase domain 24 (testase 1)
a disintegrin and metallopeptidase domain 25 (testase 2)
a disintegrin and metallopeptidase domain 26A (testase 3)
a disintegrin and metallopeptidase domain 3 (cyritestin)
acrosin prepropeptide
acyl-CoA synthetase bubblegum family member 2
adenosine deaminase domain containing 1 (testis specific); similar to Tenr protein
adenylate cyclase 10
ankyrin repeat, SAM and basic leucine zipper domain containing 1
arylsulfatase A
bol, boule-like (Drosophila)
cAMP responsive element binding protein 3-like 4
cAMP responsive element modulator
calicin
calmegin
capping protein (actin filament) muscle Z-line, alpha 3
cation channel, sperm associated 1
cation channel, sperm associated 2
cation channel, sperm associated 3
cation channel, sperm associated 4
cation channel, sperm-associated, beta
cyclin A1
fascin homolog 3, actin-bundling protein, testicular (Strongylocentrotus purpuratus)
germ cell-less homolog 1 (Drosophila)
glycerol kinase-like 1
heat shock protein 1B; heat shock protein 1A; heat shock protein 1-like
histone H1-like protein in spermatids 1
hook homolog 1 (Drosophila)
hyaluronoglucosaminidase 5
hypothetical protein LOC100040084; hypothetical protein LOC100040138; hypothetical protein LOC100041934; hypothetical protein LOC100039188; hypothetical protein LOC100040240; hypothetical protein LOC100040241; hypothetical protein LOC100039245; hypothetical protein LOC100045929; hypothetical protein LOC100044306; hypothetical protein LOC100039784; hypothetical protein LOC100041256; hypothetical p…
intraflagellar transport 81 homolog (Chlamydomonas)
kelch-like 10 (Drosophila)
metallothionein-like 5, testis-specific (tesmin)
mutS homolog 4 (E. coli)
non-metastatic cells 5, protein expressed in (nucleoside-diphosphate kinase)
nuclear receptor subfamily 6, group A, member 1
outer dense fiber of sperm tails 3
outer dense fiber of sperm tails 4
phospholipase C, delta 4
phospholipase C, zeta 1
piwi-like homolog 1 (Drosophila)
poliovirus receptor-related 3
predicted gene 2927; predicted gene 2849; predicted gene 2799; germ cell-less-like; predicted gene 2933; predicted gene 2777; predicted gene 3706; predicted gene 14351; predicted gene 14367; predicted gene 2863; predicted gene 3701; predicted gene 14374; predicted gene 2784; predicted gene 2964; predicted gene 14346; predicted gene 14345; predicted gene 2825; predicted gene 14347; germ cell-less …
predicted gene 4475; Alstrom syndrome 1 homolog (human); predicted gene 6413
progestin and adipoQ receptor family member V
prokineticin 2
protamine 3
protease, serine, 21
protein disulfide isomerase-like, testis expressed
protein phosphatase 2 (formerly 2A), regulatory subunit B (PR 52), beta isoform
ring finger protein 17
septin 4
similar to Y-linked testis-specific protein; spermiogenesis specific transcript on the Y 1; similar to spermiogenesis specific transcript on the Y 1
similar to a disintegrin and metalloproteinase domain 1b; a disintegrin and metallopeptidase domain 1b
solute carrier family 22 (organic cation transporter), member 16
solute carrier family 26, member 8
sperm acrosome associated 3
sperm adhesion molecule 1
sperm associated antigen 1
sperm associated antigen 16
sperm associated antigen 4-like
sperm associated antigen 6
sperm maturation 1
spermatogenesis associated 16
spermatogenesis associated 19
spermatogenesis associated 20
spermatogenesis associated 9
sporulation protein, meiosis-specific, SPO11 homolog (S. cerevisiae)
synaptonemal complex protein 2
testicular haploid expressed gene
testis expressed gene 15
testis-specific kinase 2
testis-specific serine kinase 1
testis-specific serine kinase 2
testis-specific serine kinase 3
testis-specific serine kinase 4
testis-specific serine kinase 6
thioredoxin domain containing 8
thioredoxin reductase 3
transcription factor-like 5 (basic helix-loop-helix)
translin-associated factor X (Tsnax) interacting protein 1
tripartite motif-containing 36
tubulin, delta 1
tudor domain containing 1
tudor domain containing 6
tudor domain containing 7
zinc finger and SCAN domain containing 21
zinc finger protein 105
zinc finger protein 35
zinc finger protein 37
zinc finger protein 39
zinc finger protein 541
zona pellucida 3 receptor
zona pellucida binding protein
zona pellucida binding protein 2
zonadhesin
