# Supplementary material for: CTCF contributes in a critical way to spermatogenesis and male fertility
Source: Sci Rep. 2016 Jun 27;6:28355. doi: 10.1038/srep28355 (PMC4921845; doi:10.1038/srep28355)
Supplement: Supplementary Dataset 6 [file srep28355-s7.xls]

## Sheet: Sheet1
Annotation Cluster 1	Enrichment Score: 10.963394300022747
Category	Term	Count	%	PValue	Genes	List Total	Pop Hits	Pop Total	Fold Enrichment	Bonferroni	Benjamini	FDR
SP_PIR_KEYWORDS	lysosome	40	2.807017543859649	4.247608279168935E-13	461237, 449807, 466593, 441359, 477387, 462582, 450773, 447876, 454216, 438795, 443445, 466858, 425597, 440072, 458936, 468941, 480460, 454933, 430428, 441910, 437544, 463249, 431107, 469868, 425882, 434195, 428853, 477096, 432084, 464023, 426707, 473436, 462147, 478620, 446275, 431435, 435292, 451861, 433003, 473700	1310	144	17854	3.7858354537743852	2.340490024010933E-10	4.680977827575816E-11	6.200373547926574E-10
GOTERM_CC_FAT	GO:0005764~lysosome	45	3.1578947368421053	2.1349023066852538E-12	478583, 461237, 449807, 441359, 466593, 477387, 462582, 450773, 447876, 454216, 438795, 443445, 466858, 425597, 440072, 458936, 469518, 480460, 468941, 454933, 430428, 441910, 437544, 463249, 469868, 425882, 434195, 428853, 477096, 432084, 464023, 426707, 420827, 473436, 435056, 462147, 478620, 446275, 431435, 438661, 438902, 435292, 451861, 433003, 473700	965	178	12504	3.275775746637946	9.436027514908574E-10	9.436027514908574E-10	3.0209390544655434E-9
GOTERM_CC_FAT	GO:0000323~lytic vacuole	45	3.1578947368421053	2.6254830775080088E-12	478583, 461237, 449807, 441359, 466593, 477387, 462582, 450773, 447876, 454216, 438795, 443445, 466858, 425597, 440072, 458936, 469518, 480460, 468941, 454933, 430428, 441910, 437544, 463249, 469868, 425882, 434195, 428853, 477096, 432084, 464023, 426707, 420827, 473436, 435056, 462147, 478620, 446275, 431435, 438661, 438902, 435292, 451861, 433003, 473700	965	179	12504	3.257475323472371	1.160451290616038E-9	5.80225645308019E-10	3.7151837162241463E-9
GOTERM_CC_FAT	GO:0005773~vacuole	46	3.2280701754385968	7.711288874105393E-11	478583, 461237, 449807, 441359, 466593, 477387, 462582, 450773, 447876, 454216, 438795, 443445, 466858, 425597, 440072, 458936, 469518, 480460, 468941, 454933, 430428, 441910, 437544, 463249, 469868, 425882, 434195, 428853, 477096, 432084, 423599, 464023, 426707, 420827, 473436, 435056, 462147, 478620, 446275, 431435, 438661, 438902, 435292, 451861, 433003, 473700	965	204	12504	2.9217921365437367	3.4083888711400334E-8	1.1361296348155747E-8	1.0911938019830814E-7
KEGG_PATHWAY	mmu04142:Lysosome	36	2.526315789473684	8.301753592557332E-10	461237, 449807, 466593, 441359, 462582, 447876, 454216, 438795, 443445, 466858, 425597, 440072, 458936, 454933, 430428, 441910, 437544, 463249, 469868, 425882, 472604, 481547, 428853, 477096, 432084, 423599, 464023, 426707, 478620, 446275, 448659, 425628, 434749, 438661, 433003, 473700	558	119	5738	3.110870154513418	1.5026173127985487E-7	7.5130868415485E-8	1.0235131409075393E-6
Annotation Cluster 2	Enrichment Score: 8.455262643045172
Category	Term	Count	%	PValue	Genes	List Total	Pop Hits	Pop Total	Fold Enrichment	Bonferroni	Benjamini	FDR
SP_PIR_KEYWORDS	glycoprotein	379	26.596491228070175	3.1579426539325577E-15	426458, 481534, 461237, 480400, 448906, 445564, 424201, 467410, 462923, 450045, 481089, 457710, 463891, 439357, 471687, 459597, 451303, 443167, 454933, 441127, 447949, 436866, 476124, 469868, 481333, 424690, 474010, 472604, 464349, 469547, 466738, 463495, 443598, 428986, 465757, 446156, 481547, 453179, 426707, 449542, 455558, 476693, 445955, 479339, 479148, 454829, 440518, 432662, 474961, 462736,…	1310	3600	17854	1.4348316369804919	1.7128520823916915E-12	8.564260411958458E-13	4.54081217071689E-12
SP_PIR_KEYWORDS	signal	325	22.807017543859647	4.347968800631078E-15	426458, 481534, 461237, 480400, 448906, 445564, 424201, 467410, 462923, 450045, 481089, 459597, 451026, 451303, 454933, 441127, 447949, 436866, 440366, 476124, 472112, 469868, 424690, 474010, 469547, 463495, 482910, 443598, 446156, 481547, 453179, 426707, 447940, 476693, 455558, 445955, 439040, 454829, 440518, 432662, 474961, 462736, 429847, 461350, 466870, 436133, 455389, 466593, 461964, 438795,…	1310	2970	17854	1.4913897242141518	2.385758257616999E-12	7.952527525389996E-13	6.317169010117141E-12
UP_SEQ_FEATURE	signal peptide	325	22.807017543859647	6.439807157250412E-11	426458, 481534, 461237, 480400, 448906, 445564, 424201, 467410, 462923, 450045, 481089, 459597, 451026, 451303, 454933, 441127, 447949, 436866, 440366, 476124, 472112, 469868, 424690, 474010, 469547, 463495, 482910, 443598, 446156, 481547, 453179, 426707, 447940, 476693, 455558, 445955, 439040, 454829, 440518, 432662, 474961, 462736, 429847, 461350, 466870, 436133, 455389, 466593, 461964, 438795,…	1271	2963	16021	1.3825975385378493	2.3022297523933588E-7	2.3022297523933588E-7	1.1822389733850969E-7
UP_SEQ_FEATURE	glycosylation site:N-linked (GlcNAc...)	363	25.473684210526315	4.925882785141839E-10	426458, 481534, 461237, 480400, 448906, 445564, 424201, 467410, 462923, 450045, 481089, 457710, 463891, 439357, 471687, 459597, 451303, 443167, 454933, 441127, 447949, 436866, 476124, 469868, 481333, 424690, 474010, 472604, 464349, 469547, 463495, 443598, 428986, 465757, 446156, 481547, 453179, 426707, 449542, 455558, 476693, 445955, 479339, 479148, 454829, 440518, 432662, 474961, 462736, 461350,…	1271	3444	16021	1.328579515704115	1.7610016348479363E-6	8.805012050583372E-7	9.043086612869899E-7
SP_PIR_KEYWORDS	disulfide bond	250	17.543859649122805	3.6016971495096956E-8	426458, 461237, 448906, 424201, 445564, 467410, 462923, 450045, 481089, 439357, 471687, 464720, 441127, 447949, 472112, 469868, 424690, 472604, 463495, 422972, 428986, 443598, 446156, 481547, 447940, 455558, 445955, 452967, 439040, 432662, 466870, 436133, 466593, 461964, 477912, 457322, 463087, 439458, 425597, 425598, 448179, 482730, 445400, 441910, 438390, 452561, 433235, 445808, 434123, 449230,…	1310	2469	17854	1.380012923611562	1.984515474517945E-5	1.984533197108007E-6	5.257388058232948E-5
UP_SEQ_FEATURE	disulfide bond	240	16.842105263157894	3.230676898370648E-5	426458, 461237, 448906, 424201, 445564, 467410, 450045, 481089, 439357, 471687, 464720, 447949, 441127, 472112, 469868, 424690, 472604, 463495, 422972, 428986, 443598, 446156, 481547, 447940, 455558, 445955, 452967, 439040, 432662, 466870, 436133, 466593, 461964, 477912, 457322, 463087, 439458, 425597, 425598, 448179, 482730, 445400, 441910, 438390, 452561, 433235, 445808, 434123, 449230, 451329,…	1271	2379	16021	1.2716303056940996	0.1090781491301458	0.019065667302173517	0.059293126930093365
SP_PIR_KEYWORDS	Secreted	142	9.964912280701753	1.0817247858625595E-4	452763, 472683, 473934, 448906, 424201, 467410, 447854, 481089, 445867, 451303, 447949, 440366, 476124, 424690, 463675, 474010, 443598, 476611, 480861, 453179, 462046, 444620, 455558, 476693, 462147, 470876, 439040, 437945, 440714, 428319, 462736, 474961, 461350, 436133, 427473, 455389, 424786, 454216, 480114, 444757, 439458, 463087, 425598, 448179, 445400, 452561, 438390, 433235, 452854, 451329,…	1310	1420	17854	1.3629007633587786	0.05786458269584749	0.0025882212706649366	0.15778305935099102
GOTERM_CC_FAT	GO:0005576~extracellular region	166	11.649122807017545	4.158471815226761E-4	452763, 461237, 472683, 473934, 448906, 424201, 467410, 447854, 450832, 481089, 445867, 464200, 451303, 447949, 436866, 441127, 440366, 476124, 472112, 424690, 474010, 463675, 443598, 476611, 480861, 437315, 453179, 462046, 477096, 444620, 455558, 476693, 462147, 470876, 439040, 437945, 440714, 428319, 474961, 462736, 426399, 461350, 436133, 466593, 455389, 424786, 452454, 454216, 480114, 444757,…	965	1680	12504	1.2803256846780162	0.1679333074956496	0.005912858934744802	0.5868426118215697
Annotation Cluster 3	Enrichment Score: 6.643290742894124
Category	Term	Count	%	PValue	Genes	List Total	Pop Hits	Pop Total	Fold Enrichment	Bonferroni	Benjamini	FDR
GOTERM_BP_FAT	GO:0009725~response to hormone stimulus	35	2.456140350877193	6.047608290562534E-8	483260, 472996, 442676, 469270, 451531, 454338, 462179, 441127, 472151, 449051, 463675, 474010, 474429, 446962, 468812, 451829, 472367, 480071, 423559, 439062, 423912, 474311, 481117, 422392, 479000, 435649, 449342, 473515, 449109, 448561, 436396, 464474, 443483, 426399, 427186	1028	165	13588	2.8037967220846594	1.9719306725385355E-4	4.930191271146356E-5	1.0990920754627709E-4
GOTERM_BP_FAT	GO:0009719~response to endogenous stimulus	37	2.5964912280701755	9.972078240507833E-8	483260, 472996, 442676, 469270, 451531, 454338, 462179, 441127, 472151, 449051, 463675, 474010, 446962, 474429, 468812, 451829, 472367, 480071, 423559, 439062, 474311, 423912, 481117, 422392, 479000, 435649, 449342, 473515, 449109, 448561, 436396, 464474, 428923, 443483, 426399, 427186, 447279	1028	184	13588	2.6579470478768394	3.251366192805749E-4	6.50357826119663E-5	1.8123244674983496E-4
GOTERM_BP_FAT	GO:0010033~response to organic substance	69	4.842105263157895	1.948760374746265E-6	428216, 442676, 451531, 464628, 454338, 445664, 429413, 441127, 447949, 480835, 432978, 470308, 472151, 449051, 463675, 474010, 460565, 479318, 446962, 468812, 426707, 480071, 423559, 423912, 474311, 466669, 470876, 479000, 435649, 454635, 449342, 449109, 464474, 460576, 428923, 443483, 428319, 426399, 479683, 450491, 434132, 483260, 441332, 472996, 469270, 475356, 462179, 446030, 433235, 449230,…	1028	505	13588	1.8060099395153522	0.006334764015503924	5.294359471453847E-4	0.003541618855062989
Annotation Cluster 4	Enrichment Score: 5.784701840651354
Category	Term	Count	%	PValue	Genes	List Total	Pop Hits	Pop Total	Fold Enrichment	Bonferroni	Benjamini	FDR
SP_PIR_KEYWORDS	nad	34	2.3859649122807016	1.8602833574348055E-7	481020, 427473, 440288, 463019, 436772, 432549, 475278, 446160, 421639, 423223, 430677, 474678, 439132, 432978, 429745, 436887, 481143, 456111, 463022, 457084, 424323, 425819, 443893, 479339, 421501, 474822, 432414, 449009, 475059, 449109, 455966, 480749, 482617, 429590	1310	169	17854	2.7419305298342294	1.024963694127301E-4	7.884709109728938E-6	2.715448057410974E-4
UP_SEQ_FEATURE	nucleotide phosphate-binding region:NAD	21	1.4736842105263157	6.06633767888372E-7	481020, 457084, 463019, 432549, 424323, 443893, 421639, 479339, 423223, 430677, 474822, 432414, 439132, 449009, 475059, 429745, 436887, 449109, 480749, 456111, 463022	1271	73	16021	3.6261060754664105	0.0021663664117457238	5.420321419740137E-4	0.0011136709535231049
UP_SEQ_FEATURE	binding site:NAD	14	0.9824561403508772	3.9209273541956756E-5	481020, 440288, 457084, 424323, 421639, 446160, 474822, 432414, 475059, 429745, 449109, 455966, 480749, 463022	1271	46	16021	3.836315123319536	0.1307946721598594	0.01982595752010663	0.07195709274123718
Annotation Cluster 5	Enrichment Score: 5.360353882508484
Category	Term	Count	%	PValue	Genes	List Total	Pop Hits	Pop Total	Fold Enrichment	Bonferroni	Benjamini	FDR
GOTERM_BP_FAT	GO:0006631~fatty acid metabolic process	35	2.456140350877193	9.090915145032744E-7	482515, 458527, 459794, 436772, 482235, 479890, 454338, 469782, 427016, 438390, 449377, 425882, 448054, 456111, 455934, 437404, 480071, 435056, 432414, 435623, 462175, 428457, 448364, 425629, 474160, 437530, 470662, 454806, 426579, 455130, 443483, 422347, 427186, 434132, 429590	1028	184	13588	2.5142742344780915	0.0029601588407527357	3.7049994498095096E-4	0.001652170494881311
SP_PIR_KEYWORDS	fatty acid metabolism	17	1.1929824561403508	5.490936227800078E-6	482515, 474918, 437404, 480071, 479890, 454338, 432414, 469782, 470662, 449377, 425882, 426579, 455130, 456111, 443483, 455934, 427186	1310	61	17854	3.7982480290326617	0.003020941912299513	1.7795558567224035E-4	0.008014808238254734
SP_PIR_KEYWORDS	lipid metabolism	26	1.8245614035087718	1.6622040976992942E-5	468126, 482515, 479890, 431801, 457710, 454338, 469782, 443937, 463249, 449377, 425882, 456111, 455934, 423883, 468812, 437404, 480071, 422392, 479000, 432414, 448364, 470662, 426579, 455130, 443483, 427186	1310	136	17854	2.60554557700943	0.009117006453141174	4.8192703045935037E-4	0.02426041469473228
Annotation Cluster 6	Enrichment Score: 5.247384106968422
Category	Term	Count	%	PValue	Genes	List Total	Pop Hits	Pop Total	Fold Enrichment	Bonferroni	Benjamini	FDR
GOTERM_BP_FAT	GO:0006694~steroid biosynthetic process	24	1.6842105263157894	9.914338256205473E-10	440288, 431709, 431801, 441799, 466995, 442440, 446160, 479339, 430380, 423912, 454967, 447525, 474311, 474678, 479000, 454773, 438112, 437367, 423205, 454018, 455966, 447248, 482910, 429590	1028	71	13588	4.468022140625856	3.2330604751162895E-6	1.6165315441796224E-6	1.8018323277857462E-6
SP_PIR_KEYWORDS	Steroid biosynthesis	17	1.1929824561403508	7.411944150365817E-9	431709, 466995, 441799, 446160, 479339, 430380, 447525, 474311, 454967, 474678, 454773, 437367, 455966, 447248, 482910, 450579, 429590	1310	40	17854	5.79232824427481	4.0839729130714986E-6	5.834257230663553E-7	1.0819197926448254E-5
GOTERM_BP_FAT	GO:0008202~steroid metabolic process	36	2.526315789473684	9.130268780557142E-9	468126, 483260, 440288, 431709, 466995, 431801, 446160, 470269, 440072, 454967, 447525, 474678, 437367, 443937, 447248, 482910, 468812, 441799, 442440, 479339, 430380, 434475, 474311, 423912, 422392, 479000, 454773, 438112, 426771, 467593, 423205, 444669, 454018, 455966, 428319, 429590	1028	161	13588	2.9555550184885324	2.977336333753744E-5	9.924552942242038E-6	1.6593353913130215E-5
SP_PIR_KEYWORDS	lipid synthesis	24	1.6842105263157894	5.603180537438164E-7	431709, 459794, 436772, 466995, 441799, 446160, 479339, 430380, 447525, 474311, 454967, 474678, 435623, 454773, 448364, 437367, 438390, 475956, 437530, 454806, 448054, 447248, 482910, 429590	1310	99	17854	3.304001850566736	3.086876802528282E-4	2.2052280709283778E-5	8.178919049472988E-4
GOTERM_BP_FAT	GO:0008610~lipid biosynthetic process	46	3.2280701754385968	1.7448284737890847E-6	440288, 431709, 459794, 436772, 422118, 431801, 466995, 446160, 463540, 454967, 447525, 464720, 474678, 432135, 437367, 438390, 475956, 469868, 448054, 447248, 423883, 482910, 429141, 441799, 443893, 442440, 477905, 479339, 435056, 430380, 434193, 474311, 423912, 479000, 462175, 469052, 435623, 454773, 448364, 438112, 437530, 454806, 423205, 454018, 455966, 429590	1028	285	13588	2.1334152501877264	0.0056737338473793475	5.688272181264553E-4	0.0031710046669353176
GOTERM_BP_FAT	GO:0016125~sterol metabolic process	19	1.3333333333333335	1.2674638528014413E-5	468126, 468812, 431709, 441799, 431801, 446160, 479339, 470269, 430380, 447525, 474311, 474678, 422392, 479000, 426771, 444669, 428319, 482910, 429590	1028	77	13588	3.261559452220931	0.04048972815389351	0.002064478934641234	0.023032387786980912
GOTERM_BP_FAT	GO:0016126~sterol biosynthetic process	11	0.7719298245614036	4.3176282750609474E-5	431709, 441799, 431801, 446160, 479339, 430380, 474311, 447525, 474678, 482910, 429590	1028	30	13588	4.846562905317769	0.1313377528686943	0.004014801838365112	0.07843951293563522
KEGG_PATHWAY	mmu00100:Steroid biosynthesis	9	0.631578947368421	8.247902015957939E-5	468126, 454933, 431709, 466995, 446160, 479339, 430380, 482910, 429590	558	17	5738	5.444022770398481	0.014818428584134735	0.002485126669756199	0.10163988897750054
GOTERM_BP_FAT	GO:0008203~cholesterol metabolic process	16	1.1228070175438596	1.8863626095117178E-4	468126, 468812, 431709, 441799, 431801, 446160, 479339, 470269, 430380, 474311, 422392, 479000, 426771, 444669, 428319, 482910	1028	70	13588	3.021234018899389	0.4594676941493747	0.011123145644595045	0.3422728842550793
SP_PIR_KEYWORDS	sterol biosynthesis	9	0.631578947368421	2.075632199421147E-4	431709, 441799, 446160, 430380, 474311, 447525, 474678, 482910, 429590	1310	24	17854	5.110877862595419	0.1080803287027885	0.004564718063355566	0.30255240489222013
GOTERM_BP_FAT	GO:0006695~cholesterol biosynthetic process	8	0.5614035087719298	0.0011531207642652705	431709, 441799, 431801, 446160, 479339, 430380, 474311, 482910	1028	23	13588	4.597530028759939	0.97677431581812	0.039649495208449514	2.0750595888267442
SP_PIR_KEYWORDS	Cholesterol biosynthesis	6	0.42105263157894735	0.008041725264216794	431709, 441799, 446160, 430380, 474311, 482910	1310	18	17854	4.543002544529263	0.9883086160317354	0.06924249414976058	11.117900537592018
Annotation Cluster 7	Enrichment Score: 4.8354535338294875
Category	Term	Count	%	PValue	Genes	List Total	Pop Hits	Pop Total	Fold Enrichment	Bonferroni	Benjamini	FDR
SP_PIR_KEYWORDS	mitochondrion	102	7.157894736842104	2.3234349437333315E-8	475690, 475278, 440643, 444734, 440371, 452349, 462552, 431604, 453394, 457213, 461937, 423559, 469860, 446803, 455966, 483247, 476788, 437464, 482515, 437752, 458287, 474918, 470949, 421639, 472132, 427674, 449377, 436887, 421125, 443228, 455934, 421577, 457084, 462798, 476522, 445931, 421977, 456511, 421501, 462175, 476212, 428643, 466914, 455130, 478037, 451414, 441187, 446952, 431176, 458421,…	1310	790	17854	1.7596946564885496	1.2802044745741092E-5	1.422457509669961E-6	3.391512300998656E-5
GOTERM_CC_FAT	GO:0044429~mitochondrial part	76	5.333333333333334	9.878181781625115E-8	446952, 451374, 431176, 458421, 462621, 479890, 423223, 440371, 476033, 452349, 454870, 456112, 462552, 431604, 446962, 477892, 453394, 457213, 474116, 423559, 455713, 469860, 474311, 423912, 479000, 461003, 423031, 432414, 446803, 450163, 426422, 476788, 482053, 437464, 481020, 482515, 425849, 463662, 458287, 474918, 458446, 470949, 476783, 421639, 430677, 477012, 472132, 461595, 448930, 436887,…	965	524	12504	1.879333939801448	4.366061248795017E-5	7.276901129893432E-6	1.3978215598342558E-4
GOTERM_CC_FAT	GO:0031090~organelle membrane	99	6.947368421052631	3.5023377309363354E-6	451374, 421613, 480733, 440371, 471687, 452349, 481333, 462552, 423883, 431604, 453394, 457213, 479831, 425465, 473436, 423559, 466669, 482848, 444854, 448546, 426264, 476788, 482515, 458287, 438795, 457322, 421639, 472132, 430428, 438390, 421125, 479029, 482934, 455934, 457084, 434195, 439360, 474905, 445931, 421977, 431564, 435057, 434193, 422392, 463612, 421448, 448659, 462175, 428643, 478037,…	965	809	12504	1.585653624701384	0.0015468383982910616	1.5479161733622515E-4	0.004955905587855636
GOTERM_CC_FAT	GO:0019866~organelle inner membrane	48	3.3684210526315788	6.518011879999629E-6	482515, 446952, 425849, 421613, 451374, 463662, 431176, 458287, 458446, 462621, 476783, 421639, 423223, 440371, 476033, 430677, 472132, 461595, 452349, 421125, 456112, 431919, 473569, 455934, 462552, 431604, 446962, 477892, 457084, 453394, 443504, 445931, 421977, 431564, 423559, 455713, 474311, 479000, 421448, 423031, 462175, 432414, 450163, 428643, 478037, 476788, 464450, 482053	965	312	12504	1.9934635312873654	0.002876824626629637	2.6187212733208565E-4	0.009222985749035573
GOTERM_CC_FAT	GO:0005743~mitochondrial inner membrane	46	3.2280701754385968	8.08379161638572E-6	482515, 446952, 425849, 451374, 463662, 431176, 458287, 458446, 462621, 476783, 421639, 423223, 440371, 476033, 430677, 472132, 461595, 452349, 421125, 456112, 431919, 473569, 455934, 462552, 431604, 446962, 477892, 457084, 453394, 443504, 445931, 421977, 431564, 423559, 455713, 474311, 479000, 423031, 462175, 432414, 450163, 428643, 478037, 476788, 464450, 482053	965	296	12504	2.0136675535639266	0.003566674587909935	2.977098703174086E-4	0.011438446057621121
GOTERM_CC_FAT	GO:0031966~mitochondrial membrane	50	3.508771929824561	1.1206086413883228E-4	446952, 431176, 451374, 462621, 440371, 476033, 423223, 452349, 454870, 456112, 462552, 431604, 477892, 446962, 453394, 457213, 455713, 423559, 474311, 479000, 423031, 432414, 450163, 476788, 482053, 482515, 425849, 463662, 458287, 458446, 476783, 421639, 430677, 477012, 472132, 461595, 421125, 431919, 473569, 455934, 457084, 443504, 445931, 421977, 431564, 462175, 470662, 428643, 478037, 464450	965	368	12504	1.760531651272809	0.04832689227395581	0.0024736194186465443	0.15845611153294525
GOTERM_CC_FAT	GO:0005740~mitochondrial envelope	51	3.578947368421052	2.59477203403039E-4	446952, 451374, 431176, 462621, 440371, 476033, 423223, 452349, 454870, 456112, 462552, 431604, 477892, 446962, 453394, 457213, 455713, 423559, 474311, 423912, 479000, 423031, 432414, 450163, 476788, 482053, 482515, 425849, 463662, 458287, 458446, 476783, 421639, 430677, 477012, 472132, 461595, 421125, 431919, 473569, 455934, 457084, 443504, 445931, 421977, 431564, 462175, 470662, 428643, 478037,…	965	391	12504	1.6901103852218968	0.10836979973829097	0.004088185028011337	0.36655014048169177
GOTERM_CC_FAT	GO:0031967~organelle envelope	62	4.350877192982456	0.001492648736980207	480770, 446952, 451374, 421613, 431176, 462621, 423223, 440371, 476033, 440072, 452349, 454870, 456112, 462552, 431604, 446962, 477892, 453394, 457213, 455713, 423559, 481076, 474311, 423912, 479000, 423031, 463308, 432414, 450163, 476788, 482617, 482053, 482515, 425849, 463662, 458287, 458446, 476783, 475356, 436975, 421639, 430677, 477012, 472132, 438390, 461595, 421125, 431919, 473569, 455934,…	965	540	12504	1.487714450201497	0.4832745656618719	0.018687289794461437	2.0915827289199607
GOTERM_CC_FAT	GO:0031975~envelope	62	4.350877192982456	0.0016463099048826847	480770, 446952, 451374, 421613, 431176, 462621, 423223, 440371, 476033, 440072, 452349, 454870, 456112, 462552, 431604, 446962, 477892, 453394, 457213, 455713, 423559, 481076, 474311, 423912, 479000, 423031, 463308, 432414, 450163, 476788, 482617, 482053, 482515, 425849, 463662, 458287, 458446, 476783, 475356, 436975, 421639, 430677, 477012, 472132, 438390, 461595, 421125, 431919, 473569, 455934,…	965	542	12504	1.482224728983041	0.517255919844686	0.019490491401732424	2.3045772803813924
Annotation Cluster 8	Enrichment Score: 4.723551323668348
Category	Term	Count	%	PValue	Genes	List Total	Pop Hits	Pop Total	Fold Enrichment	Bonferroni	Benjamini	FDR
GOTERM_BP_FAT	GO:0001944~vasculature development	43	3.017543859649123	7.316450900966075E-7	468677, 472683, 461069, 456108, 431709, 450023, 469270, 461964, 463891, 446160, 447164, 445991, 468521, 474277, 478457, 424097, 446981, 458551, 476374, 432000, 452401, 458130, 427284, 440679, 437315, 438856, 437479, 479831, 447825, 475368, 455815, 471983, 470553, 428457, 473115, 432662, 434891, 421054, 428319, 428974, 426399, 475651, 436133	1028	250	13588	2.27347859922179	0.0023830515250996553	3.4078413582339095E-4	0.0013296838141441114
GOTERM_BP_FAT	GO:0001568~blood vessel development	41	2.8771929824561404	2.5230535394511642E-6	468677, 472683, 461069, 431709, 450023, 469270, 461964, 463891, 446160, 447164, 445991, 468521, 474277, 478457, 424097, 446981, 458551, 476374, 432000, 452401, 458130, 427284, 440679, 437315, 438856, 437479, 479831, 447825, 475368, 455815, 471983, 470553, 473115, 432662, 434891, 421054, 428319, 428974, 426399, 475651, 436133	1028	244	13588	2.22104037762327	0.008193933184902025	6.326988363590802E-4	0.004585299474346716
GOTERM_BP_FAT	GO:0048514~blood vessel morphogenesis	34	2.3859649122807016	1.3160779481155919E-5	468677, 472683, 461069, 469270, 450023, 461964, 463891, 445991, 468521, 474277, 424097, 458551, 476374, 432000, 452401, 458130, 427284, 437315, 437479, 479831, 438856, 447825, 475368, 455815, 471983, 470553, 432662, 434891, 421054, 428319, 428974, 475651, 426399, 436133	1028	198	13588	2.2697402035923435	0.04200965974470028	0.002041607568949	0.023915704622690104
GOTERM_BP_FAT	GO:0001525~angiogenesis	20	1.4035087719298245	0.005251533789752288	458130, 468677, 472683, 427284, 461069, 479831, 438856, 461964, 475368, 471983, 455815, 445991, 474277, 458551, 421054, 475651, 426399, 436133, 432000, 452401	1028	133	13588	1.9876539598022291	0.9999999650859552	0.11314391949331315	9.125694287972873
Annotation Cluster 9	Enrichment Score: 4.559217002773345
Category	Term	Count	%	PValue	Genes	List Total	Pop Hits	Pop Total	Fold Enrichment	Bonferroni	Benjamini	FDR
GOTERM_BP_FAT	GO:0001667~ameboidal cell migration	15	1.0526315789473684	3.2878189871539966E-6	458130, 461069, 450023, 474309, 438856, 424548, 427251, 471983, 476618, 463308, 437340, 476374, 466127, 432662, 469200	1028	45	13588	4.405966277561609	0.010664323902319528	7.655350671500472E-4	0.005975115246925622
GOTERM_BP_FAT	GO:0016477~cell migration	40	2.807017543859649	4.180174475621623E-6	468677, 428216, 467237, 461069, 450023, 474309, 424548, 427251, 439458, 449858, 462014, 474277, 437340, 469685, 425092, 443756, 476374, 432000, 433766, 458130, 427284, 438856, 435705, 482826, 452650, 476591, 469997, 469880, 461229, 445955, 476618, 471983, 470876, 463308, 466127, 432662, 434891, 469200, 426399, 475651	1028	240	13588	2.2029831387808043	0.013539088239351238	9.083590223648574E-4	0.007596778579888053
GOTERM_BP_FAT	GO:0048870~cell motility	41	2.8771929824561404	9.48869970398072E-5	468677, 428216, 467237, 461069, 450023, 474309, 424548, 427251, 439458, 449858, 462014, 474277, 437340, 469685, 476374, 425092, 443756, 432000, 433766, 458130, 427284, 430233, 438856, 435705, 482826, 452650, 476591, 469997, 469880, 461229, 445955, 476618, 471983, 470876, 463308, 466127, 432662, 434891, 469200, 426399, 475651	1028	284	13588	1.9082177892256258	0.26614306334279136	0.0070080821142806116	0.1723072402512793
GOTERM_BP_FAT	GO:0051674~localization of cell	41	2.8771929824561404	9.48869970398072E-5	468677, 428216, 467237, 461069, 450023, 474309, 424548, 427251, 439458, 449858, 462014, 474277, 437340, 469685, 476374, 425092, 443756, 432000, 433766, 458130, 427284, 430233, 438856, 435705, 482826, 452650, 476591, 469997, 469880, 461229, 445955, 476618, 471983, 470876, 463308, 466127, 432662, 434891, 469200, 426399, 475651	1028	284	13588	1.9082177892256258	0.26614306334279136	0.0070080821142806116	0.1723072402512793
GOTERM_BP_FAT	GO:0006928~cell motion	49	3.43859649122807	1.2924069149890962E-4	471378, 468677, 454013, 467237, 428216, 461069, 448692, 450023, 474309, 424548, 427251, 439458, 449858, 462014, 482730, 474277, 437340, 469685, 476374, 443756, 425092, 432000, 458130, 433766, 430233, 427284, 440829, 438856, 435705, 452650, 476591, 482826, 469997, 469880, 461229, 445955, 476618, 471983, 470876, 463308, 428457, 457705, 466127, 468670, 432662, 434891, 469200, 426399, 475651	1028	367	13588	1.7647875825655488	0.3439256327946627	0.00874241778066187	0.23462161180028973
Annotation Cluster 10	Enrichment Score: 4.4979280504132495
Category	Term	Count	%	PValue	Genes	List Total	Pop Hits	Pop Total	Fold Enrichment	Bonferroni	Benjamini	FDR
GOTERM_CC_FAT	GO:0005739~mitochondrion	166	11.649122807017545	8.801598893137348E-11	480481, 475690, 451374, 458527, 436772, 432549, 440643, 475278, 457710, 440371, 444734, 474678, 480379, 452349, 429745, 448739, 430403, 463022, 462552, 422972, 431604, 453394, 457213, 437315, 477096, 461937, 424323, 423559, 469860, 446803, 462152, 475059, 467871, 455966, 483247, 476788, 482515, 437464, 437752, 458287, 474918, 470949, 454216, 421639, 425803, 480118, 425104, 475563, 472132, 427674,…	965	1322	12504	1.627040204431972	3.890308841736356E-8	9.72577229862992E-9	1.2454801634476098E-7
SP_PIR_KEYWORDS	mitochondrion	102	7.157894736842104	2.3234349437333315E-8	475690, 475278, 440643, 444734, 440371, 452349, 462552, 431604, 453394, 457213, 461937, 423559, 469860, 446803, 455966, 483247, 476788, 437464, 482515, 437752, 458287, 474918, 470949, 421639, 472132, 427674, 449377, 436887, 421125, 443228, 455934, 421577, 457084, 462798, 476522, 445931, 421977, 456511, 421501, 462175, 476212, 428643, 466914, 455130, 478037, 451414, 441187, 446952, 431176, 458421,…	1310	790	17854	1.7596946564885496	1.2802044745741092E-5	1.422457509669961E-6	3.391512300998656E-5
GOTERM_CC_FAT	GO:0031980~mitochondrial lumen	35	2.456140350877193	6.992624119034133E-8	481020, 437464, 458421, 474918, 470949, 479890, 421639, 461595, 449377, 436887, 448930, 456112, 473569, 431604, 457084, 431521, 474116, 476522, 462798, 469860, 439065, 421501, 450137, 423031, 432414, 461003, 446803, 466914, 426579, 460652, 455130, 478037, 426422, 451414, 464450	965	163	12504	2.7822880574716295	3.0906922080742305E-5	6.181460836640618E-6	9.894981515268242E-5
GOTERM_CC_FAT	GO:0005759~mitochondrial matrix	35	2.456140350877193	6.992624119034133E-8	481020, 437464, 458421, 474918, 470949, 479890, 421639, 461595, 449377, 436887, 448930, 456112, 473569, 431604, 457084, 431521, 474116, 476522, 462798, 469860, 439065, 421501, 450137, 423031, 432414, 461003, 446803, 466914, 426579, 460652, 455130, 478037, 426422, 451414, 464450	965	163	12504	2.7822880574716295	3.0906922080742305E-5	6.181460836640618E-6	9.894981515268242E-5
GOTERM_CC_FAT	GO:0044429~mitochondrial part	76	5.333333333333334	9.878181781625115E-8	446952, 451374, 431176, 458421, 462621, 479890, 423223, 440371, 476033, 452349, 454870, 456112, 462552, 431604, 446962, 477892, 453394, 457213, 474116, 423559, 455713, 469860, 474311, 423912, 479000, 461003, 423031, 432414, 446803, 450163, 426422, 476788, 482053, 437464, 481020, 482515, 425849, 463662, 458287, 474918, 458446, 470949, 476783, 421639, 430677, 477012, 472132, 461595, 448930, 436887,…	965	524	12504	1.879333939801448	4.366061248795017E-5	7.276901129893432E-6	1.3978215598342558E-4
SP_PIR_KEYWORDS	transit peptide	63	4.421052631578947	1.81107440444496E-6	446952, 475690, 458527, 479890, 475278, 440643, 476033, 444734, 469782, 452349, 421464, 431604, 453394, 457213, 474116, 461937, 423559, 469860, 474311, 423912, 474822, 479000, 423031, 461003, 432414, 446803, 444570, 483247, 437464, 481020, 482515, 437752, 441332, 458446, 474918, 470949, 421639, 472132, 424994, 439132, 461595, 458039, 436887, 449377, 448930, 473569, 421577, 457084, 431521, 476522,…	1310	457	17854	1.8788347503633054	9.974051609674683E-4	6.652464717005202E-5	0.002643588742679004
UP_SEQ_FEATURE	transit peptide:Mitochondrion	61	4.280701754385965	4.366687846454896E-5	446952, 475690, 479890, 475278, 440643, 476033, 444734, 469782, 452349, 421464, 431604, 453394, 457213, 474116, 461937, 423559, 469860, 474311, 423912, 474822, 479000, 423031, 461003, 432414, 446803, 444570, 483247, 437464, 481020, 437752, 441332, 458446, 474918, 470949, 421639, 472132, 424994, 439132, 461595, 458039, 436887, 449377, 448930, 473569, 421577, 457084, 431521, 476522, 462798, 456511,…	1271	449	16021	1.7124881062734043	0.1445370537757633	0.019324895530404174	0.08013461585023585
GOTERM_CC_FAT	GO:0031974~membrane-enclosed lumen	87	6.105263157894736	0.7146332600227803	462560, 481534, 428216, 464288, 432019, 421613, 458421, 479890, 441417, 443969, 454479, 459282, 479108, 456112, 431604, 437872, 474047, 457213, 468667, 421761, 474116, 447940, 460539, 423559, 446539, 469860, 481076, 462979, 423912, 422269, 432414, 461003, 423031, 446803, 436613, 454829, 440518, 426422, 462736, 481020, 437464, 467237, 474918, 470949, 438795, 476054, 421639, 428714, 477012, 475563,…	965	1174	12504	0.9602245544659329	1.0	0.9666388512615538	99.99999803379826
GOTERM_CC_FAT	GO:0043233~organelle lumen	83	5.824561403508772	0.7588389764941005	462560, 481534, 428216, 432019, 464288, 421613, 458421, 479890, 441417, 443969, 454479, 459282, 479108, 456112, 431604, 437872, 474047, 468667, 421761, 474116, 447940, 460539, 446539, 469860, 481076, 462979, 422269, 432414, 461003, 423031, 446803, 436613, 454829, 440518, 426422, 462736, 437464, 481020, 467237, 474918, 470949, 438795, 476054, 421639, 428714, 477012, 475563, 461595, 424097, 456451,…	965	1136	12504	0.9467196964168431	1.0	0.97785213865948	99.99999981833464
GOTERM_CC_FAT	GO:0070013~intracellular organelle lumen	82	5.754385964912281	0.7867209426841474	462560, 481534, 428216, 432019, 464288, 421613, 458421, 479890, 441417, 443969, 454479, 459282, 479108, 456112, 431604, 437872, 474047, 468667, 421761, 474116, 447940, 460539, 446539, 469860, 481076, 422269, 432414, 461003, 423031, 446803, 436613, 454829, 440518, 426422, 462736, 437464, 481020, 467237, 474918, 470949, 438795, 476054, 421639, 428714, 477012, 475563, 461595, 424097, 456451, 448930,…	965	1133	12504	0.9377899930945859	1.0	0.982000296446938	99.99999996806909
GOTERM_CC_FAT	GO:0031981~nuclear lumen	33	2.3157894736842106	0.9999999262551483	428216, 467237, 421613, 464288, 441417, 476054, 428714, 443969, 477012, 475563, 454479, 424097, 459282, 458551, 445147, 445633, 437872, 474047, 452401, 468667, 421761, 438856, 460539, 429660, 446539, 481076, 434749, 436613, 425629, 473515, 423205, 477242, 444834	965	883	12504	0.4842558634893996	1.0	0.9999999999999998	100.0
Annotation Cluster 11	Enrichment Score: 4.363159417419631
Category	Term	Count	%	PValue	Genes	List Total	Pop Hits	Pop Total	Fold Enrichment	Bonferroni	Benjamini	FDR
GOTERM_MF_FAT	GO:0004364~glutathione transferase activity	13	0.9122807017543859	1.3800385773380736E-7	443311, 434159, 455780, 443504, 448301, 432809, 426154, 481405, 465903, 423583, 466030, 478037, 475202	1021	26	13288	6.507345739471106	1.5193071526631297E-4	1.5193071526631297E-4	2.2071516523336498E-4
INTERPRO	IPR012335:Thioredoxin fold	25	1.7543859649122806	4.5937715964335963E-7	443311, 441332, 427284, 434159, 455780, 468811, 448301, 447940, 475356, 432809, 468933, 481405, 426154, 481659, 463612, 465903, 423583, 456302, 446030, 457477, 466030, 444561, 475202, 455633, 422972	1293	106	17763	3.2400516569627458	8.508638822019021E-4	8.508638822019021E-4	7.827724240350165E-4
PIR_SUPERFAMILY	PIRSF000503:glutathione transferase	11	0.7719298245614036	1.4250978157853388E-6	423583, 443311, 455780, 434159, 448301, 466030, 432809, 475202, 426154, 481405, 465903	733	19	8136	6.426078839663962	9.956480962022285E-4	9.956480962022285E-4	0.002148702605253572
INTERPRO	IPR004045:Glutathione S-transferase, N-terminal	11	0.7719298245614036	1.072923285257787E-5	423583, 443311, 455780, 434159, 448301, 466030, 432809, 475202, 426154, 481405, 465903	1293	27	17763	5.596889232620091	0.019685043858162166	0.009891442243913473	0.018280960929606405
INTERPRO	IPR004046:Glutathione S-transferase, C-terminal	11	0.7719298245614036	1.5605122884857818E-5	423583, 443311, 455780, 434159, 448301, 466030, 432809, 475202, 426154, 481405, 465903	1293	28	17763	5.397000331455088	0.02850243667882646	0.00720306227750922	0.026587687172363594
INTERPRO	IPR017933:Glutathione S-transferase/chloride channel, C-terminal	12	0.8421052631578947	1.7324139535881458E-5	423583, 443311, 455780, 434159, 448301, 466030, 475356, 432809, 475202, 426154, 481405, 465903	1293	34	17763	4.848642009007779	0.03159211207059642	0.006399815113920848	0.029516105448312846
GOTERM_MF_FAT	GO:0016765~transferase activity, transferring alkyl or aryl (other than methyl) groups	15	1.0526315789473684	3.176782268420019E-5	443311, 434159, 455780, 443504, 448301, 432809, 447164, 426154, 481405, 465903, 423583, 466030, 448561, 478037, 475202	1021	53	13288	3.68340324875723	0.03437230537396874	0.0038787833829990737	0.05079552118113506
KEGG_PATHWAY	mmu00480:Glutathione metabolism	16	1.1228070175438596	7.885830203017662E-5	443311, 427284, 434159, 455780, 443504, 432809, 472825, 476033, 481405, 465903, 423583, 480379, 466030, 478037, 475202, 455633	558	52	5738	3.1640474221119383	0.014172526132558372	0.0028507120782594875	0.0971800273412482
SP_PIR_KEYWORDS	dimer	6	0.42105263157894735	9.759895381797504E-5	423583, 443311, 434159, 449109, 466030, 481405	1310	8	17854	10.22175572519084	0.052359101950006925	0.0024415440262549604	0.14237048606496883
UP_SEQ_FEATURE	domain:GST N-terminal	9	0.631578947368421	1.778692516867847E-4	423583, 443311, 455780, 434159, 466030, 432809, 475202, 481405, 465903	1271	22	16021	5.156605393033402	0.47056195821348334	0.061614011806178426	0.3260342044507314
INTERPRO	IPR010987:Glutathione S-transferase, C-terminal-like	10	0.7017543859649122	1.9549380429068492E-4	423583, 434159, 448301, 466030, 475356, 432809, 475202, 426154, 481405, 465903	1293	30	17763	4.579273008507347	0.3039163456115034	0.05043857779845151	0.33259823573803526
KEGG_PATHWAY	mmu00982:Drug metabolism	19	1.3333333333333335	2.1656775105075843E-4	443311, 434159, 455780, 443504, 425465, 425819, 476783, 432809, 481405, 465903, 423583, 444854, 432978, 466030, 449109, 478037, 475202, 434132, 446962	558	75	5738	2.6050657108721627	0.038444514266403385	0.005584776563814842	0.26667645481484037
INTERPRO	IPR003080:Glutathione S-transferase, alpha class	5	0.3508771929824561	3.7098271675338576E-4	423583, 448301, 432809, 475202, 426154	1293	6	17763	11.448182521268368	0.49719784596428007	0.07355017570752687	0.6302744986396047
UP_SEQ_FEATURE	domain:GST C-terminal	10	0.7017543859649122	8.087067638602732E-4	423583, 443311, 455780, 434159, 466030, 475356, 432809, 475202, 481405, 465903	1271	33	16021	3.8197076985432616	0.9445512633096194	0.1994724526717524	1.474273825411332
INTERPRO	IPR003081:Glutathione S-transferase, Mu class	5	0.3508771929824561	8.15656437477211E-4	443311, 455780, 434159, 481405, 465903	1293	7	17763	9.812727875372886	0.7795375978089157	0.11838721841450639	1.3808177541294042
KEGG_PATHWAY	mmu00980:Metabolism of xenobiotics by cytochrome P450	16	1.1228070175438596	0.0013100768355923526	462024, 443311, 434159, 455780, 443504, 432809, 481405, 465903, 423583, 432978, 466030, 449109, 478037, 460565, 475202, 446962	558	66	5738	2.4928858477245575	0.21122910035369635	0.021339864686347743	1.6032457455003035
Annotation Cluster 12	Enrichment Score: 4.14828797366945
Category	Term	Count	%	PValue	Genes	List Total	Pop Hits	Pop Total	Fold Enrichment	Bonferroni	Benjamini	FDR
KEGG_PATHWAY	mmu00280:Valine, leucine and isoleucine degradation	25	1.7543859649122806	3.116194988348568E-13	482515, 437464, 474918, 432549, 479890, 430677, 424994, 461595, 452349, 436887, 462798, 461937, 441799, 425819, 469860, 474311, 474822, 450137, 432414, 461003, 423031, 426579, 455130, 483247, 450579	558	46	5738	5.588670718404239	5.640676814522294E-11	5.640676814522294E-11	3.842148821320279E-10
KEGG_PATHWAY	mmu00640:Propanoate metabolism	13	0.9122807017543859	1.0454864366443458E-5	437464, 474918, 474116, 432549, 462798, 479890, 474822, 452349, 436887, 426579, 480749, 483247, 450579	558	30	5738	4.456033452807647	0.0018905509953041078	6.305812141891298E-4	0.0128889121596365
KEGG_PATHWAY	mmu00650:Butanoate metabolism	9	0.631578947368421	0.02301683830813957	432414, 452349, 462798, 432549, 436887, 441799, 426579, 474311, 450579	558	37	5738	2.5013077593722755	0.9852238514808883	0.16743968394397657	24.955473784006
KEGG_PATHWAY	mmu00410:beta-Alanine metabolism	6	0.42105263157894735	0.05555010028591409	482312, 462798, 432549, 479890, 436887, 426579	558	22	5738	2.8044965786901273	0.9999678348638956	0.2916528028637422	50.57075525413693
KEGG_PATHWAY	mmu00903:Limonene and pinene degradation	3	0.21052631578947367	0.43539816037196893	432549, 436887, 426579	558	15	5738	2.05663082437276	1.0	0.7300974322686304	99.91305176100536
Annotation Cluster 13	Enrichment Score: 4.087323859056736
Category	Term	Count	%	PValue	Genes	List Total	Pop Hits	Pop Total	Fold Enrichment	Bonferroni	Benjamini	FDR
GOTERM_BP_FAT	GO:0035295~tube development	46	3.2280701754385968	1.923694114280018E-7	483260, 468677, 461069, 456108, 445564, 431709, 480733, 463891, 445991, 465052, 444162, 454261, 454933, 454479, 437340, 449230, 471587, 458551, 425092, 479694, 445633, 432000, 452401, 458130, 455185, 437315, 468554, 438856, 426707, 461229, 439062, 455815, 471983, 475368, 431478, 428004, 426624, 428457, 473115, 423205, 436396, 421054, 480346, 469200, 426399, 475651	1028	264	13588	2.3031187359981136	6.271199889246182E-4	1.0454731970044318E-4	3.4961169104175127E-4
GOTERM_BP_FAT	GO:0035239~tube morphogenesis	33	2.3157894736842106	1.4198658313295983E-6	468677, 483260, 461069, 456108, 445991, 444162, 454261, 454479, 437340, 449230, 458551, 445633, 432000, 458130, 455185, 437315, 468554, 438856, 461229, 475368, 455815, 471983, 431478, 428004, 426624, 428457, 473115, 423205, 421054, 480346, 469200, 475651, 426399	1028	171	13588	2.550822581746194	0.004619482978064804	5.143327703258649E-4	0.0025804334402690365
GOTERM_BP_FAT	GO:0001763~morphogenesis of a branching structure	26	1.8245614035087718	5.850843604732663E-6	468677, 483260, 456108, 461069, 466048, 450023, 453598, 445991, 444162, 454261, 449230, 445633, 432000, 458130, 437315, 468554, 461229, 475368, 455815, 471983, 426624, 473115, 423205, 421054, 475651, 426399	1028	125	13588	2.7493229571984434	0.01889879226347302	0.0011917678306795354	0.010632792002884806
GOTERM_BP_FAT	GO:0048754~branching morphogenesis of a tube	21	1.4736842105263157	1.6140575014620504E-5	458130, 483260, 468677, 461069, 456108, 468554, 461229, 471983, 455815, 445991, 444162, 426624, 454261, 473115, 449230, 423205, 421054, 445633, 426399, 475651, 432000	1028	93	13588	2.984686833186896	0.051273613742491175	0.002285854745999738	0.02932982414688423
GOTERM_BP_FAT	GO:0048732~gland development	33	2.3157894736842106	3.0073078884978344E-5	427473, 468677, 483260, 478868, 466048, 450023, 469270, 454216, 453598, 444734, 468521, 465052, 444162, 454261, 449230, 448160, 437315, 468554, 461937, 460244, 461229, 445955, 439062, 455815, 475368, 465401, 431478, 426624, 449342, 423205, 477694, 432584, 475651	1028	197	13588	2.21416579430761	0.09341436442492712	0.0031585427231630714	0.054640717598253286
GOTERM_BP_FAT	GO:0022612~gland morphogenesis	18	1.263157894736842	1.5185984866218554E-4	483260, 466048, 437315, 468554, 469270, 450023, 445955, 461229, 453598, 475368, 455815, 431478, 444162, 426624, 454261, 449230, 477694, 475651	1028	84	13588	2.832406892718177	0.39058303376249826	0.00966383684065808	0.2756305656576141
GOTERM_BP_FAT	GO:0048729~tissue morphogenesis	33	2.3157894736842106	0.0010271054990432086	483260, 456108, 445564, 466048, 450023, 482030, 463891, 453598, 444162, 454261, 454479, 437340, 449230, 458551, 458130, 440679, 468554, 482223, 443893, 460244, 461229, 445955, 455815, 475368, 431478, 426624, 473115, 423205, 477694, 480346, 469200, 475651, 456467	1028	238	13588	1.83273387175882	0.9649546485333496	0.0373648639568428	1.850289374406322
GOTERM_BP_FAT	GO:0002009~morphogenesis of an epithelium	26	1.8245614035087718	0.0012750053071586462	483260, 456108, 466048, 450023, 453598, 444162, 454261, 454479, 437340, 449230, 458551, 468554, 482223, 443893, 461229, 445955, 455815, 475368, 431478, 426624, 473115, 477694, 423205, 480346, 475651, 469200	1028	173	13588	1.9865050268774882	0.9843993884793288	0.04198437131096311	2.2919991082642643
GOTERM_BP_FAT	GO:0060429~epithelium development	34	2.3859649122807016	0.004397813041280233	468677, 483260, 456108, 478868, 466048, 450023, 454216, 453598, 444734, 444162, 454261, 454479, 424097, 437340, 449230, 458551, 432000, 422354, 427284, 468554, 482223, 443893, 461229, 445955, 455815, 475368, 431478, 426624, 473115, 423205, 477694, 480346, 469200, 475651	1028	271	13588	1.658334170890347	0.9999994272956368	0.10316697028514898	7.697793927214325
GOTERM_BP_FAT	GO:0060562~epithelial tube morphogenesis	16	1.1228070175438596	0.01973585415552613	483260, 456108, 468554, 461229, 475368, 431478, 426624, 454261, 473115, 454479, 437340, 423205, 449230, 458551, 480346, 469200	1028	111	13588	1.905282714621236	1.0	0.25987490264093893	30.390296413404215
Annotation Cluster 14	Enrichment Score: 3.8407710019068766
Category	Term	Count	%	PValue	Genes	List Total	Pop Hits	Pop Total	Fold Enrichment	Bonferroni	Benjamini	FDR
GOTERM_CC_FAT	GO:0031982~vesicle	66	4.631578947368421	6.002333847867737E-5	426458, 472683, 445925, 478519, 436772, 433650, 463891, 449858, 454338, 444020, 451303, 463997, 469868, 479108, 443756, 476374, 467898, 475581, 433751, 458801, 432084, 477096, 472418, 476591, 473436, 426322, 445955, 462979, 462147, 450559, 438902, 448546, 462736, 426399, 449182, 478583, 448692, 466593, 452267, 477387, 468656, 475518, 425803, 430428, 433235, 467680, 432293, 479029, 467984, 422918,…	965	519	12504	1.6477762137230823	0.026182253915678078	0.0014728649270362437	0.08490314034822477
GOTERM_CC_FAT	GO:0031988~membrane-bounded vesicle	55	3.8596491228070176	1.2953717088425433E-4	478583, 472683, 445925, 466593, 452267, 477387, 468656, 436772, 433650, 475518, 463891, 425803, 449858, 444020, 451303, 430428, 463997, 433235, 469868, 467680, 476374, 443756, 479108, 479029, 467984, 422918, 467898, 433751, 475581, 438161, 432084, 477096, 472418, 473436, 476591, 461229, 445955, 426322, 439062, 435685, 462979, 462147, 448659, 481365, 434749, 438902, 430152, 448546, 444647, 462736,…	965	420	12504	1.6968171724648409	0.05565067933116785	0.0025993040440396298	0.18314688581406724
GOTERM_CC_FAT	GO:0016023~cytoplasmic membrane-bounded vesicle	54	3.7894736842105265	1.6648593881368816E-4	478583, 472683, 445925, 466593, 452267, 477387, 468656, 436772, 433650, 475518, 463891, 425803, 449858, 444020, 451303, 430428, 463997, 433235, 469868, 467680, 476374, 479108, 479029, 467984, 422918, 467898, 433751, 475581, 438161, 432084, 477096, 472418, 473436, 476591, 461229, 445955, 426322, 439062, 435685, 462979, 462147, 448659, 481365, 434749, 438902, 430152, 448546, 444647, 462736, 426399,…	965	414	12504	1.6901103852218968	0.07095017736933795	0.003194578233701284	0.23532994992163658
GOTERM_CC_FAT	GO:0031410~cytoplasmic vesicle	62	4.350877192982456	3.3482962626765484E-4	472683, 445925, 478519, 436772, 433650, 463891, 449858, 454338, 444020, 451303, 463997, 469868, 479108, 476374, 467898, 475581, 433751, 432084, 477096, 472418, 476591, 473436, 426322, 445955, 462979, 462147, 450559, 438902, 448546, 462736, 426399, 449182, 478583, 448692, 466593, 477387, 452267, 468656, 475518, 425803, 430428, 433235, 467680, 432293, 479029, 467984, 422918, 438161, 430870, 461229,…	965	508	12504	1.5814287462771817	0.13758568233278579	0.005091116005196961	0.4727624555378451
Annotation Cluster 15	Enrichment Score: 3.7463661299970465
Category	Term	Count	%	PValue	Genes	List Total	Pop Hits	Pop Total	Fold Enrichment	Bonferroni	Benjamini	FDR
GOTERM_BP_FAT	GO:0035295~tube development	46	3.2280701754385968	1.923694114280018E-7	483260, 468677, 461069, 456108, 445564, 431709, 480733, 463891, 445991, 465052, 444162, 454261, 454933, 454479, 437340, 449230, 471587, 458551, 425092, 479694, 445633, 432000, 452401, 458130, 455185, 437315, 468554, 438856, 426707, 461229, 439062, 455815, 471983, 475368, 431478, 428004, 426624, 428457, 473115, 423205, 436396, 421054, 480346, 469200, 426399, 475651	1028	264	13588	2.3031187359981136	6.271199889246182E-4	1.0454731970044318E-4	3.4961169104175127E-4
GOTERM_BP_FAT	GO:0030324~lung development	20	1.4035087719298245	6.139910034865401E-4	456108, 445564, 431709, 480733, 426707, 463891, 475368, 439062, 465052, 426624, 428457, 454933, 471587, 436396, 425092, 479694, 445633, 426399, 432000, 452401	1028	111	13588	2.3816033932765452	0.8650484681111329	0.026351114834610834	1.1100037635514592
GOTERM_BP_FAT	GO:0030323~respiratory tube development	20	1.4035087719298245	7.700266045841815E-4	456108, 445564, 431709, 480733, 426707, 463891, 475368, 439062, 465052, 426624, 428457, 454933, 471587, 436396, 425092, 479694, 445633, 426399, 432000, 452401	1028	113	13588	2.339451120829173	0.9188960849272643	0.030912430869571517	1.3902316055924735
GOTERM_BP_FAT	GO:0048286~lung alveolus development	8	0.5614035087719298	8.575519968352229E-4	428457, 445564, 456108, 480733, 463891, 425092, 439062, 432000	1028	22	13588	4.806508666430846	0.9390484998079549	0.03314519960778284	1.5470917362581105
GOTERM_BP_FAT	GO:0060541~respiratory system development	20	1.4035087719298245	0.0023774157371911544	456108, 445564, 431709, 480733, 426707, 463891, 475368, 439062, 465052, 426624, 428457, 454933, 471587, 436396, 425092, 479694, 445633, 426399, 432000, 452401	1028	124	13588	2.1319191665620685	0.9995743882914795	0.06753883622993062	4.233630169073798
Annotation Cluster 16	Enrichment Score: 3.711383318489266
Category	Term	Count	%	PValue	Genes	List Total	Pop Hits	Pop Total	Fold Enrichment	Bonferroni	Benjamini	FDR
GOTERM_MF_FAT	GO:0050662~coenzyme binding	31	2.175438596491228	3.9279014616974455E-6	444084, 481020, 427473, 477166, 461330, 482235, 479890, 476033, 449090, 424994, 439132, 480379, 429745, 449377, 481143, 456111, 463022, 482910, 457213, 425465, 437404, 424323, 425819, 472825, 469860, 432414, 461003, 446803, 444854, 475059, 455130	1021	160	13288	2.521596474045054	0.0043152902645469116	0.0010805727609980442	0.0062818735865888264
SP_PIR_KEYWORDS	FAD	21	1.4736842105263157	1.1575848812586025E-4	444084, 427473, 457213, 425465, 437404, 479890, 476783, 425819, 469860, 474678, 480460, 446803, 424994, 482312, 444854, 449377, 481143, 455130, 476788, 482910, 482617	1310	109	17854	2.62577211289306	0.0617948266215369	0.0026542470304126153	0.16883949466505177
SP_PIR_KEYWORDS	Flavoprotein	19	1.3333333333333335	4.6388520333788E-4	427473, 457213, 425465, 437404, 482235, 479890, 476783, 425819, 469860, 474678, 446803, 424994, 444854, 482312, 449377, 481143, 455130, 476788, 482617	1310	103	17854	2.5140887867783297	0.2255948169716364	0.00908915766852647	0.6750008723915957
UP_SEQ_FEATURE	nucleotide phosphate-binding region:FAD	14	0.9824561403508772	4.977971451743583E-4	427473, 444084, 457213, 425465, 479890, 469860, 474678, 446803, 424994, 444854, 455130, 481143, 476788, 482910	1271	58	16021	3.042594752977563	0.831373300701381	0.13786119154612508	0.9099335728020019
GOTERM_MF_FAT	GO:0050660~FAD binding	14	0.9824561403508772	0.0026418433105828984	427473, 444084, 457213, 425465, 437404, 479890, 425819, 469860, 446803, 424994, 444854, 449377, 455130, 482910	1021	71	13288	2.5662771930308588	0.9456612886456145	0.09252017666077839	4.142552996331583
Annotation Cluster 17	Enrichment Score: 3.6421001264251838
Category	Term	Count	%	PValue	Genes	List Total	Pop Hits	Pop Total	Fold Enrichment	Bonferroni	Benjamini	FDR
GOTERM_CC_FAT	GO:0043005~neuron projection	39	2.736842105263158	2.5466975392903473E-5	426458, 483260, 471378, 428216, 466593, 448692, 422031, 463891, 444871, 482730, 477012, 433055, 448336, 478374, 463414, 482954, 441914, 432663, 480634, 436563, 469547, 424095, 445633, 452243, 452549, 451829, 475428, 422000, 461229, 453305, 471983, 457705, 420879, 466970, 454018, 470930, 450603, 449182, 475651	965	245	12504	2.0626245109442745	0.011193428591974586	7.032867315830416E-4	0.036031276541659274
GOTERM_CC_FAT	GO:0030424~axon	22	1.5438596491228072	5.691262221938911E-5	471378, 483260, 452549, 428216, 451829, 466593, 448692, 461229, 453305, 444871, 482730, 457705, 448336, 478374, 482954, 454018, 432663, 450603, 436563, 452243, 475651, 449182	965	107	12504	2.664161541813956	0.024842316971449452	0.001478675966704035	0.0805046720331104
GOTERM_CC_FAT	GO:0043025~cell soma	18	1.263157894736842	0.008175487447994682	480770, 483260, 428216, 466593, 472367, 463891, 461229, 439062, 482730, 457705, 433055, 448336, 478374, 454018, 469547, 445633, 452243, 449182	965	117	12504	1.9934635312873654	0.9734418281304505	0.06999782649843656	10.967043652002806
Annotation Cluster 18	Enrichment Score: 3.588466222095772
Category	Term	Count	%	PValue	Genes	List Total	Pop Hits	Pop Total	Fold Enrichment	Bonferroni	Benjamini	FDR
GOTERM_CC_FAT	GO:0000267~cell fraction	79	5.543859649122807	2.1213376014912103E-6	468126, 472683, 431780, 421613, 474309, 440458, 462923, 457710, 463891, 471680, 467812, 440371, 449858, 459597, 473592, 480835, 425882, 436185, 460565, 469547, 446962, 465757, 457213, 432084, 477096, 479831, 425465, 424323, 422723, 459114, 465401, 449342, 444854, 475059, 439003, 460576, 466970, 470930, 426422, 426264, 467181, 422994, 448692, 466593, 444715, 452267, 469270, 451710, 475356, 453598,…	965	596	12504	1.717522690127621	9.371927746368858E-4	1.0417593046274654E-4	0.00300177913871158
GOTERM_CC_FAT	GO:0005626~insoluble fraction	69	4.842105263157895	1.647457706743785E-5	468126, 472683, 431780, 421613, 474309, 462923, 463891, 471680, 457710, 467812, 440371, 449858, 459597, 473592, 480835, 436185, 460565, 469547, 446962, 465757, 457213, 479831, 425465, 422723, 459114, 465401, 449342, 444854, 439003, 460576, 466970, 470930, 426264, 467181, 422994, 448692, 466593, 444715, 452267, 469270, 451710, 475356, 453598, 454059, 431450, 479488, 430428, 449680, 453559, 424095,…	965	528	12504	1.6933113518605747	0.007255374809075121	5.599833850884472E-4	0.023309997799481064
GOTERM_CC_FAT	GO:0005624~membrane fraction	67	4.701754385964913	1.916498185499784E-5	468126, 472683, 431780, 421613, 474309, 462923, 463891, 471680, 457710, 467812, 440371, 449858, 459597, 473592, 480835, 436185, 469547, 460565, 446962, 465757, 457213, 479831, 425465, 422723, 459114, 449342, 444854, 439003, 460576, 466970, 470930, 426264, 422994, 467181, 448692, 466593, 444715, 452267, 469270, 451710, 475356, 453598, 454059, 431450, 430428, 449680, 453559, 424095, 453171, 455934,…	965	510	12504	1.7022615056385249	0.008435225302281801	6.048886348802851E-4	0.027116191236176146
GOTERM_CC_FAT	GO:0005792~microsome	26	1.8245614035087718	0.002122358598100395	468126, 467181, 421613, 431780, 471680, 431450, 454059, 467812, 440371, 449680, 453559, 460565, 455934, 446962, 462024, 457213, 443504, 472367, 425465, 430380, 425629, 449342, 444854, 470662, 466970, 427186	965	176	12504	1.9141780499293453	0.6090123811478376	0.02440975863418926	2.961712901763758
GOTERM_CC_FAT	GO:0042598~vesicular fraction	26	1.8245614035087718	0.0033547090556741628	468126, 467181, 421613, 431780, 471680, 431450, 454059, 467812, 440371, 449680, 453559, 460565, 455934, 446962, 462024, 457213, 443504, 472367, 425465, 430380, 425629, 449342, 444854, 470662, 466970, 427186	965	182	12504	1.8510732790525537	0.7735597417155973	0.03645092008515449	4.643812794671898
SP_PIR_KEYWORDS	microsome	13	0.9122807017543859	0.061772697216686295	462024, 431780, 425629, 449680, 444854, 470662, 443504, 425465, 460565, 431450, 467812, 427186, 446962	1310	100	17854	1.7717709923664122	0.9999999999999994	0.27769626595037133	60.5741135194054
Annotation Cluster 19	Enrichment Score: 3.5075255286560623
Category	Term	Count	%	PValue	Genes	List Total	Pop Hits	Pop Total	Fold Enrichment	Bonferroni	Benjamini	FDR
GOTERM_BP_FAT	GO:0030036~actin cytoskeleton organization	30	2.1052631578947367	1.550016212931076E-5	422031, 479488, 449858, 438270, 465886, 480531, 437340, 441914, 438042, 443756, 427303, 422918, 455396, 474429, 466238, 479217, 467214, 456473, 437453, 456733, 448538, 477170, 480472, 471171, 462979, 452967, 456463, 470049, 440866, 460576	1028	165	13588	2.403254333215423	0.049290204722226005	0.0022949271843791808	0.028166253621642046
GOTERM_BP_FAT	GO:0030029~actin filament-based process	30	2.1052631578947367	5.3553671491266135E-5	422031, 479488, 449858, 438270, 465886, 480531, 437340, 441914, 438042, 443756, 427303, 422918, 455396, 474429, 466238, 479217, 467214, 456473, 437453, 456733, 448538, 477170, 480472, 471171, 462979, 452967, 456463, 470049, 440866, 460576	1028	176	13588	2.253050937389459	0.16024340682593385	0.004708964361837431	0.0972837253980896
GOTERM_BP_FAT	GO:0007015~actin filament organization	13	0.9122807017543859	8.107266353174035E-4	479217, 422031, 437453, 477170, 479488, 438270, 456463, 480531, 441914, 443756, 438042, 427303, 474429	1028	56	13588	3.0684408004446917	0.9289841245187512	0.03173966872271006	1.4632022159762892
GOTERM_BP_FAT	GO:0007010~cytoskeleton organization	37	2.5964912280701755	0.013864300182096723	430803, 422031, 459470, 479488, 449858, 438270, 465886, 441405, 480531, 437340, 463414, 457507, 441914, 438042, 443756, 427303, 470943, 455396, 422918, 474429, 466238, 479217, 467214, 456473, 437453, 456733, 448538, 477170, 480472, 471171, 462979, 452967, 456463, 470049, 460576, 440866, 439025	1028	326	13588	1.5001909718077868	1.0	0.2130732586865306	22.41009604254366
Annotation Cluster 20	Enrichment Score: 3.462381083387356
Category	Term	Count	%	PValue	Genes	List Total	Pop Hits	Pop Total	Fold Enrichment	Bonferroni	Benjamini	FDR
GOTERM_BP_FAT	GO:0002526~acute inflammatory response	20	1.4035087719298245	6.943308083531415E-6	427460, 458130, 468677, 467410, 450996, 455558, 458923, 448179, 470876, 445400, 436866, 474160, 446030, 433235, 451329, 429595, 474010, 464474, 428523, 425734	1028	81	13588	3.26367872411971	0.0223877952735394	0.0012571095231094231	0.012618019399579516
GOTERM_BP_FAT	GO:0009611~response to wounding	48	3.3684210526315788	6.409941679653673E-5	478583, 468677, 467410, 457366, 444757, 450996, 480153, 448179, 454933, 447949, 436866, 445400, 427016, 446030, 431299, 433235, 472151, 451329, 474010, 438042, 481722, 428986, 425734, 427460, 458130, 427284, 429214, 474566, 462046, 477096, 444620, 438856, 482223, 464566, 455558, 423559, 461229, 458923, 466669, 443817, 470475, 470876, 469052, 474160, 464234, 429595, 464474, 428523	1028	347	13588	1.8284125186422813	0.18863307973267895	0.0053455307032450605	0.11643021463746406
GOTERM_BP_FAT	GO:0045087~innate immune response	20	1.4035087719298245	3.8182319665653035E-4	427460, 467410, 444620, 455558, 461229, 466669, 448179, 423478, 470876, 445400, 436866, 480835, 445808, 424273, 429595, 428523, 454870, 444185, 478230, 425734	1028	107	13588	2.4706352958289393	0.7121636569643208	0.01869223183359714	0.6916551676580784
GOTERM_BP_FAT	GO:0006954~inflammatory response	30	2.1052631578947367	0.003259038175314269	468677, 467410, 450996, 480153, 448179, 454933, 436866, 447949, 445400, 446030, 427016, 433235, 451329, 474010, 428986, 425734, 427460, 458130, 462046, 444620, 438856, 455558, 458923, 461229, 466669, 470876, 474160, 429595, 428523, 464474	1028	225	13588	1.7623865110246433	0.9999761822459536	0.08421701826068329	5.760097723795421
GOTERM_BP_FAT	GO:0006952~defense response	49	3.43859649122807	0.008804857103660479	468677, 467410, 436302, 475356, 450996, 480153, 435674, 423223, 474285, 462014, 448179, 477012, 478367, 454933, 436866, 447949, 445400, 427016, 446030, 480835, 433235, 445808, 451329, 474010, 454870, 444185, 428986, 425734, 427460, 458130, 462046, 480861, 444620, 438856, 455558, 461229, 458923, 435056, 424230, 466669, 470876, 423478, 474160, 424273, 429595, 464474, 428523, 450491, 478230	1028	448	13588	1.4457076848249026	0.9999999999997015	0.16125821564158782	14.847647887764936
Annotation Cluster 21	Enrichment Score: 3.444640654637006
Category	Term	Count	%	PValue	Genes	List Total	Pop Hits	Pop Total	Fold Enrichment	Bonferroni	Benjamini	FDR
GOTERM_BP_FAT	GO:0001701~in utero embryonic development	38	2.666666666666667	2.3816592269474253E-4	471397, 480733, 482030, 446160, 445399, 449858, 445991, 468521, 480131, 475563, 437340, 471587, 476374, 464349, 425734, 452401, 458130, 440679, 429141, 468554, 438856, 460244, 429660, 479450, 447825, 445955, 439062, 475368, 470553, 428004, 434749, 452967, 453286, 466127, 421054, 448546, 444647, 456467	1028	267	13588	1.8811990848015856	0.540102470126057	0.01330299110089117	0.4319587871361774
GOTERM_BP_FAT	GO:0009792~embryonic development ending in birth or egg hatching	53	3.7192982456140355	3.6924484962432377E-4	471397, 480733, 446160, 445399, 449858, 480131, 454479, 437340, 471587, 476374, 464349, 425734, 428986, 447825, 445955, 470553, 472099, 452967, 453286, 432662, 448546, 469200, 452267, 482030, 469477, 445991, 468521, 475563, 458551, 424095, 453171, 452401, 458130, 429141, 440679, 468554, 457642, 438856, 479450, 429660, 460244, 439062, 475368, 431478, 428004, 434749, 470662, 423205, 466127, 421054,…	1028	425	13588	1.648349736781872	0.7001070839664651	0.018357560007486007	0.6689422594013616
GOTERM_BP_FAT	GO:0043009~chordate embryonic development	52	3.6491228070175437	5.2708901835901E-4	471397, 480733, 446160, 445399, 449858, 480131, 454479, 437340, 471587, 476374, 464349, 425734, 428986, 447825, 445955, 470553, 472099, 452967, 453286, 432662, 448546, 469200, 452267, 482030, 469477, 445991, 468521, 475563, 458551, 424095, 453171, 452401, 458130, 429141, 440679, 468554, 457642, 438856, 429660, 479450, 460244, 439062, 475368, 431478, 428004, 434749, 423205, 466127, 421054, 480346,…	1028	421	13588	1.6326145826594083	0.8208067485085995	0.024262117816132744	0.9536084434478287
Annotation Cluster 22	Enrichment Score: 3.443253819165514
Category	Term	Count	%	PValue	Genes	List Total	Pop Hits	Pop Total	Fold Enrichment	Bonferroni	Benjamini	FDR
GOTERM_MF_FAT	GO:0019899~enzyme binding	38	2.666666666666667	1.1809877759634286E-5	459003, 444715, 445137, 451710, 469270, 471680, 481879, 428714, 479626, 438772, 441127, 480835, 446981, 427303, 464349, 440290, 470943, 482910, 474047, 452401, 423915, 469627, 429212, 438856, 462798, 437479, 462697, 471925, 477170, 453305, 471171, 449342, 445831, 477694, 464474, 430152, 426264, 444647	1021	229	13288	2.1596431275100616	0.012918581622954561	0.002164778844856774	0.01888636371853991
GOTERM_MF_FAT	GO:0019900~kinase binding	17	1.1929824561403508	6.561826477944997E-4	423915, 459003, 444715, 445137, 469270, 462697, 471925, 477170, 479626, 441127, 449342, 480835, 477694, 445831, 464474, 440290, 444647	1021	85	13288	2.6029382957884426	0.514557401940754	0.03732223452096184	1.0443138485277448
GOTERM_MF_FAT	GO:0005080~protein kinase C binding	6	0.42105263157894735	8.237729433524783E-4	441127, 444715, 445137, 471925, 477170, 479626	1021	11	13288	7.098922624877571	0.5964067787031027	0.04435367691414249	1.3093897070313054
GOTERM_MF_FAT	GO:0019901~protein kinase binding	14	0.9824561403508772	0.0026418433105828984	423915, 459003, 444715, 445137, 471925, 462697, 477170, 479626, 441127, 449342, 480835, 464474, 440290, 444647	1021	71	13288	2.5662771930308588	0.9456612886456145	0.09252017666077839	4.142552996331583
Annotation Cluster 23	Enrichment Score: 3.383898295769379
Category	Term	Count	%	PValue	Genes	List Total	Pop Hits	Pop Total	Fold Enrichment	Bonferroni	Benjamini	FDR
GOTERM_BP_FAT	GO:0007155~cell adhesion	68	4.771929824561403	1.142848657968868E-4	468677, 428216, 473309, 481089, 424548, 445660, 449858, 459597, 459946, 427604, 436866, 455998, 473549, 482954, 469685, 463495, 466238, 453179, 479831, 448538, 476591, 469997, 443817, 432610, 452630, 428457, 473115, 467377, 426938, 426552, 440714, 463187, 474961, 448692, 466048, 460048, 461964, 460505, 444757, 480153, 466858, 439458, 470464, 482730, 474277, 469996, 435385, 480550, 449230, 446981,…	1028	561	13588	1.6021695554769484	0.31113106084572195	0.008248112666004226	0.2074976694670383
GOTERM_BP_FAT	GO:0022610~biological adhesion	68	4.771929824561403	1.2097256898556551E-4	468677, 428216, 473309, 481089, 424548, 445660, 449858, 459597, 459946, 427604, 436866, 455998, 473549, 482954, 469685, 463495, 466238, 453179, 479831, 448538, 476591, 469997, 443817, 432610, 452630, 428457, 473115, 467377, 426938, 426552, 440714, 463187, 474961, 448692, 466048, 460048, 461964, 460505, 444757, 480153, 466858, 439458, 470464, 482730, 474277, 469996, 435385, 480550, 449230, 446981,…	1028	562	13588	1.5993187199689824	0.32599342351041705	0.00835881411728101	0.21962737462378756
SP_PIR_KEYWORDS	cell adhesion	43	3.017543859649123	0.005100696541484002	448692, 460048, 461964, 460505, 444757, 424548, 445660, 439458, 470464, 449858, 459597, 482730, 474277, 427604, 459946, 469996, 455998, 473549, 480550, 435385, 482954, 469685, 446981, 460114, 455318, 463495, 471519, 479831, 479450, 469997, 443817, 432610, 426624, 430634, 457705, 426911, 465522, 445831, 426772, 426552, 463187, 440714, 474961	1310	380	17854	1.5422298111691441	0.9402553704379675	0.04907077645071645	7.192737359320489
Annotation Cluster 24	Enrichment Score: 3.265892543016648
Category	Term	Count	%	PValue	Genes	List Total	Pop Hits	Pop Total	Fold Enrichment	Bonferroni	Benjamini	FDR
GOTERM_BP_FAT	GO:0001667~ameboidal cell migration	15	1.0526315789473684	3.2878189871539966E-6	458130, 461069, 450023, 474309, 438856, 424548, 427251, 471983, 476618, 463308, 437340, 476374, 466127, 432662, 469200	1028	45	13588	4.405966277561609	0.010664323902319528	7.655350671500472E-4	0.005975115246925622
GOTERM_BP_FAT	GO:0014032~neural crest cell development	10	0.7017543859649122	5.702016746767923E-4	458130, 466048, 450023, 438856, 424548, 421054, 432662, 427251, 469200, 445991	1028	33	13588	4.005423888692372	0.8443208292373592	0.024821324054004834	1.0312263998178306
GOTERM_BP_FAT	GO:0014033~neural crest cell differentiation	10	0.7017543859649122	5.702016746767923E-4	458130, 466048, 450023, 438856, 424548, 421054, 432662, 427251, 469200, 445991	1028	33	13588	4.005423888692372	0.8443208292373592	0.024821324054004834	1.0312263998178306
GOTERM_BP_FAT	GO:0048762~mesenchymal cell differentiation	12	0.8421052631578947	8.794977207190489E-4	458130, 466048, 450023, 438856, 424548, 421054, 432662, 427251, 461229, 475368, 469200, 445991	1028	49	13588	3.2370364488207737	0.9432615986765928	0.03358157004868734	1.5863851524486217
GOTERM_BP_FAT	GO:0060485~mesenchyme development	12	0.8421052631578947	0.001051849467370793	458130, 466048, 450023, 438856, 424548, 421054, 432662, 427251, 461229, 475368, 469200, 445991	1028	50	13588	3.172295719844358	0.9676740945403446	0.03782652844829071	1.8944629901101018
GOTERM_BP_FAT	GO:0014031~mesenchymal cell development	11	0.7719298245614036	0.0022943470769074817	458130, 466048, 450023, 438856, 424548, 421054, 432662, 427251, 461229, 469200, 445991	1028	47	13588	3.0935507906283632	0.9994416150546225	0.06700564574392909	4.088604405372109
GOTERM_BP_FAT	GO:0001755~neural crest cell migration	7	0.4912280701754386	0.006066523673677756	458130, 450023, 438856, 424548, 432662, 427251, 469200	1028	23	13588	4.022838775164947	0.9999999975889038	0.12547602540935643	10.46931926190352
Annotation Cluster 25	Enrichment Score: 3.216538519288287
Category	Term	Count	%	PValue	Genes	List Total	Pop Hits	Pop Total	Fold Enrichment	Bonferroni	Benjamini	FDR
GOTERM_BP_FAT	GO:0008015~blood circulation	24	1.6842105263157894	7.394486040041711E-6	461305, 467181, 427284, 451829, 463310, 445564, 450792, 469270, 456473, 482030, 430870, 462697, 439357, 454059, 445991, 473115, 474160, 448336, 483113, 432978, 421054, 454641, 428319, 420845	1028	111	13588	2.857924071931854	0.02382510031847096	0.001268326999414926	0.013437889505107936
GOTERM_BP_FAT	GO:0003013~circulatory system process	24	1.6842105263157894	7.394486040041711E-6	461305, 467181, 427284, 451829, 463310, 445564, 450792, 469270, 456473, 482030, 430870, 462697, 439357, 454059, 445991, 473115, 474160, 448336, 483113, 432978, 421054, 454641, 428319, 420845	1028	111	13588	2.857924071931854	0.02382510031847096	0.001268326999414926	0.013437889505107936
GOTERM_BP_FAT	GO:0008217~regulation of blood pressure	17	1.1929824561403508	1.909975496150327E-5	461305, 467181, 445564, 450792, 456473, 482030, 430870, 462697, 439357, 454059, 445991, 473115, 474160, 448336, 432978, 421054, 454641	1028	65	13588	3.456988925471416	0.06038484370422026	0.0023927058183599303	0.034706212122581626
GOTERM_BP_FAT	GO:0050880~regulation of blood vessel size	11	0.7719298245614036	0.0027057040822228225	461305, 427284, 473115, 451829, 463310, 469270, 421054, 454641, 428319, 445991, 420845	1028	48	13588	3.029101815823606	0.9998544890487714	0.07520957488584634	4.8047485135517825
GOTERM_BP_FAT	GO:0035150~regulation of tube size	11	0.7719298245614036	0.0027057040822228225	461305, 427284, 473115, 451829, 463310, 469270, 421054, 454641, 428319, 445991, 420845	1028	48	13588	3.029101815823606	0.9998544890487714	0.07520957488584634	4.8047485135517825
GOTERM_BP_FAT	GO:0003018~vascular process in circulatory system	11	0.7719298245614036	0.003704490287687126	461305, 427284, 473115, 451829, 463310, 469270, 421054, 454641, 428319, 445991, 420845	1028	50	13588	2.9079377431906615	0.9999944558874718	0.09158482336707818	6.522595109733098
GOTERM_BP_FAT	GO:0042310~vasoconstriction	5	0.3508771929824561	0.01334878054758777	461305, 473115, 469270, 421054, 445991	1028	13	13588	5.083807243340317	1.0	0.21091711454204665	21.669613096895578
GOTERM_BP_FAT	GO:0042311~vasodilation	6	0.42105263157894735	0.04899112537519236	427284, 451829, 463310, 454641, 428319, 420845	1028	27	13588	2.937310851707739	1.0	0.4371592277930473	59.864723791696264
Annotation Cluster 26	Enrichment Score: 3.1164374779656896
Category	Term	Count	%	PValue	Genes	List Total	Pop Hits	Pop Total	Fold Enrichment	Bonferroni	Benjamini	FDR
GOTERM_MF_FAT	GO:0008092~cytoskeletal protein binding	53	3.7192982456140355	2.7966036992272964E-4	468677, 468162, 472683, 430803, 477884, 471680, 438270, 480531, 480634, 443399, 429251, 466238, 437453, 456733, 448538, 422000, 449542, 471925, 471171, 470553, 462979, 463308, 438902, 453286, 431949, 454074, 449182, 467237, 445137, 460048, 451710, 474815, 482030, 461517, 469888, 461650, 463414, 441914, 438042, 427303, 422918, 433766, 479217, 440829, 471519, 430870, 482826, 477170, 474140, 470049,…	1021	414	13288	1.666132000927385	0.2650472958067367	0.020320637516018425	0.4463361317124326
GOTERM_MF_FAT	GO:0003779~actin binding	40	2.807017543859649	3.6099219279501956E-4	468162, 460048, 445137, 451710, 482030, 461517, 471680, 438270, 469888, 480531, 441914, 438042, 480634, 427303, 443399, 422918, 429251, 466238, 479217, 440829, 471519, 456733, 430870, 448538, 471925, 482826, 477170, 471171, 470553, 462979, 463308, 474140, 438902, 470049, 453286, 454074, 440866, 471594, 439025, 449182	1021	288	13288	1.8075960387419743	0.32801829272350336	0.024539156847432686	0.5757902198553544
SP_PIR_KEYWORDS	actin-binding	29	2.0350877192982457	0.004431582399261778	468162, 460048, 445137, 451710, 482030, 461517, 471680, 438270, 441914, 438042, 480634, 443399, 422918, 429251, 479217, 440829, 456733, 471925, 477170, 462979, 463308, 474140, 438902, 470049, 453286, 454074, 471594, 439025, 449182	1310	226	17854	1.748854961832061	0.9134669159205759	0.0468517936422026	6.277459872621893
Annotation Cluster 27	Enrichment Score: 3.0899646343284126
Category	Term	Count	%	PValue	Genes	List Total	Pop Hits	Pop Total	Fold Enrichment	Bonferroni	Benjamini	FDR
GOTERM_BP_FAT	GO:0035272~exocrine system development	13	0.9122807017543859	3.2914856663682405E-5	478868, 437315, 450023, 445955, 453598, 455815, 475368, 465052, 426624, 444162, 477694, 447466, 475651	1028	41	13588	4.191041093290311	0.1017771816166827	0.00324735571843604	0.05980257328392913
GOTERM_BP_FAT	GO:0022612~gland morphogenesis	18	1.263157894736842	1.5185984866218554E-4	483260, 466048, 437315, 468554, 469270, 450023, 445955, 461229, 453598, 475368, 455815, 431478, 444162, 426624, 454261, 449230, 477694, 475651	1028	84	13588	2.832406892718177	0.39058303376249826	0.00966383684065808	0.2756305656576141
GOTERM_BP_FAT	GO:0007431~salivary gland development	10	0.7017543859649122	3.419068548613797E-4	426624, 478868, 437315, 450023, 445955, 455815, 453598, 475368, 475651, 465052	1028	31	13588	4.263838333124137	0.6721335450653063	0.017273278055447316	0.6195607060536235
GOTERM_BP_FAT	GO:0060445~branching involved in salivary gland morphogenesis	7	0.4912280701754386	0.0015452896927305056	426624, 437315, 450023, 455815, 453598, 475368, 475651	1028	18	13588	5.140293990488543	0.9935462066686119	0.04823967129411433	2.7714530119725134
GOTERM_BP_FAT	GO:0007435~salivary gland morphogenesis	8	0.5614035087719298	0.003200945028267462	426624, 437315, 450023, 445955, 455815, 453598, 475368, 475651	1028	27	13588	3.916414468943652	0.9999711967882051	0.083437662530498	5.660225334156377
GOTERM_BP_FAT	GO:0060666~dichotomous subdivision of terminal units involved in salivary gland branching	4	0.2807017543859649	0.003833777192053741	450023, 455815, 453598, 475651	1028	5	13588	10.57431906614786	0.999996368895518	0.09392184612290255	6.7428065043582786
GOTERM_BP_FAT	GO:0060600~dichotomous subdivision of an epithelial terminal unit	4	0.2807017543859649	0.007237520848784503	450023, 455815, 453598, 475651	1028	6	13588	8.811932555123217	0.9999999999483937	0.14430221025081968	12.367043545464995
Annotation Cluster 28	Enrichment Score: 2.996910589026861
Category	Term	Count	%	PValue	Genes	List Total	Pop Hits	Pop Total	Fold Enrichment	Bonferroni	Benjamini	FDR
GOTERM_BP_FAT	GO:0051270~regulation of cell motion	22	1.5438596491228072	4.294802177944742E-5	468677, 428216, 461069, 440679, 460048, 442676, 456781, 456473, 438856, 464566, 445087, 471983, 462979, 426624, 454261, 428457, 449342, 448336, 435385, 445831, 476374, 475651	1028	107	13588	2.717698825411833	0.13069088770795656	0.004110836302718579	0.07802497801665531
GOTERM_BP_FAT	GO:0030334~regulation of cell migration	20	1.4035087719298245	4.7346762880058926E-5	428216, 461069, 440679, 460048, 442676, 456781, 456473, 438856, 464566, 445087, 471983, 462979, 426624, 454261, 428457, 449342, 448336, 435385, 445831, 476374	1028	92	13588	2.873456267974962	0.1430720609011591	0.004279744816894304	0.0860130561974759
GOTERM_BP_FAT	GO:0040012~regulation of locomotion	20	1.4035087719298245	5.467805434125957E-4	428216, 461069, 440679, 460048, 442676, 456781, 456473, 438856, 464566, 445087, 471983, 462979, 426624, 454261, 428457, 449342, 448336, 435385, 445831, 476374	1028	110	13588	2.403254333215423	0.8319576081094201	0.02446708223441718	0.989067253592657
GOTERM_BP_FAT	GO:0030335~positive regulation of cell migration	9	0.631578947368421	0.005563472927282687	428457, 454261, 461069, 449342, 442676, 438856, 445831, 445087, 476374	1028	37	13588	3.215164580923336	0.999999987444924	0.11791771751542435	9.642204953143917
GOTERM_BP_FAT	GO:0051272~positive regulation of cell motion	9	0.631578947368421	0.010538071476230045	428457, 454261, 461069, 449342, 442676, 438856, 445831, 445087, 476374	1028	41	13588	2.9014899876625226	0.999999999999999	0.17731409827502365	17.513474411109577
GOTERM_BP_FAT	GO:0040017~positive regulation of locomotion	9	0.631578947368421	0.01600968689764245	428457, 454261, 461069, 449342, 442676, 438856, 445831, 445087, 476374	1028	44	13588	2.7036611248673506	1.0	0.2303665233591542	25.421236022245864
Annotation Cluster 29	Enrichment Score: 2.9621008025446622
Category	Term	Count	%	PValue	Genes	List Total	Pop Hits	Pop Total	Fold Enrichment	Bonferroni	Benjamini	FDR
INTERPRO	IPR016040:NAD(P)-binding domain	28	1.9649122807017545	1.1384539144023737E-5	481020, 428138, 440288, 463019, 436772, 446160, 421639, 430677, 449090, 437367, 482312, 475956, 429745, 421464, 447248, 463022, 456111, 451829, 473019, 424323, 472825, 479339, 421501, 432414, 454773, 448364, 475059, 455966	1293	151	17763	2.547410150427928	0.0208747139208747	0.007007224480851559	0.01939740001892787
INTERPRO	IPR002198:Short-chain dehydrogenase/reductase SDR	12	0.8421052631578947	0.006036510761463363	454773, 463019, 473019, 437367, 436772, 465646, 479339, 447248, 456111, 421464, 430677, 421501	1293	64	17763	2.5758410672853826	0.999986590566246	0.3400155244900862	9.802945821673648
INTERPRO	IPR002347:Glucose/ribitol dehydrogenase	10	0.7017543859649122	0.01890584785037666	454773, 463019, 473019, 437367, 479339, 447248, 456111, 421464, 430677, 421501	1293	56	17763	2.4531819688432215	0.9999999999999996	0.5364625239139322	27.76449446276652
Annotation Cluster 30	Enrichment Score: 2.855978071456907
Category	Term	Count	%	PValue	Genes	List Total	Pop Hits	Pop Total	Fold Enrichment	Bonferroni	Benjamini	FDR
GOTERM_CC_FAT	GO:0031012~extracellular matrix	43	3.017543859649123	2.1714795658491043E-4	472683, 448906, 424786, 447854, 470182, 449939, 444757, 463328, 439458, 425598, 445867, 464200, 427604, 437367, 452561, 435385, 433235, 472151, 429809, 481961, 479812, 440679, 437315, 466886, 476693, 461229, 439062, 449610, 432610, 435632, 426624, 430634, 440237, 426552, 447111, 440714, 460390, 474961, 444647, 455944, 426399, 461350, 454211	965	309	12504	1.8031490517631672	0.09152673497949082	0.003832230956195115	0.30683914281942615
GOTERM_CC_FAT	GO:0005578~proteinaceous extracellular matrix	40	2.807017543859649	7.153905455473072E-4	472683, 448906, 424786, 447854, 470182, 449939, 444757, 463328, 439458, 425598, 445867, 464200, 427604, 452561, 435385, 433235, 472151, 429809, 481961, 479812, 440679, 437315, 466886, 476693, 461229, 449610, 432610, 435632, 426624, 430634, 440237, 426552, 440714, 460390, 474961, 444647, 455944, 426399, 461350, 454211	965	297	12504	1.7451195896791751	0.2711707353592554	0.009539533831409819	1.0075727946681656
SP_PIR_KEYWORDS	extracellular matrix	30	2.1052631578947367	9.105870476917315E-4	472683, 448906, 424786, 447854, 449939, 444757, 463328, 439458, 425598, 445867, 427604, 452561, 435385, 472151, 481961, 479812, 440679, 476693, 449610, 435632, 432610, 426624, 430634, 440237, 426552, 440714, 460390, 474961, 455944, 454211	1310	213	17854	1.9195785399419418	0.39465820983116595	0.015563924252304573	1.3209848186972795
GOTERM_CC_FAT	GO:0005604~basement membrane	14	0.9824561403508772	0.0035263300007544692	426624, 472683, 430634, 435385, 452561, 447854, 433235, 472151, 449939, 444757, 463328, 439458, 449610, 454211	965	73	12504	2.4850024842075378	0.7901563341311784	0.03736671382253931	4.8759057088591735
GOTERM_CC_FAT	GO:0044420~extracellular matrix part	15	1.0526315789473684	0.010523647171460048	426624, 472683, 430634, 435385, 452561, 447854, 433235, 472151, 449939, 444757, 476693, 463328, 439458, 449610, 454211	965	92	12504	2.112637981527371	0.9906847296135917	0.08444817363928114	13.90381487897857
Annotation Cluster 31	Enrichment Score: 2.831351191748715
Category	Term	Count	%	PValue	Genes	List Total	Pop Hits	Pop Total	Fold Enrichment	Bonferroni	Benjamini	FDR
GOTERM_BP_FAT	GO:0042592~homeostatic process	77	5.4035087719298245	1.8067566251526666E-6	480770, 459003, 428216, 421613, 468592, 462621, 441417, 463891, 481879, 471680, 439357, 440072, 454967, 480131, 473592, 445664, 444162, 454933, 448336, 469868, 470308, 464349, 422972, 457213, 437315, 432084, 481988, 447940, 446539, 435913, 473492, 478620, 426938, 453286, 475105, 464474, 428923, 428319, 427473, 422994, 467237, 441332, 448692, 466593, 469270, 438795, 449939, 450996, 454059, 459776,…	1028	584	13588	1.7427709077341291	0.005874515833669047	5.354782782455159E-4	0.0032835494891525485
GOTERM_BP_FAT	GO:0019725~cellular homeostasis	49	3.43859649122807	2.3334129478635157E-5	480770, 459003, 428216, 421613, 471680, 463891, 439357, 454967, 473592, 448336, 469868, 464349, 422972, 457213, 437315, 481988, 447940, 446539, 435913, 478620, 473492, 453286, 426938, 428923, 428319, 467237, 441332, 466593, 448692, 469270, 438795, 454059, 459776, 477012, 475563, 446030, 433235, 444561, 436563, 433766, 463310, 451829, 438856, 461229, 456302, 475724, 437530, 458048, 421054	1028	343	13588	1.8882712618121176	0.07327043189651328	0.002620473790680311	0.04239896295484824
GOTERM_BP_FAT	GO:0048878~chemical homeostasis	51	3.578947368421052	2.8212944123552013E-5	480770, 428216, 421613, 441417, 463891, 439357, 440072, 454967, 473592, 444162, 448336, 469868, 464349, 437315, 481988, 446539, 435913, 473492, 426938, 475105, 464474, 428923, 428319, 422994, 467237, 466593, 448692, 469270, 438795, 454059, 459776, 477012, 475563, 433235, 436563, 432000, 452401, 433766, 451829, 463310, 472367, 438856, 429660, 461229, 431478, 475724, 438661, 437530, 458048, 469193,…	1028	365	13588	1.8468844944299343	0.08789823311906098	0.003062092490307089	0.05126179931707053
GOTERM_BP_FAT	GO:0050801~ion homeostasis	42	2.9473684210526314	9.02939042491084E-5	480770, 428216, 467237, 421613, 448692, 466593, 469270, 438795, 463891, 439357, 454059, 459776, 454967, 477012, 473592, 475563, 448336, 433235, 469868, 464349, 436563, 432000, 433766, 463310, 451829, 437315, 481988, 438856, 472367, 446539, 461229, 435913, 473492, 475724, 438661, 437530, 458048, 426938, 469193, 428923, 421054, 428319	1028	293	13588	1.8947158736271763	0.25506753521378644	0.006824553125779675	0.16397301483317417
GOTERM_BP_FAT	GO:0006873~cellular ion homeostasis	38	2.666666666666667	1.4979980323421644E-4	480770, 467237, 428216, 421613, 466593, 448692, 469270, 438795, 463891, 439357, 454059, 459776, 454967, 477012, 473592, 475563, 448336, 433235, 469868, 464349, 436563, 433766, 463310, 451829, 437315, 481988, 438856, 446539, 461229, 435913, 473492, 475724, 437530, 458048, 426938, 428923, 421054, 428319	1028	261	13588	1.9244450407740357	0.3864746837432588	0.009723097045110873	0.2718963242937855
GOTERM_BP_FAT	GO:0055082~cellular chemical homeostasis	38	2.666666666666667	2.5675959566087746E-4	480770, 467237, 428216, 421613, 466593, 448692, 469270, 438795, 463891, 439357, 454059, 459776, 454967, 477012, 473592, 475563, 448336, 433235, 469868, 464349, 436563, 433766, 463310, 451829, 437315, 481988, 438856, 446539, 461229, 435913, 473492, 475724, 437530, 458048, 426938, 428923, 421054, 428319	1028	268	13588	1.8741796852314303	0.567165807412511	0.014092980646026265	0.4656076110928997
GOTERM_BP_FAT	GO:0055066~di-, tri-valent inorganic cation homeostasis	23	1.6140350877192984	0.0014070303959749495	480770, 467237, 421613, 448692, 437315, 469270, 438856, 463891, 439357, 461229, 454059, 435913, 454967, 475724, 438661, 458048, 433235, 469868, 469193, 464349, 421054, 428319, 432000	1028	146	13588	2.0822717339161025	0.9898629384372036	0.044877401258417327	2.5264751147895392
GOTERM_BP_FAT	GO:0030003~cellular cation homeostasis	23	1.6140350877192984	0.002374482046715514	480770, 467237, 421613, 466593, 448692, 437315, 469270, 438856, 438795, 463891, 439357, 461229, 454059, 435913, 454967, 475563, 475724, 458048, 433235, 469868, 464349, 421054, 428319	1028	152	13588	2.000076797050993	0.9995702872349664	0.06805017827607618	4.228511905359
GOTERM_BP_FAT	GO:0055080~cation homeostasis	26	1.8245614035087718	0.0030128210859434413	480770, 467237, 421613, 466593, 448692, 469270, 438795, 463891, 439357, 454059, 454967, 475563, 433235, 469868, 464349, 432000, 437315, 438856, 461229, 435913, 475724, 438661, 458048, 469193, 421054, 428319	1028	184	13588	1.8677465741837251	0.9999467034817303	0.0806602074586461	5.3361202053747725
GOTERM_BP_FAT	GO:0030005~cellular di-, tri-valent inorganic cation homeostasis	20	1.4035087719298245	0.0056985854878047705	480770, 467237, 421613, 448692, 437315, 469270, 438856, 463891, 439357, 461229, 454059, 435913, 454967, 475724, 458048, 433235, 469868, 464349, 421054, 428319	1028	134	13588	1.9728207212962425	0.9999999919390784	0.11983462709667558	9.865062995890161
GOTERM_BP_FAT	GO:0055074~calcium ion homeostasis	14	0.9824561403508772	0.026162161840635426	480770, 467237, 421613, 448692, 437315, 469270, 461229, 439357, 454059, 469868, 464349, 421054, 428319, 432000	1028	95	13588	1.9479008806061848	1.0	0.30564420641660606	38.23304035230169
GOTERM_BP_FAT	GO:0006874~cellular calcium ion homeostasis	13	0.9122807017543859	0.04081715343534725	480770, 467237, 421613, 448692, 437315, 469270, 461229, 439357, 454059, 469868, 421054, 464349, 428319	1028	91	13588	1.888271261812118	1.0	0.3910238553461952	53.11045560013481
GOTERM_BP_FAT	GO:0055065~metal ion homeostasis	14	0.9824561403508772	0.056144969109535856	480770, 467237, 421613, 448692, 437315, 469270, 461229, 439357, 454059, 469868, 464349, 421054, 428319, 432000	1028	106	13588	1.7457602231847882	1.0	0.4652795411859948	65.0112279567476
GOTERM_BP_FAT	GO:0006875~cellular metal ion homeostasis	13	0.9122807017543859	0.07384384694265067	480770, 467237, 421613, 448692, 437315, 469270, 461229, 439357, 454059, 469868, 421054, 464349, 428319	1028	100	13588	1.7183268482490273	1.0	0.5250384847801771	75.1961683687514
GOTERM_BP_FAT	GO:0051480~cytosolic calcium ion homeostasis	5	0.3508771929824561	0.32280616127660783	437315, 464349, 421054, 439357, 454059	1028	38	13588	1.7391972148269506	1.0	0.9037628614476086	99.91617430832008
Annotation Cluster 32	Enrichment Score: 2.7917676699979785
Category	Term	Count	%	PValue	Genes	List Total	Pop Hits	Pop Total	Fold Enrichment	Bonferroni	Benjamini	FDR
GOTERM_BP_FAT	GO:0032535~regulation of cellular component size	25	1.7543859649122806	0.0010203363684264117	483260, 467237, 466593, 448692, 451710, 442802, 476054, 444757, 438270, 475563, 474277, 454624, 431738, 443399, 429251, 440829, 482223, 480071, 464566, 461229, 439062, 462979, 469052, 433494, 475651	1028	161	13588	2.0524687628392586	0.9641716408528969	0.037541707748940834	1.8382016616342867
GOTERM_BP_FAT	GO:0016049~cell growth	10	0.7017543859649122	0.0013988426557653923	483260, 467237, 448692, 454624, 451710, 482223, 444757, 461229, 439062, 433494	1028	37	13588	3.5724050899148176	0.9895882403635311	0.045062405433270336	2.511949201486763
GOTERM_BP_FAT	GO:0008361~regulation of cell size	18	1.263157894736842	0.002952464988141547	483260, 467237, 466593, 448692, 451710, 442802, 482223, 480071, 476054, 444757, 461229, 439062, 469052, 475563, 474277, 454624, 433494, 475651	1028	108	13588	2.2029831387808043	0.9999350718648982	0.08042665692102058	5.23191430533857
Annotation Cluster 33	Enrichment Score: 2.7696276896194143
Category	Term	Count	%	PValue	Genes	List Total	Pop Hits	Pop Total	Fold Enrichment	Bonferroni	Benjamini	FDR
GOTERM_MF_FAT	GO:0016769~transferase activity, transferring nitrogenous groups	12	0.8421052631578947	1.4801528980645614E-5	459556, 431521, 462798, 461937, 470949, 457273, 475105, 423559, 444734, 431604, 431659, 430653	1021	32	13288	4.88050930460333	0.016164532774865847	0.0023253783968206765	0.02367008332150311
SP_PIR_KEYWORDS	Aminotransferase	10	0.7017543859649122	2.8355584191167004E-5	459556, 462798, 461937, 470949, 457273, 475105, 444734, 431604, 431659, 430653	1310	24	17854	5.678753180661577	0.015502724603253193	7.809023572417084E-4	0.041382605241824244
GOTERM_MF_FAT	GO:0008483~transaminase activity	10	0.7017543859649122	4.059705332168326E-5	459556, 462798, 461937, 470949, 457273, 475105, 444734, 431604, 431659, 430653	1021	24	13288	5.422788116225923	0.04371401485210302	0.0044598514960545454	0.06490882368481721
GOTERM_MF_FAT	GO:0019842~vitamin binding	24	1.6842105263157894	4.1014054820766366E-5	431521, 460203, 461330, 474918, 458527, 430285, 436772, 462798, 470949, 457273, 444734, 444871, 430653, 423031, 459556, 450559, 439040, 466914, 475105, 440217, 431604, 462243, 456467, 431352	1021	121	13288	2.5814264090463896	0.04415298071894047	0.0040968033295297746	0.06557534385992492
SP_PIR_KEYWORDS	pyridoxal phosphate	12	0.8421052631578947	0.0038554054086623072	459556, 431521, 436772, 462798, 461937, 470949, 457273, 475105, 444734, 431604, 444871, 430653	1310	60	17854	2.7258015267175573	0.8809764623095125	0.04427573187306244	5.482580273465865
INTERPRO	IPR015421:Pyridoxal phosphate-dependent transferase, major region, subdomain 1	9	0.631578947368421	0.008465445729274558	459556, 431521, 462798, 470949, 457273, 475105, 444734, 431604, 430653	1293	41	17763	3.0156188104804484	0.9999998559700443	0.3467290899024722	13.486058738632856
GOTERM_MF_FAT	GO:0030170~pyridoxal phosphate binding	10	0.7017543859649122	0.020712034658541212	459556, 431521, 462798, 470949, 457273, 475105, 444734, 431604, 444871, 430653	1021	54	13288	2.410128051655966	0.9999999999017416	0.31460570570874613	28.447226924079704
GOTERM_MF_FAT	GO:0070279~vitamin B6 binding	10	0.7017543859649122	0.020712034658541212	459556, 431521, 462798, 470949, 457273, 475105, 444734, 431604, 444871, 430653	1021	54	13288	2.410128051655966	0.9999999999017416	0.31460570570874613	28.447226924079704
KEGG_PATHWAY	mmu00250:Alanine, aspartate and glutamate metabolism	8	0.5614035087719298	0.021996395283119998	458828, 462798, 475105, 421639, 431604, 479683, 431659, 430653	558	30	5738	2.742174432497013	0.9821506482878879	0.1672238227767502	23.98336383890891
INTERPRO	IPR004839:Aminotransferase, class I and II	5	0.3508771929824561	0.030884523268306697	431521, 457273, 475105, 431604, 430653	1293	17	17763	4.040535007506483	1.0	0.6524804862713776	41.40777110682612
INTERPRO	IPR015422:Pyridoxal phosphate-dependent transferase, major region, subdomain 2	4	0.2807017543859649	0.051459455617157215	459556, 462798, 475105, 430653	1293	12	17763	4.579273008507347	1.0	0.7731039240603259	59.35246583895915
Annotation Cluster 34	Enrichment Score: 2.7652245285296515
Category	Term	Count	%	PValue	Genes	List Total	Pop Hits	Pop Total	Fold Enrichment	Bonferroni	Benjamini	FDR
INTERPRO	IPR000301:Tetraspanin, subgroup	9	0.631578947368421	4.8725393532167026E-4	469052, 437606, 459231, 449838, 475891, 434483, 427955, 482798, 456748	1293	27	17763	4.5792730085073465	0.5946893950143206	0.08635223383561996	0.8270405184134688
INTERPRO	IPR018503:Tetraspanin, conserved site	8	0.5614035087719298	0.0012196689121161998	469052, 437606, 459231, 449838, 475891, 427955, 482798, 456748	1293	24	17763	4.579273008507347	0.895798199451681	0.14915935089781773	2.05810127400613
INTERPRO	IPR018499:Tetraspanin	9	0.631578947368421	0.001334123489322471	469052, 437606, 459231, 449838, 475891, 434483, 427955, 482798, 456748	1293	31	17763	3.9883990719257536	0.9157343826499723	0.15203740784322006	2.249174718916025
PIR_SUPERFAMILY	PIRSF002419:CD9 antigen	6	0.42105263157894735	0.010962473221354123	469052, 437606, 459231, 475891, 482798, 456748	733	16	8136	4.162346521145975	0.999549467227434	0.9787742427092443	15.31247573859239
Annotation Cluster 35	Enrichment Score: 2.573885079972931
Category	Term	Count	%	PValue	Genes	List Total	Pop Hits	Pop Total	Fold Enrichment	Bonferroni	Benjamini	FDR
SP_PIR_KEYWORDS	membrane	501	35.1578947368421	2.345903115487182E-9	426458, 481534, 480400, 445564, 478519, 462923, 480488, 450045, 457710, 443167, 426982, 472112, 481333, 449051, 472604, 464349, 469547, 482336, 463495, 473019, 472418, 425465, 448538, 445955, 423559, 426322, 479339, 459827, 479148, 453286, 459871, 431949, 429558, 448546, 426264, 476788, 461542, 464357, 445177, 443078, 445137, 461964, 425803, 479030, 481659, 472132, 461650, 444420, 449680, 434098,…	1310	5507	17854	1.239900639990463	1.292591795376552E-6	2.154320819514055E-7	3.424309558131E-6
UP_SEQ_FEATURE	transmembrane region	385	27.017543859649123	7.771693541056571E-5	426458, 480400, 445564, 478519, 480488, 457710, 463891, 446160, 439357, 440371, 474678, 471687, 459597, 436873, 451026, 443167, 441127, 472112, 481333, 472604, 464349, 469547, 463495, 482910, 428986, 463786, 465757, 446156, 473019, 448538, 480071, 449542, 445955, 426322, 479339, 482848, 479148, 459871, 455966, 458069, 432662, 461542, 429847, 445177, 443078, 466870, 452454, 459473, 461964, 442802,…	1271	4113	16021	1.1799024145390744	0.24258869761301782	0.03040041671342819	0.14257892993694288
UP_SEQ_FEATURE	topological domain:Cytoplasmic	262	18.385964912280702	0.0011846740405308325	426458, 480400, 445564, 478519, 457710, 463891, 439357, 471687, 459597, 451026, 441127, 472112, 481333, 464349, 469547, 463495, 428986, 465757, 446156, 480071, 448538, 449542, 445955, 479339, 482848, 479148, 459871, 432662, 429847, 461542, 445177, 466870, 459473, 461964, 477912, 457322, 482730, 461650, 437606, 423810, 421083, 445808, 449230, 444966, 427302, 467840, 455934, 482934, 444185, 455185,…	1271	2780	16021	1.1879565741584546	0.985559526417105	0.23268473214529173	2.1526427712455165
UP_SEQ_FEATURE	topological domain:Extracellular	194	13.614035087719298	0.04453727861589393	426458, 480400, 445564, 478519, 463891, 439357, 459597, 451026, 441127, 472112, 464349, 469547, 463495, 446156, 480071, 448538, 445955, 479339, 482848, 459871, 432662, 429847, 461542, 466870, 445177, 459473, 461964, 477912, 482730, 461650, 437606, 421083, 445808, 449230, 444966, 467840, 444185, 455185, 451829, 440679, 445406, 469052, 425939, 481365, 449163, 430105, 475651, 456468, 454013, 450906,…	1271	2174	16021	1.1248283664247452	1.0	0.9510134584263544	56.67306961844323
SP_PIR_KEYWORDS	transmembrane	405	28.421052631578945	0.10982599885775512	426458, 480400, 445564, 478519, 479249, 480488, 457710, 443167, 472112, 481333, 464349, 472604, 469547, 463495, 473019, 425465, 448538, 426322, 445955, 479339, 479148, 459871, 461542, 443078, 445177, 461964, 481952, 481659, 461650, 444420, 464223, 445808, 431107, 427302, 445406, 456302, 425939, 434749, 481365, 449163, 434111, 454806, 430105, 454013, 457076, 431176, 445417, 450773, 474309, 434483,…	1310	5237	17854	1.0539904700406826	1.0	0.4086987509620329	81.69851534677977
GOTERM_CC_FAT	GO:0031224~intrinsic to membrane	433	30.3859649122807	0.9497413577336287	426458, 480400, 445564, 478519, 479249, 462923, 450045, 480488, 457710, 443167, 472112, 481333, 464349, 472604, 469547, 463495, 473019, 425465, 448538, 426322, 445955, 479339, 479148, 459871, 476788, 461542, 445177, 443078, 445137, 461964, 438795, 481952, 481659, 461650, 444420, 464223, 445808, 431107, 427302, 445406, 456302, 425939, 434749, 481365, 449163, 434111, 454806, 430105, 461668, 454013,…	965	5914	12504	0.9486985304038367	1.0	0.9993532285415948	100.0
GOTERM_CC_FAT	GO:0016021~integral to membrane	416	29.19298245614035	0.9579561735461082	426458, 480400, 445564, 478519, 479249, 480488, 457710, 443167, 472112, 481333, 464349, 472604, 469547, 463495, 473019, 425465, 448538, 426322, 445955, 479339, 479148, 459871, 461542, 445177, 443078, 461964, 438795, 481952, 481659, 461650, 444420, 464223, 445808, 431107, 427302, 445406, 456302, 425939, 434749, 481365, 449163, 434111, 454806, 461668, 430105, 454013, 457076, 431176, 445417, 450773,…	965	5709	12504	0.9441803097917387	1.0	0.9995454699819728	100.0
Annotation Cluster 36	Enrichment Score: 2.53657855774081
Category	Term	Count	%	PValue	Genes	List Total	Pop Hits	Pop Total	Fold Enrichment	Bonferroni	Benjamini	FDR
INTERPRO	IPR000668:Peptidase C1A, papain C-terminal	9	0.631578947368421	1.398094850575449E-4	481547, 424201, 441359, 477096, 447876, 464023, 443445, 425597, 458936	1293	23	17763	5.375668314334711	0.2282426466616192	0.042261830550046064	0.23796739910038056
SMART	SM00645:Pept_C1	9	0.631578947368421	1.4359085555617734E-4	481547, 424201, 441359, 477096, 447876, 464023, 443445, 425597, 458936	669	23	9131	5.3408071748878925	0.04312791396966964	0.04312791396966964	0.1923840779589625
GOTERM_MF_FAT	GO:0004197~cysteine-type endopeptidase activity	15	1.0526315789473684	2.3994313141460178E-4	481547, 424201, 441359, 474815, 447876, 477096, 464023, 443445, 425597, 458936, 446275, 464592, 452967, 458551, 461189	1021	63	13288	3.0987360664148125	0.23218701648251794	0.02011864001631114	0.3830616621583238
INTERPRO	IPR013128:Peptidase C1A, papain	9	0.631578947368421	4.8725393532167026E-4	481547, 424201, 441359, 477096, 447876, 464023, 443445, 425597, 458936	1293	27	17763	4.5792730085073465	0.5946893950143206	0.08635223383561996	0.8270405184134688
INTERPRO	IPR000169:Peptidase, cysteine peptidase active site	10	0.7017543859649122	0.007027946796468652	481547, 452967, 424201, 441359, 477096, 447876, 464023, 443445, 425597, 458936	1293	48	17763	2.862045630317092	0.9999978898735412	0.32700885807083613	11.32378626445718
PIR_SUPERFAMILY	PIRSF001182:papain	6	0.42105263157894735	0.010962473221354123	481547, 424201, 477096, 464023, 443445, 425597	733	16	8136	4.162346521145975	0.999549467227434	0.9787742427092443	15.31247573859239
GOTERM_MF_FAT	GO:0008234~cysteine-type peptidase activity	19	1.3333333333333335	0.030703574490559868	481547, 441359, 424201, 474815, 447876, 477096, 464023, 443445, 440240, 434488, 425597, 458936, 446275, 464592, 452967, 458551, 461189, 443223, 426077	1021	146	13288	1.6936927267116582	0.9999999999999988	0.38343041506238806	39.271176541913775
INTERPRO	IPR013201:Proteinase inhibitor I29, cathepsin propeptide	5	0.3508771929824561	0.044833645716940984	424201, 447876, 464023, 443445, 425597	1293	19	17763	3.6152155330321163	1.0	0.7405401834460175	54.23347948407717
SP_PIR_KEYWORDS	thiol protease	15	1.0526315789473684	0.059529999419639615	481547, 441359, 474815, 447876, 477096, 464023, 440240, 443445, 434488, 425597, 458936, 446275, 464592, 458551, 426077	1310	121	17854	1.68954640085799	0.9999999999999979	0.2709808579428522	59.17588487147483
Annotation Cluster 37	Enrichment Score: 2.51136143127493
Category	Term	Count	%	PValue	Genes	List Total	Pop Hits	Pop Total	Fold Enrichment	Bonferroni	Benjamini	FDR
SP_PIR_KEYWORDS	ATP	27	1.8947368421052633	3.718887768620207E-5	428216, 476054, 430511, 475335, 470568, 434098, 449230, 471587, 446611, 463495, 474429, 432000, 433766, 458130, 446156, 435705, 464566, 462697, 431564, 460539, 445955, 475368, 445111, 427008, 426771, 477694, 464450	1310	151	17854	2.4369748748799354	0.020282929561414864	9.753075369195452E-4	0.0542707997805536
GOTERM_MF_FAT	GO:0004714~transmembrane receptor protein tyrosine kinase activity	14	0.9824561403508772	2.5090292925138044E-4	446156, 435705, 424081, 445955, 430511, 475368, 475335, 445111, 449230, 477694, 471587, 463495, 475651, 432000	1021	56	13288	3.2536728697355533	0.24139858627650113	0.01954075428636981	0.40052573995909
GOTERM_BP_FAT	GO:0007169~transmembrane receptor protein tyrosine kinase signaling pathway	28	1.9649122807017545	0.0012631523919031632	428216, 467237, 445564, 442676, 424081, 430511, 435697, 475335, 444162, 449230, 471587, 432000, 428986, 439360, 468587, 435705, 445955, 475368, 476618, 477170, 435649, 445111, 449342, 477694, 466127, 464474, 475651, 436133	1028	192	13588	1.9276102464332037	0.983783786332545	0.04202618094899957	2.2709223266154988
SP_PIR_KEYWORDS	phosphotransferase	19	1.3333333333333335	0.004041891110117844	433766, 428216, 467214, 442676, 476153, 435705, 476054, 430511, 475368, 475335, 470568, 427008, 483210, 449230, 471587, 446611, 463495, 432000, 474429	1310	124	17854	2.088315685791677	0.8926429386318772	0.04542738481788733	5.7405360782655235
SP_PIR_KEYWORDS	tyrosine-protein kinase	18	1.263157894736842	0.004641296222868779	433766, 446156, 476153, 435705, 424081, 430511, 445955, 475368, 475335, 435649, 445111, 427008, 434098, 449230, 477694, 471587, 463495, 432000	1310	116	17854	2.11484601210845	0.9229505122402716	0.047213366710773585	6.565226949502856
SP_PIR_KEYWORDS	tyrosine-specific protein kinase	9	0.631578947368421	0.004645309899677465	433766, 435705, 449230, 471587, 430511, 475368, 475335, 463495, 432000	1310	37	17854	3.3151640189808127	0.9231215148077558	0.04639887252295094	6.5707264387621205
INTERPRO	IPR008266:Tyrosine protein kinase, active site	16	1.1228070175438596	0.006219745873430766	433766, 446156, 435705, 424081, 430511, 445955, 475368, 475335, 435649, 445111, 434098, 449230, 477694, 471587, 463495, 432000	1293	101	17763	2.1762881624589374	0.9999904710906635	0.3287820556002906	10.08586107919147
INTERPRO	IPR017441:Protein kinase, ATP binding site	50	3.508771929824561	0.006229634046043223	428216, 445564, 424081, 430511, 478511, 475335, 480835, 463997, 471587, 479394, 469024, 446611, 463495, 446156, 481988, 435705, 479045, 464566, 457169, 445955, 435649, 458306, 452967, 470930, 441906, 420934, 476153, 476054, 470568, 436981, 483113, 434098, 463414, 449230, 483210, 445147, 479531, 483254, 432000, 474429, 433766, 458130, 467214, 475368, 480472, 422690, 421448, 427008, 449163, 477694	1293	467	17763	1.4708585680430453	0.9999906451706877	0.32022081498547383	10.101104650575543
GOTERM_MF_FAT	GO:0004713~protein tyrosine kinase activity	23	1.6140350877192984	0.007193864015592037	433766, 446156, 476153, 435705, 479045, 424081, 430511, 445955, 475368, 475335, 445991, 435649, 436981, 445111, 427008, 434098, 449230, 477694, 471587, 471594, 463495, 475651, 432000	1021	164	13288	1.8252311220467736	0.9996470100438499	0.17243166422970413	10.905300426594334
INTERPRO	IPR001245:Tyrosine protein kinase	18	1.263157894736842	0.008391851371024134	433766, 446156, 435705, 479045, 424081, 445955, 430511, 475368, 475335, 435649, 436981, 445111, 434098, 449230, 477694, 471587, 463495, 432000	1293	124	17763	1.9941995359628768	0.9999998347349022	0.35193861753249844	13.376575149904967
SMART	SM00219:TyrKc	18	1.263157894736842	0.008650302461951507	433766, 446156, 435705, 479045, 424081, 445955, 430511, 475368, 475335, 435649, 436981, 445111, 434098, 449230, 477694, 471587, 463495, 432000	669	124	9131	1.9812671777809925	0.930553290068272	0.3588761309927584	10.997463408281217
SP_PIR_KEYWORDS	autophosphorylation	7	0.4912280701754386	0.035153065783609314	433766, 430511, 475368, 475335, 470568, 432000, 474429	1310	34	17854	2.805972159856309	0.9999999972673117	0.18922584808796428	40.68836184168833
Annotation Cluster 38	Enrichment Score: 2.4911044881179625
Category	Term	Count	%	PValue	Genes	List Total	Pop Hits	Pop Total	Fold Enrichment	Bonferroni	Benjamini	FDR
GOTERM_MF_FAT	GO:0015485~cholesterol binding	5	0.3508771929824561	0.003178556127255126	438112, 423912, 431478, 422392, 479000	1021	9	13288	7.230384154967897	0.9699581518819894	0.10375043540621876	4.964240900887007
GOTERM_MF_FAT	GO:0032934~sterol binding	5	0.3508771929824561	0.003178556127255126	438112, 423912, 431478, 422392, 479000	1021	9	13288	7.230384154967897	0.9699581518819894	0.10375043540621876	4.964240900887007
GOTERM_MF_FAT	GO:0005496~steroid binding	10	0.7017543859649122	0.0033283329644129677	483260, 431780, 438112, 468554, 467593, 423912, 431478, 433494, 422392, 479000	1021	41	13288	3.1743149948639546	0.9745389765491546	0.10526751036242377	5.19236260120678
Annotation Cluster 39	Enrichment Score: 2.2905044736367275
Category	Term	Count	%	PValue	Genes	List Total	Pop Hits	Pop Total	Fold Enrichment	Bonferroni	Benjamini	FDR
GOTERM_BP_FAT	GO:0019216~regulation of lipid metabolic process	16	1.1228070175438596	1.8323000971570223E-5	467181, 451829, 469270, 431801, 441417, 423912, 452546, 422392, 469052, 473115, 448336, 449342, 470662, 424973, 428319, 480674	1028	58	13588	3.646316919361331	0.05800174192681229	0.0023872201904345802	0.033294992587928895
GOTERM_BP_FAT	GO:0046890~regulation of lipid biosynthetic process	7	0.4912280701754386	0.004784766392901139	467181, 473115, 424973, 441417, 431801, 423912, 422392	1028	22	13588	4.20569508312699	0.9999998387921577	0.10715070380985092	8.347604366455808
GOTERM_BP_FAT	GO:0019218~regulation of steroid metabolic process	7	0.4912280701754386	0.004784766392901139	467181, 451829, 424973, 431801, 428319, 423912, 422392	1028	22	13588	4.20569508312699	0.9999998387921577	0.10715070380985092	8.347604366455808
GOTERM_BP_FAT	GO:0019217~regulation of fatty acid metabolic process	6	0.42105263157894735	0.011617807857762268	473115, 470662, 469270, 441417, 431801, 422392	1028	19	13588	4.174073315584682	1.0	0.19079916336468372	19.13411851873279
GOTERM_BP_FAT	GO:0042304~regulation of fatty acid biosynthetic process	4	0.2807017543859649	0.025602010888608733	473115, 441417, 431801, 422392	1028	9	13588	5.874621703415478	1.0	0.30225089977869046	37.58414936180492
GOTERM_BP_FAT	GO:0010565~regulation of cellular ketone metabolic process	6	0.42105263157894735	0.02616884790602343	473115, 470662, 469270, 441417, 431801, 422392	1028	23	13588	3.4481475215699544	1.0	0.3046446022242375	38.24074699534218
GOTERM_BP_FAT	GO:0050810~regulation of steroid biosynthetic process	5	0.3508771929824561	0.028350957519587758	467181, 424973, 431801, 423912, 422392	1028	16	13588	4.1305933852140075	1.0	0.3202024503818841	40.70797791705555
Annotation Cluster 40	Enrichment Score: 2.2861556640709613
Category	Term	Count	%	PValue	Genes	List Total	Pop Hits	Pop Total	Fold Enrichment	Bonferroni	Benjamini	FDR
GOTERM_BP_FAT	GO:0009991~response to extracellular stimulus	22	1.5438596491228072	9.764949640481495E-4	423838, 470837, 454863, 430870, 480071, 479890, 480935, 475356, 439357, 423559, 475335, 423912, 474311, 479000, 428004, 475563, 447326, 469193, 469685, 449109, 436396, 446962	1028	133	13588	2.1864193557824523	0.9586592193619425	0.03636763070694504	1.7598795051330995
GOTERM_BP_FAT	GO:0007584~response to nutrient	13	0.9122807017543859	0.011220085415512993	428004, 454863, 447326, 480071, 480935, 449109, 475356, 436396, 423559, 423912, 474311, 446962, 479000	1028	76	13588	2.260956379275036	0.9999999999999999	0.18674970805500524	18.540684447412247
GOTERM_BP_FAT	GO:0031667~response to nutrient levels	17	1.1929824561403508	0.012643486139303502	470837, 454863, 480071, 479890, 480935, 475356, 423559, 423912, 474311, 479000, 428004, 475563, 447326, 469193, 449109, 436396, 446962	1028	115	13588	1.953950262222974	1.0	0.2028713571261328	20.645717617654512
Annotation Cluster 41	Enrichment Score: 2.236691164218495
Category	Term	Count	%	PValue	Genes	List Total	Pop Hits	Pop Total	Fold Enrichment	Bonferroni	Benjamini	FDR
UP_SEQ_FEATURE	metal ion-binding site:Magnesium	19	1.3333333333333335	0.0011477776086733897	467181, 451829, 448999, 440643, 463891, 454059, 425360, 456647, 474160, 475956, 462152, 477812, 427499, 448561, 437945, 428936, 451414, 424172, 455211	1271	103	16021	2.3252007058122572	0.983520887271182	0.23944798438037584	2.086265390049069
SP_PIR_KEYWORDS	magnesium	45	3.1578947368421053	0.005258325748972856	467181, 445564, 448999, 440643, 463891, 430511, 454059, 429158, 476033, 470568, 436981, 456647, 439132, 480835, 475956, 480379, 477812, 428936, 455396, 458130, 451829, 467214, 426481, 425465, 464566, 457169, 456511, 475368, 480472, 437470, 421448, 425360, 452967, 474160, 449163, 462152, 470662, 427499, 448561, 437945, 451414, 424172, 444648, 455211, 447279	1310	403	17854	1.5218494876214652	0.945250216760173	0.04968768349511343	7.407142277115186
GOTERM_MF_FAT	GO:0000287~magnesium ion binding	43	3.017543859649123	0.03230139454268027	467181, 445564, 448999, 440643, 463891, 454059, 429158, 476033, 478511, 470568, 436981, 456647, 439132, 480835, 475956, 480379, 477812, 483210, 420845, 455396, 458130, 451829, 426481, 425465, 464566, 457169, 456511, 480472, 437470, 421448, 452967, 474160, 449163, 462152, 470662, 427499, 448561, 437945, 451414, 424172, 455211, 447279, 444648	1021	409	13288	1.3682927471748536	0.9999999999999998	0.39056178604545444	40.85260192636228
Annotation Cluster 42	Enrichment Score: 2.2135442431169587
Category	Term	Count	%	PValue	Genes	List Total	Pop Hits	Pop Total	Fold Enrichment	Bonferroni	Benjamini	FDR
GOTERM_BP_FAT	GO:0006909~phagocytosis	12	0.8421052631578947	8.794977207190489E-4	446156, 469996, 455998, 473549, 426771, 438902, 439003, 461964, 473436, 469880, 462014, 470876	1028	49	13588	3.2370364488207737	0.9432615986765928	0.03358157004868734	1.5863851524486217
GOTERM_BP_FAT	GO:0006897~endocytosis	26	1.8245614035087718	0.004014452623056908	448692, 466593, 469270, 474309, 461964, 479030, 440072, 462014, 459597, 464659, 469065, 469996, 455998, 473549, 428481, 446156, 459349, 473436, 469880, 435913, 470876, 426771, 438902, 439003, 448546, 449182	1028	188	13588	1.8280072853713054	0.9999979902041367	0.09740406224218123	7.049725683647456
GOTERM_BP_FAT	GO:0010324~membrane invagination	26	1.8245614035087718	0.004014452623056908	448692, 466593, 469270, 474309, 461964, 479030, 440072, 462014, 459597, 464659, 469065, 469996, 455998, 473549, 428481, 446156, 459349, 473436, 469880, 435913, 470876, 426771, 438902, 439003, 448546, 449182	1028	188	13588	1.8280072853713054	0.9999979902041367	0.09740406224218123	7.049725683647456
GOTERM_BP_FAT	GO:0016044~membrane organization	33	2.3157894736842106	0.00824684680086811	478583, 446952, 466593, 448692, 469270, 474309, 461964, 440072, 479030, 459597, 462014, 477012, 464659, 475563, 469065, 469996, 455998, 473549, 428481, 482910, 474429, 446156, 459349, 473436, 469880, 435913, 470876, 463308, 426771, 438902, 439003, 448546, 449182	1028	272	13588	1.6036421377889676	0.9999999999981288	0.15441758420050478	13.97219836031487
GOTERM_BP_FAT	GO:0016192~vesicle-mediated transport	45	3.1578947368421053	0.07319871640017023	448692, 466593, 441074, 469270, 433650, 461964, 474309, 442803, 425803, 479488, 440072, 479030, 459597, 462014, 444020, 438270, 464659, 469065, 469996, 455998, 473549, 449051, 428481, 432293, 479029, 474429, 446156, 474905, 459349, 479831, 473436, 469880, 477170, 435913, 452546, 482441, 470876, 448659, 426771, 438902, 439003, 430152, 448546, 449182, 434827	1028	466	13588	1.2764065396369464	1.0	0.523925611269369	74.8802808281899
Annotation Cluster 43	Enrichment Score: 2.1469788814602504
Category	Term	Count	%	PValue	Genes	List Total	Pop Hits	Pop Total	Fold Enrichment	Bonferroni	Benjamini	FDR
GOTERM_BP_FAT	GO:0007548~sex differentiation	23	1.6140350877192984	2.795552442127759E-4	483260, 468677, 422994, 455185, 456108, 466048, 468554, 461229, 434740, 428714, 465401, 432135, 473115, 447396, 449163, 424097, 424973, 423205, 471587, 426399, 482910, 432000, 448160	1028	130	13588	2.338551331936546	0.5981824304908614	0.014835688202193387	0.5068460544039977
GOTERM_BP_FAT	GO:0007530~sex determination	7	0.4912280701754386	0.001099921750244922	456108, 466048, 424097, 468554, 424973, 477694, 465401	1028	17	13588	5.442664225223163	0.9723690539189145	0.038257851437536905	1.9802292580307301
GOTERM_BP_FAT	GO:0045137~development of primary sexual characteristics	17	1.1929824561403508	0.004860186596364592	483260, 422994, 455185, 466048, 468554, 434740, 428714, 465401, 432135, 473115, 424097, 424973, 471587, 426399, 482910, 448160, 432000	1028	104	13588	2.1606180784196347	0.9999998740912571	0.10728119152750892	8.473753003223683
GOTERM_BP_FAT	GO:0030238~male sex determination	5	0.3508771929824561	0.00982012677972083	466048, 468554, 424973, 477694, 465401	1028	12	13588	5.50745784695201	0.9999999999999895	0.17064165117749774	16.418929328907574
GOTERM_BP_FAT	GO:0008406~gonad development	14	0.9824561403508772	0.014593308391470551	483260, 422994, 466048, 468554, 434740, 428714, 465401, 432135, 473115, 424097, 424973, 426399, 448160, 432000	1028	88	13588	2.102847541563495	1.0	0.21795519687480092	23.445946198038982
GOTERM_BP_FAT	GO:0046546~development of primary male sexual characteristics	10	0.7017543859649122	0.01685936046761479	483260, 455185, 466048, 424097, 468554, 424973, 471587, 465401, 482910, 448160	1028	53	13588	2.4939431759782686	1.0	0.23399960826139976	26.582978687927515
GOTERM_BP_FAT	GO:0046661~male sex differentiation	10	0.7017543859649122	0.026182940265467122	483260, 455185, 466048, 424097, 468554, 424973, 471587, 465401, 482910, 448160	1028	57	13588	2.3189296197692673	1.0	0.3037241991313486	38.25698747177422
GOTERM_BP_FAT	GO:0008584~male gonad development	7	0.4912280701754386	0.07055961542874208	483260, 466048, 424097, 468554, 424973, 465401, 448160	1028	39	13588	2.3724433802254814	1.0	0.5190300888311707	73.54802637421514
Annotation Cluster 44	Enrichment Score: 2.1255619338633296
Category	Term	Count	%	PValue	Genes	List Total	Pop Hits	Pop Total	Fold Enrichment	Bonferroni	Benjamini	FDR
UP_SEQ_FEATURE	active site:Proton acceptor	96	6.7368421052631575	8.260429957950853E-9	452763, 428216, 463019, 445564, 439291, 432549, 479890, 482235, 424081, 430511, 446160, 478511, 475335, 480835, 463997, 476124, 452349, 471587, 479394, 456111, 447248, 421464, 469024, 446611, 463495, 446156, 473019, 437404, 435705, 481988, 479045, 424323, 448538, 457169, 464566, 445955, 479339, 469860, 435649, 454773, 452967, 458306, 474160, 449009, 475059, 437945, 455966, 465646, 441906, 427473,…	1271	662	16021	1.8279205421427571	2.953060135901797E-5	9.843630683126214E-6	1.5164748856655308E-5
GOTERM_BP_FAT	GO:0006468~protein amino acid phosphorylation	75	5.263157894736842	1.4230752520138893E-4	428216, 445564, 442676, 424081, 430511, 478511, 475335, 448336, 480835, 463997, 471587, 479394, 469024, 446611, 463495, 446156, 435705, 481988, 479045, 448538, 457169, 464566, 459114, 445955, 435649, 458306, 452967, 470930, 441906, 426264, 448692, 476153, 476054, 461518, 470568, 455980, 436981, 446030, 483113, 434098, 463414, 449230, 483210, 440346, 478047, 445147, 479531, 424095, 473569, 483254,…	1028	640	13588	1.5489725194552528	0.3712979750678592	0.009426672661887903	0.25831396852201705
GOTERM_BP_FAT	GO:0016310~phosphorylation	82	5.754385964912281	1.578871073292181E-4	428216, 445564, 442676, 424081, 430511, 478511, 475335, 448336, 480835, 463997, 471587, 479394, 472604, 469024, 446611, 463495, 446156, 435705, 481988, 479045, 448538, 423599, 457169, 464566, 459114, 445955, 435649, 458306, 452967, 444570, 470930, 441906, 426264, 448692, 476153, 476054, 461518, 470568, 455980, 436981, 446030, 483113, 458039, 434098, 463414, 449230, 483210, 440346, 478047, 445147,…	1028	718	13588	1.5095650477439493	0.4024459308297904	0.009490062178993286	0.286555409893019
GOTERM_BP_FAT	GO:0006796~phosphate metabolic process	95	6.666666666666667	1.9133713672151034E-4	464980, 428216, 445564, 442676, 424081, 430511, 444025, 467812, 478511, 475335, 448336, 480835, 463997, 426070, 471587, 479394, 472604, 469024, 446611, 463495, 452243, 482336, 446156, 435705, 481988, 479045, 423599, 448538, 457169, 464566, 459114, 445955, 435649, 452967, 458306, 444570, 475059, 470930, 441906, 426264, 448692, 476153, 425592, 476054, 461518, 470568, 455980, 436981, 424520, 446030,…	1028	866	13588	1.4500004493130005	0.4642084554114263	0.011081183868103084	0.3471654660198942
GOTERM_BP_FAT	GO:0006793~phosphorus metabolic process	95	6.666666666666667	1.9133713672151034E-4	464980, 428216, 445564, 442676, 424081, 430511, 444025, 467812, 478511, 475335, 448336, 480835, 463997, 426070, 471587, 479394, 472604, 469024, 446611, 463495, 452243, 482336, 446156, 435705, 481988, 479045, 423599, 448538, 457169, 464566, 459114, 445955, 435649, 452967, 458306, 444570, 475059, 470930, 441906, 426264, 448692, 476153, 425592, 476054, 461518, 470568, 455980, 436981, 424520, 446030,…	1028	866	13588	1.4500004493130005	0.4642084554114263	0.011081183868103084	0.3471654660198942
SP_PIR_KEYWORDS	nucleotide-binding	157	11.017543859649123	2.6910764508943216E-4	428216, 445564, 478842, 462923, 440458, 424081, 463891, 454196, 478511, 475335, 454338, 470207, 463997, 428297, 448533, 469024, 446611, 463495, 446156, 422046, 477471, 479831, 481548, 448538, 442048, 479045, 459114, 460539, 445955, 459827, 480314, 426048, 452967, 458402, 450593, 462152, 467871, 470930, 441906, 463775, 440276, 437464, 467181, 427107, 437752, 459470, 421639, 454059, 429418, 433170,…	1310	1631	17854	1.311927773435489	0.13782608181857048	0.005477472067826117	0.39209797773051003
GOTERM_MF_FAT	GO:0017076~purine nucleotide binding	177	12.421052631578949	0.0016912959366022983	428216, 445564, 478842, 424081, 440458, 463891, 454196, 478511, 475335, 470207, 463997, 428297, 469024, 448533, 446611, 463495, 482910, 465757, 446156, 457213, 422046, 437315, 477471, 425465, 479831, 481548, 448538, 442048, 479045, 459114, 471925, 460539, 445955, 453305, 469860, 459827, 480314, 426048, 446803, 452967, 458402, 450593, 444854, 467871, 470930, 441906, 463775, 440276, 427473, 437464,…	1021	1871	13288	1.231213464336062	0.8449012548288017	0.07471537626979008	2.6709334263228857
SP_PIR_KEYWORDS	kinase	74	5.192982456140351	0.0019071814679719429	428216, 445564, 458421, 442676, 481538, 424081, 454196, 430511, 478511, 475335, 480835, 463997, 471587, 443756, 479394, 469024, 439204, 446611, 463495, 446156, 435705, 481988, 479045, 426512, 448538, 457169, 464566, 445955, 426048, 435649, 447395, 458306, 452967, 450593, 437945, 476387, 470930, 441906, 476153, 476054, 429418, 470568, 436981, 456647, 483113, 431299, 434098, 441578, 463414, 449230,…	1310	707	17854	1.4265156504745347	0.6507126531997245	0.027300940094062476	2.7481000085334495
GOTERM_MF_FAT	GO:0000166~nucleotide binding	202	14.175438596491228	0.0022757097809291906	445564, 462923, 463891, 454196, 464628, 478511, 463997, 429745, 428297, 448533, 469024, 463495, 482910, 465757, 446156, 457213, 422046, 437315, 425465, 481548, 424323, 448538, 442048, 479045, 445955, 453305, 469860, 459827, 480314, 426048, 446803, 436613, 452967, 450593, 444854, 467871, 441906, 463775, 440276, 437752, 427107, 459470, 429418, 475563, 434098, 449230, 449377, 445147, 479531, 453171,…	1021	2183	13288	1.204291195028093	0.9186025848331432	0.08569049170258569	3.578199495943035
GOTERM_MF_FAT	GO:0004672~protein kinase activity	63	4.421052631578947	0.005285740442397537	428216, 445564, 424081, 430511, 478511, 475335, 480835, 463997, 471587, 479394, 469024, 446611, 463495, 446156, 481988, 435705, 448538, 479045, 464566, 457169, 445955, 435649, 458306, 452967, 470930, 441906, 476153, 461518, 476054, 470568, 445991, 436981, 483113, 458204, 434098, 463414, 449230, 483210, 440346, 445147, 479531, 473569, 483254, 474429, 432000, 433766, 458130, 440679, 467214, 462697,…	1021	583	13288	1.4063903313436696	0.9970766793181269	0.1458971430518602	8.126842994129223
INTERPRO	IPR017441:Protein kinase, ATP binding site	50	3.508771929824561	0.006229634046043223	428216, 445564, 424081, 430511, 478511, 475335, 480835, 463997, 471587, 479394, 469024, 446611, 463495, 446156, 481988, 435705, 479045, 464566, 457169, 445955, 435649, 458306, 452967, 470930, 441906, 420934, 476153, 476054, 470568, 436981, 483113, 434098, 463414, 449230, 483210, 445147, 479531, 483254, 432000, 474429, 433766, 458130, 467214, 475368, 480472, 422690, 421448, 427008, 449163, 477694	1293	467	17763	1.4708585680430453	0.9999906451706877	0.32022081498547383	10.101104650575543
INTERPRO	IPR000719:Protein kinase, core	52	3.6491228070175437	0.006498583076045729	428216, 445564, 424081, 430511, 478511, 475335, 480835, 463997, 471587, 479394, 469024, 446611, 463495, 446156, 481988, 435705, 479045, 464566, 457169, 445955, 435649, 458306, 452967, 470930, 441906, 476153, 461518, 476054, 470568, 436981, 483113, 434098, 463414, 449230, 483210, 440346, 445147, 479531, 483254, 432000, 474429, 458130, 467214, 462697, 475368, 480472, 422690, 421448, 427008, 445111,…	1293	491	17763	1.4549217705237194	0.9999943348225891	0.3144519145075316	10.514783810170359
UP_SEQ_FEATURE	binding site:ATP	59	4.140350877192982	0.013040370302233557	428216, 445564, 424081, 454196, 430511, 478511, 475335, 469782, 480835, 463997, 471587, 479394, 469024, 446611, 463495, 446156, 481988, 435705, 448538, 479045, 464566, 457169, 445955, 423031, 435649, 458306, 452967, 470930, 441906, 476153, 476054, 470568, 436981, 456647, 483113, 434098, 463414, 449230, 483210, 445147, 479531, 473569, 483254, 432000, 474429, 433766, 458130, 467214, 438161, 475368,…	1271	545	16021	1.364581814507106	1.0	0.7186818843067402	21.413773348866727
GOTERM_MF_FAT	GO:0032555~purine ribonucleotide binding	163	11.43859649122807	0.01327633432306087	428216, 445564, 478842, 440458, 424081, 463891, 454196, 478511, 475335, 470207, 463997, 428297, 448533, 469024, 446611, 463495, 465757, 446156, 422046, 437315, 477471, 479831, 481548, 448538, 442048, 479045, 459114, 471925, 460539, 445955, 453305, 459827, 480314, 426048, 452967, 458402, 450593, 467871, 470930, 441906, 463775, 440276, 437464, 467181, 427107, 437752, 459470, 421639, 454059, 429418,…	1021	1796	13288	1.1811774560509913	0.9999995932809804	0.2506373402888482	19.245470062839587
GOTERM_MF_FAT	GO:0032553~ribonucleotide binding	163	11.43859649122807	0.01327633432306087	428216, 445564, 478842, 440458, 424081, 463891, 454196, 478511, 475335, 470207, 463997, 428297, 448533, 469024, 446611, 463495, 465757, 446156, 422046, 437315, 477471, 479831, 481548, 448538, 442048, 479045, 459114, 471925, 460539, 445955, 453305, 459827, 480314, 426048, 452967, 458402, 450593, 467871, 470930, 441906, 463775, 440276, 437464, 467181, 427107, 437752, 459470, 421639, 454059, 429418,…	1021	1796	13288	1.1811774560509913	0.9999995932809804	0.2506373402888482	19.245470062839587
UP_SEQ_FEATURE	domain:Protein kinase	50	3.508771929824561	0.035480085113484015	428216, 445564, 424081, 430511, 475335, 480835, 463997, 471587, 479394, 469024, 446611, 463495, 446156, 481988, 435705, 479045, 464566, 457169, 445955, 458306, 452967, 470930, 441906, 476153, 461518, 476054, 470568, 436981, 483113, 463414, 449230, 440346, 445147, 479531, 483254, 432000, 474429, 433766, 458130, 467214, 462697, 475368, 480472, 422690, 421448, 427008, 445111, 449163, 477694, 448275	1271	476	16021	1.3240583408815927	1.0	0.9205222026043511	48.47948475823155
GOTERM_MF_FAT	GO:0001883~purine nucleoside binding	138	9.68421052631579	0.03835097335243515	428216, 445564, 478842, 424081, 463891, 454196, 478511, 475335, 448336, 463997, 428297, 469024, 446611, 463495, 482910, 465757, 446156, 457213, 477471, 425465, 481548, 479831, 448538, 479045, 471925, 460539, 445955, 469860, 426048, 446803, 452967, 450593, 444854, 467871, 470930, 441906, 427473, 437464, 467181, 427107, 437752, 421639, 454059, 429418, 475563, 433170, 483113, 434098, 441578, 475992,…	1021	1548	13288	1.1602244341692671	1.0	0.42016123320567045	46.49710789343392
SP_PIR_KEYWORDS	atp-binding	112	7.859649122807018	0.038446236118614176	428216, 445564, 478842, 424081, 454196, 463891, 478511, 475335, 463997, 428297, 469024, 446611, 463495, 446156, 477471, 481548, 479045, 448538, 460539, 445955, 426048, 452967, 450593, 467871, 470930, 441906, 437464, 427107, 437752, 467181, 421639, 454059, 429418, 433170, 483113, 434098, 441578, 475992, 463414, 449230, 445147, 479531, 483254, 474429, 458130, 433766, 467214, 476522, 431564, 424440,…	1310	1287	17854	1.1860519463572898	0.9999999995846269	0.1960357259786767	43.57577392477181
GOTERM_MF_FAT	GO:0001882~nucleoside binding	138	9.68421052631579	0.043759450775150935	428216, 445564, 478842, 424081, 463891, 454196, 478511, 475335, 448336, 463997, 428297, 469024, 446611, 463495, 482910, 465757, 446156, 457213, 477471, 425465, 481548, 479831, 448538, 479045, 471925, 460539, 445955, 469860, 426048, 446803, 452967, 450593, 444854, 467871, 470930, 441906, 427473, 437464, 467181, 427107, 437752, 421639, 454059, 429418, 475563, 433170, 483113, 434098, 441578, 475992,…	1021	1558	13288	1.1527775507663836	1.0	0.4597988758853706	51.111993984294315
GOTERM_MF_FAT	GO:0030554~adenyl nucleotide binding	135	9.473684210526317	0.05557929749631975	428216, 445564, 478842, 424081, 463891, 454196, 478511, 475335, 463997, 428297, 469024, 446611, 463495, 482910, 465757, 446156, 457213, 477471, 481548, 425465, 448538, 479045, 471925, 460539, 445955, 469860, 426048, 446803, 452967, 450593, 444854, 467871, 470930, 441906, 427473, 437464, 467181, 427107, 437752, 421639, 454059, 429418, 475563, 433170, 483113, 434098, 441578, 475992, 463414, 449230,…	1021	1535	13288	1.144614560037263	1.0	0.5190935215746117	59.93073841983436
INTERPRO	IPR017442:Serine/threonine protein kinase-related	36	2.526315789473684	0.07583889240925051	428216, 445564, 476153, 461518, 476054, 478511, 470568, 436981, 480835, 483113, 463997, 463414, 483210, 479394, 445147, 479531, 469024, 446611, 483254, 474429, 458130, 467214, 481988, 479045, 462697, 464566, 457169, 480472, 422690, 421448, 458306, 427008, 452967, 449163, 470930, 441906	1293	374	17763	1.3223569115475762	1.0	0.8464364946557933	73.91786653254285
INTERPRO	IPR002290:Serine/threonine protein kinase	26	1.8245614035087718	0.10919279025349421	428216, 467214, 476153, 457169, 464566, 476054, 478511, 480472, 422690, 470568, 436981, 458306, 452967, 427008, 483113, 463414, 483210, 470930, 479394, 445147, 479531, 441906, 469024, 446611, 483254, 474429	1293	265	17763	1.3478614892965024	1.0	0.9001255992597373	86.0582165797583
SMART	SM00220:S_TKc	26	1.8245614035087718	0.1133332170373878	428216, 467214, 476153, 457169, 464566, 476054, 478511, 480472, 422690, 470568, 436981, 458306, 452967, 427008, 483113, 463414, 483210, 470930, 479394, 445147, 479531, 441906, 469024, 446611, 483254, 474429	669	265	9131	1.339120624982373	0.9999999999999999	0.707978277854036	80.07186212873786
INTERPRO	IPR008271:Serine/threonine protein kinase, active site	33	2.3157894736842106	0.14106154016970412	428216, 445564, 476153, 476054, 478511, 470568, 436981, 480835, 483113, 463997, 463414, 483210, 479394, 445147, 479531, 469024, 446611, 483254, 474429, 458130, 467214, 481988, 479045, 464566, 457169, 480472, 422690, 421448, 427008, 452967, 449163, 470930, 441906	1293	360	17763	1.2593000773395204	1.0	0.9351428247419484	92.50592275818606
SP_PIR_KEYWORDS	serine/threonine-protein kinase	35	2.456140350877193	0.14563703607673045	428216, 445564, 476153, 476054, 478511, 470568, 436981, 480835, 483113, 463997, 463414, 483210, 479394, 445147, 479531, 469024, 446611, 483254, 474429, 458130, 467214, 481988, 448538, 479045, 464566, 457169, 480472, 422690, 421448, 458306, 427008, 452967, 449163, 470930, 441906	1310	384	17854	1.24222725826972	1.0	0.47398300317422837	89.94954256261923
UP_SEQ_FEATURE	nucleotide phosphate-binding region:ATP	81	5.684210526315789	0.16240075983795826	428216, 445564, 424081, 454196, 430511, 478511, 475335, 469782, 480835, 463997, 428297, 471587, 479394, 469024, 446611, 463495, 446156, 478103, 481988, 435705, 479045, 448538, 422000, 457169, 464566, 460539, 445955, 426048, 435649, 460806, 458306, 452967, 438902, 470930, 441906, 449182, 427107, 476153, 476054, 470568, 436981, 464659, 433170, 456647, 439132, 475956, 483113, 431299, 441578, 434098,…	1271	907	16021	1.1256977594494089	1.0	0.9989783785045357	96.13565046897627
GOTERM_MF_FAT	GO:0005524~ATP binding	121	8.491228070175438	0.18377266597790537	428216, 445564, 478842, 424081, 463891, 454196, 478511, 475335, 463997, 428297, 469024, 446611, 463495, 465757, 446156, 477471, 481548, 448538, 479045, 471925, 460539, 445955, 426048, 452967, 450593, 467871, 470930, 441906, 437464, 467181, 427107, 437752, 421639, 454059, 429418, 475563, 433170, 483113, 434098, 441578, 475992, 463414, 449230, 445147, 479531, 483254, 474429, 458130, 433766, 467214,…	1021	1443	13288	1.0913220159057573	1.0	0.8280251134376555	96.11350371406942
GOTERM_MF_FAT	GO:0004674~protein serine/threonine kinase activity	38	2.666666666666667	0.21598962849622788	428216, 445564, 476153, 476054, 478511, 470568, 436981, 480835, 458204, 483113, 463997, 463414, 483210, 479394, 445147, 479531, 469024, 446611, 483254, 474429, 458130, 440679, 467214, 481988, 448538, 479045, 464566, 457169, 439065, 480472, 422690, 421448, 458306, 427008, 452967, 449163, 470930, 441906	1021	421	13288	1.1747227463178245	1.0	0.8625528834427542	97.95899495964898
GOTERM_MF_FAT	GO:0032559~adenyl ribonucleotide binding	121	8.491228070175438	0.2187837450290275	428216, 445564, 478842, 424081, 463891, 454196, 478511, 475335, 463997, 428297, 469024, 446611, 463495, 465757, 446156, 477471, 481548, 448538, 479045, 471925, 460539, 445955, 426048, 452967, 450593, 467871, 470930, 441906, 437464, 467181, 427107, 437752, 421639, 454059, 429418, 475563, 433170, 483113, 434098, 441578, 475992, 463414, 449230, 445147, 479531, 483254, 474429, 458130, 433766, 467214,…	1021	1460	13288	1.0786148417479506	1.0	0.8625145586197089	98.07227229463837
Annotation Cluster 45	Enrichment Score: 2.1110687348279606
Category	Term	Count	%	PValue	Genes	List Total	Pop Hits	Pop Total	Fold Enrichment	Bonferroni	Benjamini	FDR
SP_PIR_KEYWORDS	gtp-binding	42	2.9473684210526314	2.1162318519678329E-4	477387, 458421, 470111, 440458, 459470, 445087, 421639, 469518, 473592, 441405, 470207, 463997, 469726, 422205, 447595, 454641, 453171, 448533, 455396, 430245, 452549, 434195, 422046, 456781, 479831, 442048, 462697, 459114, 467460, 459827, 435685, 480314, 452546, 422219, 458402, 433143, 451861, 479944, 463775, 459459, 473862, 440276	1310	313	17854	1.8288125259127381	0.11007377671647012	0.004475214515606951	0.3084618604143885
GOTERM_MF_FAT	GO:0019001~guanyl nucleotide binding	47	3.2982456140350878	5.182993181861393E-4	477387, 458421, 470111, 440458, 459470, 445087, 421639, 469518, 473592, 441405, 470207, 463997, 469726, 422205, 447595, 454641, 453171, 448533, 420845, 430245, 455396, 452549, 434195, 429212, 422046, 437315, 438161, 456781, 479831, 442048, 462697, 459114, 453305, 467460, 459827, 435685, 480314, 452546, 422219, 458402, 433143, 451861, 479944, 463775, 459459, 473862, 440276	1021	363	13288	1.685097794794171	0.43492424860609535	0.03301878029828065	0.8257248738955725
GOTERM_MF_FAT	GO:0032561~guanyl ribonucleotide binding	47	3.2982456140350878	5.182993181861393E-4	477387, 458421, 470111, 440458, 459470, 445087, 421639, 469518, 473592, 441405, 470207, 463997, 469726, 422205, 447595, 454641, 453171, 448533, 420845, 430245, 455396, 452549, 434195, 429212, 422046, 437315, 438161, 456781, 479831, 442048, 462697, 459114, 453305, 467460, 459827, 435685, 480314, 452546, 422219, 458402, 433143, 451861, 479944, 463775, 459459, 473862, 440276	1021	363	13288	1.685097794794171	0.43492424860609535	0.03301878029828065	0.8257248738955725
GOTERM_MF_FAT	GO:0005525~GTP binding	46	3.2280701754385968	5.521573996265423E-4	477387, 458421, 470111, 440458, 459470, 445087, 421639, 469518, 473592, 441405, 470207, 463997, 469726, 422205, 447595, 454641, 453171, 448533, 430245, 455396, 452549, 434195, 429212, 422046, 437315, 438161, 456781, 479831, 442048, 462697, 459114, 453305, 467460, 459827, 435685, 480314, 452546, 422219, 458402, 433143, 451861, 479944, 463775, 459459, 473862, 440276	1021	354	13288	1.6911745989585925	0.45561207782433555	0.03321868329770683	0.879442602605085
UP_SEQ_FEATURE	nucleotide phosphate-binding region:GTP	37	2.5964912280701755	0.0018627572551043403	477387, 458421, 470111, 440458, 459470, 445087, 469518, 473592, 441405, 470207, 463997, 469726, 447595, 453171, 448533, 455396, 430245, 452549, 434195, 422046, 456781, 479831, 442048, 459114, 467460, 459827, 435685, 480314, 452546, 422219, 458402, 433143, 451861, 479944, 463775, 473862, 440276	1271	274	16021	1.7021398174895335	0.9987259663165944	0.3094792759694376	3.364977353227283
GOTERM_BP_FAT	GO:0007264~small GTPase mediated signal transduction	34	2.3859649122807016	0.0020113457832187562	477387, 440458, 445087, 469518, 469726, 464223, 463997, 459412, 447595, 455396, 433377, 434195, 422046, 467214, 456473, 456781, 436648, 479831, 467460, 459827, 435685, 426192, 452546, 452630, 477776, 422219, 437252, 439517, 425540, 433143, 451861, 420879, 479944, 426264	1028	258	13588	1.74189364461738	0.9985920262492636	0.06006039634295213	3.5929659484608245
UP_SEQ_FEATURE	short sequence motif:Effector region	16	1.1228070175438596	0.0056286816884981725	477387, 456781, 479831, 440458, 445087, 467460, 435685, 459827, 452546, 469518, 422219, 433143, 451861, 469726, 447595, 479944	1271	92	16021	2.1921800704683063	0.9999999982773157	0.5263963663702921	9.843665229312393
INTERPRO	IPR001806:Ras GTPase	18	1.263157894736842	0.013179603303488462	477387, 456781, 479831, 440458, 445087, 467460, 435685, 459827, 452546, 469518, 422219, 433143, 463997, 451861, 469726, 479944, 447595, 455396	1293	130	17763	1.902159557379975	0.999999999978951	0.43544915903209735	20.2339762871518
INTERPRO	IPR013753:Ras	17	1.1929824561403508	0.01436828105073526	477387, 456781, 479831, 440458, 445087, 467460, 435685, 459827, 452546, 469518, 422219, 433143, 451861, 469726, 447595, 479944, 455396	1293	121	17763	1.9301068052386339	0.9999999999977442	0.4563718345726264	21.85549238816592
SP_PIR_KEYWORDS	methylation	26	1.8245614035087718	0.020220862281339656	461305, 452253, 477387, 456781, 479831, 440458, 445087, 459470, 455713, 464628, 435685, 459827, 452546, 424480, 454770, 441405, 475563, 422219, 433143, 469726, 429745, 433235, 479944, 460565, 464357, 422918	1310	221	17854	1.6034126627750338	0.999987069017965	0.13279471118906738	25.783861364020954
INTERPRO	IPR005225:Small GTP-binding protein	20	1.4035087719298245	0.029539865433571476	434195, 422046, 477387, 456781, 479831, 440458, 445087, 467460, 435685, 459827, 452546, 469518, 422219, 433143, 463997, 451861, 469726, 479944, 447595, 455396	1293	164	17763	1.6753437836002492	1.0	0.6426101793836758	40.006947513857426
SP_PIR_KEYWORDS	prenylation	17	1.1929824561403508	0.06581360356400856	477387, 456781, 479831, 440458, 445087, 467460, 435685, 459827, 452546, 469518, 422219, 433143, 451861, 469726, 447595, 479944, 464357	1310	145	17854	1.5978836535930507	1.0	0.2846088380817894	62.98148253777036
UP_SEQ_FEATURE	lipid moiety-binding region:S-geranylgeranyl cysteine	13	0.9122807017543859	0.07199188656680226	477387, 456781, 467460, 435685, 459827, 469518, 452546, 433143, 451861, 469726, 447595, 479944, 464357	1271	95	16021	1.7248995817632202	1.0	0.9803174123424244	74.63087242364048
INTERPRO	IPR003579:Ras small GTPase, Rab type	7	0.4912280701754386	0.24466234806328563	477387, 451861, 447595, 479944, 467460, 435685, 469518	1293	58	17763	1.658012641011281	1.0	0.9822344898681147	99.16144053288892
SMART	SM00175:RAB	7	0.4912280701754386	0.24857083160948035	477387, 451861, 447595, 479944, 467460, 435685, 469518	669	58	9131	1.6472604504922428	1.0	0.8392316154936766	97.8340076469417
Annotation Cluster 46	Enrichment Score: 2.0907418687700776
Category	Term	Count	%	PValue	Genes	List Total	Pop Hits	Pop Total	Fold Enrichment	Bonferroni	Benjamini	FDR
INTERPRO	IPR013786:Acyl-CoA dehydrogenase/oxidase, N-terminal	6	0.42105263157894735	0.002319712725685735	424994, 437404, 479890, 449377, 455130, 469860	1293	14	17763	5.887636725223731	0.9864777792185422	0.23582908964417382	3.8800842936167146
GOTERM_MF_FAT	GO:0050660~FAD binding	14	0.9824561403508772	0.0026418433105828984	427473, 444084, 457213, 425465, 437404, 479890, 425819, 469860, 446803, 424994, 444854, 449377, 455130, 482910	1021	71	13288	2.5662771930308588	0.9456612886456145	0.09252017666077839	4.142552996331583
INTERPRO	IPR013764:Acyl-CoA oxidase/dehydrogenase, type1/2, C-terminal	6	0.42105263157894735	0.0032729859405946126	424994, 437404, 479890, 449377, 455130, 469860	1293	15	17763	5.495127610208816	0.9976998702175539	0.2736518076109731	5.433123067675016
INTERPRO	IPR006089:Acyl-CoA dehydrogenase, conserved site	5	0.3508771929824561	0.004098337803970942	424994, 479890, 449377, 455130, 469860	1293	10	17763	6.868909512761021	0.999504441148692	0.2924175441572594	6.758648028278924
INTERPRO	IPR006091:Acyl-CoA oxidase/dehydrogenase, central region	6	0.42105263157894735	0.004478640129332904	424994, 437404, 479890, 449377, 455130, 469860	1293	16	17763	5.151682134570765	0.9997558089805406	0.3034620730216808	7.363514150989381
GOTERM_MF_FAT	GO:0003995~acyl-CoA dehydrogenase activity	6	0.42105263157894735	0.005635212020988651	424994, 437404, 479890, 449377, 455130, 469860	1021	16	13288	4.88050930460333	0.9980145622381851	0.14746098370332505	8.641715942538063
INTERPRO	IPR006092:Acyl-CoA dehydrogenase, N-terminal	5	0.3508771929824561	0.006072414960773856	424994, 479890, 449377, 455130, 469860	1293	11	17763	6.24446319341911	0.9999874587560423	0.33174727824878913	9.85844787843828
INTERPRO	IPR006090:Acyl-CoA oxidase/dehydrogenase, type 1	5	0.3508771929824561	0.01170283511616434	424994, 479890, 449377, 455130, 469860	1293	13	17763	5.283776548277708	0.9999999996637756	0.4125888624038121	18.17533819731345
PIR_SUPERFAMILY	PIRSF000182:acyl-CoA dehydrogenase	4	0.2807017543859649	0.011789141694023886	424994, 479890, 449377, 455130	733	6	8136	7.399727148703956	0.9997488775984614	0.9369098124198515	16.37348883116152
UP_SEQ_FEATURE	binding site:Substrate; via carbonyl oxygen	7	0.4912280701754386	0.01422923896609911	424994, 479890, 455130, 439024, 421045, 469860, 473674	1271	26	16021	3.3936633783211283	1.0	0.7222052987636198	23.133578325060945
UP_SEQ_FEATURE	binding site:FAD	6	0.42105263157894735	0.0262434491834179	427473, 424994, 457213, 437404, 481143, 469860	1271	22	16021	3.4377369286889348	1.0	0.8677204802605905	38.62821261857492
COG_ONTOLOGY	Lipid metabolism	12	0.8421052631578947	0.027410211203597955	423031, 432414, 474160, 424994, 470662, 479890, 449377, 426579, 455130, 469860, 427186, 450137	139	86	2040	2.0478500920194076	0.5278260194186851	0.31285083090982724	20.567234302588076
UP_SEQ_FEATURE	binding site:Substrate; via amide nitrogen	6	0.42105263157894735	0.03716690875131986	427473, 424994, 444620, 479890, 426579, 455130	1271	24	16021	3.15125885129819	1.0	0.9260170239235672	50.10875111388784
Annotation Cluster 47	Enrichment Score: 2.077163293621806
Category	Term	Count	%	PValue	Genes	List Total	Pop Hits	Pop Total	Fold Enrichment	Bonferroni	Benjamini	FDR
GOTERM_BP_FAT	GO:0048545~response to steroid hormone stimulus	14	0.9824561403508772	4.4435246322808124E-4	483260, 451829, 468812, 469270, 439062, 481117, 479000, 441127, 473515, 472151, 449109, 427186, 426399, 446962	1028	60	13588	3.084176394293126	0.7652784635595232	0.021088511132643095	0.8044923724545794
GOTERM_BP_FAT	GO:0031960~response to corticosteroid stimulus	6	0.42105263157894735	0.02616884790602343	441127, 451829, 468812, 427186, 481117, 446962	1028	23	13588	3.4481475215699544	1.0	0.3046446022242375	38.24074699534218
GOTERM_BP_FAT	GO:0051384~response to glucocorticoid stimulus	5	0.3508771929824561	0.05046588852951254	441127, 468812, 427186, 481117, 446962	1028	19	13588	3.478394429653901	1.0	0.44138801415483575	60.980922042300165
Annotation Cluster 48	Enrichment Score: 2.0573698162322227
Category	Term	Count	%	PValue	Genes	List Total	Pop Hits	Pop Total	Fold Enrichment	Bonferroni	Benjamini	FDR
GOTERM_MF_FAT	GO:0005506~iron ion binding	52	3.6491228070175437	3.535295586324994E-6	431780, 458527, 459794, 462621, 462923, 440371, 430981, 454967, 480131, 475876, 422205, 477892, 425819, 435913, 471073, 479000, 459828, 475909, 444669, 454018, 422367, 426422, 463960, 429590, 434132, 444084, 427473, 448692, 431450, 472132, 482312, 449680, 433235, 448930, 445633, 444658, 462024, 460203, 431814, 482441, 435623, 475724, 425629, 438661, 437530, 458048, 454806, 458128, 466914, 440217,…	1021	343	13288	1.9730727606559624	0.0038848018781593163	0.0012966144417704273	0.005653997572330205
SP_PIR_KEYWORDS	iron	47	3.2982456140350878	9.249871233662375E-6	444084, 427473, 448692, 458527, 462621, 431450, 430981, 440371, 480131, 475876, 472132, 482312, 449680, 422205, 433235, 448930, 445633, 444658, 477892, 462024, 460203, 425819, 431814, 435913, 471073, 479000, 459828, 482441, 475909, 475724, 425629, 438661, 437530, 458048, 454806, 458128, 466914, 444669, 454018, 463960, 422367, 426422, 440217, 440198, 434132, 456467, 429590	1310	321	17854	1.9955244821764049	0.0050837364704392485	2.8311006243009196E-4	0.013501167485308052
GOTERM_MF_FAT	GO:0009055~electron carrier activity	35	2.456140350877193	1.0882122825364749E-5	444084, 427473, 482235, 479890, 476783, 475278, 431450, 474678, 475876, 472132, 424994, 449680, 482312, 449377, 448930, 481143, 422972, 444658, 462024, 457213, 437404, 425819, 469860, 471073, 479000, 475909, 446803, 425629, 466914, 454018, 455130, 426422, 476788, 482617, 434132	1021	202	13288	2.255020800806819	0.011909792655415585	0.0023933877536497228	0.017402818497302963
GOTERM_MF_FAT	GO:0046906~tetrapyrrole binding	22	1.5438596491228072	0.005654103746554697	462024, 431780, 474918, 459794, 431450, 430981, 440371, 471073, 480131, 479000, 472132, 475876, 435623, 475909, 425629, 439040, 449680, 444669, 454018, 426422, 444658, 434132	1021	151	13288	1.8961802154750242	0.9980556619971389	0.1445014178249081	8.669471718097121
GOTERM_MF_FAT	GO:0020037~heme binding	20	1.4035087719298245	0.01408828861928527	462024, 431780, 459794, 431450, 430981, 440371, 471073, 480131, 479000, 472132, 475876, 435623, 475909, 425629, 449680, 444669, 454018, 426422, 444658, 434132	1021	144	13288	1.8075960387419743	0.999999835689208	0.25120284298223494	20.301721317754172
SP_PIR_KEYWORDS	Monooxygenase	15	1.0526315789473684	0.026187416513790043	462024, 445925, 425465, 431450, 471073, 479000, 472132, 475876, 450559, 425629, 449680, 444854, 454018, 444658, 434132	1310	108	17854	1.8929177268871924	0.9999995533826788	0.15308431361881492	32.114752028056316
INTERPRO	IPR002401:Cytochrome P450, E-class, group I	11	0.7719298245614036	0.02941119152868312	475876, 472132, 462024, 425629, 449680, 454018, 431450, 471073, 444658, 434132, 479000	1293	70	17763	2.1588001325820354	1.0	0.6478529857652405	39.871258921154215
SP_PIR_KEYWORDS	heme	18	1.263157894736842	0.030910294679335565	444084, 462024, 431450, 430981, 440371, 471073, 480131, 479000, 472132, 475876, 475909, 425629, 449680, 444669, 454018, 426422, 444658, 434132	1310	142	17854	1.7276206859477476	0.9999999693413507	0.1766599387656418	36.765320835633574
INTERPRO	IPR001128:Cytochrome P450	12	0.8421052631578947	0.0503232765726386	475876, 472132, 462024, 475909, 425629, 449680, 454018, 431450, 471073, 444658, 434132, 479000	1293	87	17763	1.8948715897271782	1.0	0.770523814005099	58.514801863739095
COG_ONTOLOGY	Secondary metabolites biosynthesis, transport, and catabolism	13	0.9122807017543859	0.05983854710762445	462024, 431450, 471073, 479000, 472132, 475909, 475876, 425629, 449680, 454018, 482617, 444658, 434132	139	109	2040	1.7503795129034387	0.8109982154511478	0.3406492930109135	40.02271180817184
INTERPRO	IPR017973:Cytochrome P450, C-terminal region	11	0.7719298245614036	0.06859773479630696	472132, 462024, 475909, 425629, 449680, 454018, 431450, 471073, 444658, 434132, 479000	1293	81	17763	1.865629744206697	1.0	0.8191615052055055	70.20786110722148
PIR_SUPERFAMILY	PIRSF000050:cytochrome P450 CYP4B1	4	0.2807017543859649	0.0864148681813888	425629, 449680, 471073, 444658	733	12	8136	3.699863574351978	1.0	0.9922463684334834	74.40327954908517
INTERPRO	IPR017972:Cytochrome P450, conserved site	11	0.7719298245614036	0.11162885393437244	472132, 462024, 475909, 425629, 449680, 454018, 431450, 471073, 444658, 434132, 479000	1293	89	17763	1.697932688547668	1.0	0.9006149386405868	86.69382882609418
UP_SEQ_FEATURE	metal ion-binding site:Iron (heme axial ligand)	12	0.8421052631578947	0.16000801044187762	475876, 472132, 462024, 444084, 425629, 449680, 444669, 454018, 426422, 431450, 440371, 479000	1271	99	16021	1.5278830794173044	1.0	0.9989405146333523	95.92788576985825
PIR_SUPERFAMILY	PIRSF000045:cytochrome P450 CYP2D6	4	0.2807017543859649	0.6407386070620636	462024, 454018, 431450, 434132	733	36	8136	1.233287858117326	1.0	0.9999999999988847	99.99998020297942
Annotation Cluster 49	Enrichment Score: 2.0327412299373986
Category	Term	Count	%	PValue	Genes	List Total	Pop Hits	Pop Total	Fold Enrichment	Bonferroni	Benjamini	FDR
GOTERM_BP_FAT	GO:0006979~response to oxidative stress	20	1.4035087719298245	2.0753461886803398E-5	441332, 427284, 463662, 468587, 438856, 463891, 423559, 423912, 481659, 479000, 446030, 480379, 444669, 481143, 428319, 455633, 482910, 426399, 443598, 452401	1028	87	13588	3.038597432801109	0.06543840451671379	0.0024141434532727324	0.03771063159309085
GOTERM_BP_FAT	GO:0010035~response to inorganic substance	20	1.4035087719298245	4.7346762880058926E-5	427473, 427284, 441332, 451829, 468812, 463662, 469270, 421977, 463891, 423559, 440072, 423912, 479000, 421151, 446030, 438661, 444669, 436396, 469547, 455633	1028	92	13588	2.873456267974962	0.1430720609011591	0.004279744816894304	0.0860130561974759
GOTERM_BP_FAT	GO:0034599~cellular response to oxidative stress	8	0.5614035087719298	8.575519968352229E-4	427284, 441332, 446030, 438856, 444669, 463891, 455633, 452401	1028	22	13588	4.806508666430846	0.9390484998079549	0.03314519960778284	1.5470917362581105
GOTERM_BP_FAT	GO:0042743~hydrogen peroxide metabolic process	7	0.4912280701754386	0.0028312532418622986	444084, 427284, 441332, 446030, 444669, 426422, 455633	1028	20	13588	4.626264591439688	0.9999034849519792	0.0779018527713553	5.0223124933255425
GOTERM_BP_FAT	GO:0000302~response to reactive oxygen species	9	0.631578947368421	0.004663012327929473	427284, 441332, 463662, 446030, 444669, 463891, 455633, 423912, 479000	1028	36	13588	3.3044747081712065	0.9999997597646759	0.10528754970147103	8.143610446066752
GOTERM_BP_FAT	GO:0042542~response to hydrogen peroxide	7	0.4912280701754386	0.007581051898079122	427284, 441332, 446030, 444669, 455633, 423912, 479000	1028	24	13588	3.8552204928664073	0.9999999999833064	0.1479441434416423	12.916519607910448
GOTERM_BP_FAT	GO:0006800~oxygen and reactive oxygen species metabolic process	10	0.7017543859649122	0.007766041781772042	444084, 427284, 441332, 446030, 425465, 444669, 463891, 426422, 455633, 477012	1028	47	13588	2.8123189005712392	0.9999999999909106	0.14863202102192574	13.211059653440527
GOTERM_BP_FAT	GO:0034614~cellular response to reactive oxygen species	6	0.42105263157894735	0.00911721514757565	427284, 441332, 446030, 444669, 463891, 455633	1028	18	13588	4.405966277561609	0.9999999999998932	0.16287622486783304	15.334017028907832
GOTERM_BP_FAT	GO:0070301~cellular response to hydrogen peroxide	5	0.3508771929824561	0.00982012677972083	427284, 441332, 446030, 444669, 455633	1028	12	13588	5.50745784695201	0.9999999999999895	0.17064165117749774	16.418929328907574
GOTERM_BP_FAT	GO:0042744~hydrogen peroxide catabolic process	5	0.3508771929824561	0.00982012677972083	427284, 441332, 446030, 444669, 455633	1028	12	13588	5.50745784695201	0.9999999999999895	0.17064165117749774	16.418929328907574
GOTERM_MF_FAT	GO:0016684~oxidoreductase activity, acting on peroxide as acceptor	7	0.4912280701754386	0.01758285204950183	427284, 441332, 446030, 444669, 478037, 455633, 481659	1021	28	13288	3.2536728697355533	0.99999999670524	0.28590567362627606	24.701620836732207
GOTERM_MF_FAT	GO:0004601~peroxidase activity	7	0.4912280701754386	0.01758285204950183	427284, 441332, 446030, 444669, 478037, 455633, 481659	1021	28	13288	3.2536728697355533	0.99999999670524	0.28590567362627606	24.701620836732207
SP_PIR_KEYWORDS	peroxidase	6	0.42105263157894735	0.019368289671769574	427284, 441332, 446030, 444669, 455633, 481659	1310	22	17854	3.717002081887578	0.9999791181510446	0.1322032636116045	24.83558377006696
GOTERM_MF_FAT	GO:0004602~glutathione peroxidase activity	4	0.2807017543859649	0.035969985065948853	427284, 478037, 455633, 481659	1021	10	13288	5.205876591576885	1.0	0.41180355679872294	44.338674381122644
GOTERM_MF_FAT	GO:0016209~antioxidant activity	7	0.4912280701754386	0.08266392535721676	427284, 441332, 446030, 444669, 478037, 455633, 481659	1021	40	13288	2.2775710088148875	1.0	0.6244404158368919	74.84049744370739
GOTERM_MF_FAT	GO:0008430~selenium binding	6	0.42105263157894735	0.08496169283848018	427284, 446030, 463238, 429558, 427843, 455633	1021	31	13288	2.518972544311396	1.0	0.6312075110600968	75.82969869783405
INTERPRO	IPR000889:Glutathione peroxidase	3	0.21052631578947367	0.11044064205378505	427284, 455633, 481659	1293	8	17763	5.151682134570765	1.0	0.9004371445215685	86.38729026024839
PIR_SUPERFAMILY	PIRSF000303:glutathione peroxidase	3	0.21052631578947367	0.15752993419481073	427284, 455633, 481659	733	8	8136	4.162346521145975	1.0	0.998714617875062	92.45723718007129
PIR_SUPERFAMILY	PIRSF000303:Glutathion_perox	3	0.21052631578947367	0.15752993419481073	427284, 455633, 481659	733	8	8136	4.162346521145975	1.0	0.998714617875062	92.45723718007129
Annotation Cluster 50	Enrichment Score: 2.011944751881762
Category	Term	Count	%	PValue	Genes	List Total	Pop Hits	Pop Total	Fold Enrichment	Bonferroni	Benjamini	FDR
INTERPRO	IPR000886:Endoplasmic reticulum, targeting sequence	10	0.7017543859649122	0.003274707954525741	481534, 432019, 427985, 461019, 454829, 440518, 456451, 447940, 454752, 422269	1293	43	17763	3.1948416338423353	0.9977072220158563	0.2620650155069738	5.435907016067865
UP_SEQ_FEATURE	short sequence motif:Prevents secretion from ER	12	0.8421052631578947	0.00606032362582054	481534, 432019, 427985, 461019, 454829, 440518, 456451, 447940, 479108, 462736, 454752, 422269	1271	59	16021	2.563736014615477	0.9999999996351643	0.5273332177081564	10.559426968118334
GOTERM_CC_FAT	GO:0005788~endoplasmic reticulum lumen	13	0.9122807017543859	0.008515160668759205	462560, 481534, 432019, 460203, 461019, 454829, 440518, 456451, 447940, 479108, 462736, 454752, 422269	965	72	12504	2.339550949913644	0.9771731276693443	0.07143422015181589	11.397545036171763
GOTERM_CC_FAT	GO:0044432~endoplasmic reticulum part	26	1.8245614035087718	0.05301023804006885	462560, 481534, 421613, 432019, 456451, 481333, 479108, 423883, 460203, 461019, 425465, 447940, 473436, 435057, 430380, 422269, 422392, 463612, 421448, 444854, 454829, 440518, 420879, 462736, 454752, 482617	965	231	12504	1.4584213713747394	0.9999999999649558	0.29814993452495575	53.732987351871245
Annotation Cluster 51	Enrichment Score: 2.0045680555088428
Category	Term	Count	%	PValue	Genes	List Total	Pop Hits	Pop Total	Fold Enrichment	Bonferroni	Benjamini	FDR
GOTERM_BP_FAT	GO:0006006~glucose metabolic process	23	1.6140350877192984	7.988793475796853E-4	457084, 461330, 439291, 456473, 424323, 472825, 464720, 444871, 478620, 475059, 477812, 429745, 447466, 468178, 439669, 432584, 437945, 480749, 460032, 473569, 424172, 455934, 445633	1028	140	13588	2.171511951083936	0.9261845120437185	0.03166303167978535	1.4419666185033209
GOTERM_BP_FAT	GO:0019318~hexose metabolic process	26	1.8245614035087718	9.070607941225364E-4	468677, 461330, 439291, 480733, 464720, 444871, 441910, 429745, 477812, 460032, 455934, 473569, 445633, 457084, 456473, 424323, 472825, 478620, 475059, 447466, 468178, 432584, 439669, 437945, 480749, 424172	1028	169	13588	2.0335228973361272	0.9481431152168709	0.034215845799349776	1.6357153353020792
GOTERM_BP_FAT	GO:0005996~monosaccharide metabolic process	27	1.8947368421052633	0.002450609877155436	468677, 461330, 439291, 480733, 464720, 444871, 441910, 429745, 477812, 460032, 473569, 455934, 445633, 446962, 457084, 456473, 424323, 472825, 478620, 475059, 447466, 468178, 432584, 439669, 437945, 480749, 424172	1028	191	13588	1.8684987878664412	0.9996649553615135	0.06894758484413521	4.361244698376732
GOTERM_BP_FAT	GO:0044275~cellular carbohydrate catabolic process	12	0.8421052631578947	0.004829708942670211	457084, 461330, 439291, 475059, 429745, 424323, 432584, 437945, 472825, 460032, 480749, 478620	1028	60	13588	2.643579766536965	0.9999998608671986	0.10736861030664424	8.422795522359838
GOTERM_BP_FAT	GO:0016052~carbohydrate catabolic process	14	0.9824561403508772	0.0074163004221258905	457084, 461330, 439291, 424323, 472825, 468941, 478620, 475059, 429745, 469868, 432584, 437945, 480749, 460032	1028	81	13588	2.2845751068837967	0.999999999971316	0.1458323577587255	12.653408063161553
GOTERM_BP_FAT	GO:0046164~alcohol catabolic process	12	0.8421052631578947	0.008942602708144284	457084, 461330, 439291, 475059, 429745, 424323, 449109, 432584, 437945, 472825, 460032, 480749	1028	65	13588	2.4402274768033525	0.9999999999998103	0.16177093082091465	15.06245452874625
GOTERM_BP_FAT	GO:0006007~glucose catabolic process	10	0.7017543859649122	0.014968876201265966	457084, 461330, 439291, 429745, 424323, 432584, 437945, 472825, 460032, 480749	1028	52	13588	2.5419036216701585	1.0	0.2219241741421617	23.97447778581736
GOTERM_BP_FAT	GO:0019320~hexose catabolic process	10	0.7017543859649122	0.014968876201265966	457084, 461330, 439291, 429745, 424323, 432584, 437945, 472825, 460032, 480749	1028	52	13588	2.5419036216701585	1.0	0.2219241741421617	23.97447778581736
GOTERM_BP_FAT	GO:0006096~glycolysis	9	0.631578947368421	0.01600968689764245	457084, 461330, 439291, 429745, 424323, 432584, 437945, 460032, 480749	1028	44	13588	2.7036611248673506	1.0	0.2303665233591542	25.421236022245864
GOTERM_BP_FAT	GO:0046365~monosaccharide catabolic process	10	0.7017543859649122	0.018918465097595222	457084, 461330, 439291, 429745, 424323, 432584, 437945, 472825, 460032, 480749	1028	54	13588	2.4477590430897824	1.0	0.25251977713526974	29.327821636176477
KEGG_PATHWAY	mmu00010:Glycolysis / Gluconeogenesis	11	0.7719298245614036	0.11905662046050594	439291, 474116, 432978, 429745, 432549, 436887, 449109, 432584, 460032, 480749, 424172	558	68	5738	1.6634514020662026	0.9999999998914606	0.38625040431106983	79.04582719226123
SP_PIR_KEYWORDS	glycolysis	6	0.42105263157894735	0.191786782802842	439291, 429745, 432584, 437945, 460032, 480749	1310	42	17854	1.9470010905125408	1.0	0.5498268635173184	95.53153541775906
Annotation Cluster 52	Enrichment Score: 1.9760743740089985
Category	Term	Count	%	PValue	Genes	List Total	Pop Hits	Pop Total	Fold Enrichment	Bonferroni	Benjamini	FDR
SP_PIR_KEYWORDS	calcium/phospholipid-binding	6	0.42105263157894735	0.0016434111984146593	481045, 472683, 474566, 472418, 455373, 421399	1310	13	17854	6.290311215502055	0.59596931746781	0.024196099108491964	2.37226571758955
INTERPRO	IPR001464:Annexin	5	0.3508771929824561	0.0085898303886573	481045, 472683, 474566, 455373, 421399	1293	12	17763	5.724091260634184	0.999999885845347	0.3433976033083882	13.670805105120731
INTERPRO	IPR018252:Annexin repeat, conserved site	5	0.3508771929824561	0.0085898303886573	481045, 472683, 474566, 455373, 421399	1293	12	17763	5.724091260634184	0.999999885845347	0.3433976033083882	13.670805105120731
INTERPRO	IPR018502:Annexin repeat	5	0.3508771929824561	0.0085898303886573	481045, 472683, 474566, 455373, 421399	1293	12	17763	5.724091260634184	0.999999885845347	0.3433976033083882	13.670805105120731
SMART	SM00335:ANX	5	0.3508771929824561	0.008741790814208292	481045, 472683, 474566, 455373, 421399	669	12	9131	5.686970602889884	0.9324933316803441	0.31960077437633094	11.107546821441062
SP_PIR_KEYWORDS	annexin	5	0.3508771929824561	0.008833976598784495	481045, 472683, 474566, 455373, 421399	1310	12	17854	5.678753180661577	0.992472169204548	0.07467063023040976	12.148500715706344
UP_SEQ_FEATURE	repeat:Annexin 4	5	0.3508771929824561	0.01160262800551803	481045, 472683, 474566, 455373, 421399	1271	12	16021	5.252098085496984	1.0	0.696403119479498	19.28533791054312
UP_SEQ_FEATURE	repeat:Annexin 3	5	0.3508771929824561	0.01160262800551803	481045, 472683, 474566, 455373, 421399	1271	12	16021	5.252098085496984	1.0	0.696403119479498	19.28533791054312
UP_SEQ_FEATURE	repeat:Annexin 2	5	0.3508771929824561	0.01160262800551803	481045, 472683, 474566, 455373, 421399	1271	12	16021	5.252098085496984	1.0	0.696403119479498	19.28533791054312
UP_SEQ_FEATURE	repeat:Annexin 1	5	0.3508771929824561	0.01160262800551803	481045, 472683, 474566, 455373, 421399	1271	12	16021	5.252098085496984	1.0	0.696403119479498	19.28533791054312
GOTERM_MF_FAT	GO:0005544~calcium-dependent phospholipid binding	6	0.42105263157894735	0.0329270096131619	481045, 472683, 474566, 472418, 455373, 421399	1021	24	13288	3.2536728697355533	0.9999999999999999	0.39234471666926296	41.46121393980874
PIR_SUPERFAMILY	PIRSF002359:annexin I	4	0.2807017543859649	0.040352745255836424	481045, 472683, 474566, 455373	733	9	8136	4.933151432469304	0.9999999999996867	0.9968435042343506	46.26170332199965
Annotation Cluster 53	Enrichment Score: 1.9619485306642408
Category	Term	Count	%	PValue	Genes	List Total	Pop Hits	Pop Total	Fold Enrichment	Bonferroni	Benjamini	FDR
GOTERM_BP_FAT	GO:0048871~multicellular organismal homeostasis	15	1.0526315789473684	7.46906882836153E-4	427473, 427284, 459003, 432084, 450996, 454933, 454261, 448336, 438661, 453286, 470308, 469193, 464474, 452401, 432000	1028	71	13588	2.79251383789116	0.9125399713106102	0.030755251523225002	1.3487577867973277
GOTERM_BP_FAT	GO:0060249~anatomical structure homeostasis	13	0.9122807017543859	0.021644040003863618	427473, 454933, 454261, 468592, 432084, 453286, 438856, 470308, 471680, 481879, 432000, 478620, 452401	1028	83	13588	2.0702733111434064	1.0	0.2748846599054817	32.81218459523614
GOTERM_BP_FAT	GO:0001894~tissue homeostasis	8	0.5614035087719298	0.08045436631162636	427473, 454933, 454261, 432084, 453286, 470308, 432000, 452401	1028	50	13588	2.114863813229572	1.0	0.5463890917252773	78.22386902461254
Annotation Cluster 54	Enrichment Score: 1.961585223792718
Category	Term	Count	%	PValue	Genes	List Total	Pop Hits	Pop Total	Fold Enrichment	Bonferroni	Benjamini	FDR
INTERPRO	IPR002067:Mitochondrial carrier protein	9	0.631578947368421	3.6603286024722325E-4	425849, 431176, 451374, 458287, 450163, 421977, 455713, 431919, 462552	1293	26	17763	4.755398893449938	0.49256317209994616	0.08130204860921197	0.6218896966428078
INTERPRO	IPR018108:Mitochondrial substrate/solute carrier	11	0.7719298245614036	0.0038050099330834736	425849, 463662, 431176, 451374, 458287, 450163, 421977, 421125, 455713, 431919, 462552	1293	52	17763	2.90607710155274	0.9991447626202582	0.28565355256754377	6.289576222064419
INTERPRO	IPR002113:Adenine nucleotide translocator 1	7	0.4912280701754386	0.007802380126772294	425849, 451374, 458287, 450163, 421977, 455713, 431919	1293	25	17763	3.8465893271461717	0.9999995029166666	0.3474694354039649	12.49492281845651
INTERPRO	IPR001993:Mitochondrial substrate carrier	10	0.7017543859649122	0.008067084532188193	425849, 463662, 431176, 451374, 458287, 450163, 421977, 455713, 431919, 462552	1293	49	17763	2.803636535820825	0.999999696816775	0.34872710358994685	12.891872069122556
UP_SEQ_FEATURE	repeat:Solcar 2	10	0.7017543859649122	0.010500544173259326	425849, 463662, 431176, 458287, 450163, 421977, 421125, 455713, 431919, 462552	1271	47	16021	2.681922426636758	1.0	0.6704209584540036	17.617030235004492
UP_SEQ_FEATURE	repeat:Solcar 1	10	0.7017543859649122	0.010500544173259326	425849, 463662, 431176, 458287, 450163, 421977, 421125, 455713, 431919, 462552	1271	47	16021	2.681922426636758	1.0	0.6704209584540036	17.617030235004492
UP_SEQ_FEATURE	repeat:Solcar 3	9	0.631578947368421	0.02081227711668457	425849, 463662, 431176, 458287, 450163, 421977, 455713, 431919, 462552	1271	44	16021	2.578302696516701	1.0	0.8049588675282201	32.03043439799495
PIR_SUPERFAMILY	PIRSF002458:ADP,ATP carrier protein	7	0.4912280701754386	0.04115051902980811	425849, 463662, 431176, 451374, 458287, 455713, 462552	733	29	8136	2.6792115538410877	0.9999999999998248	0.9925195802412045	46.93135428822861
SP_PIR_KEYWORDS	mitochondrion inner membrane	17	1.1929824561403508	0.2677903192243343	446952, 425849, 453394, 431176, 463662, 458287, 458446, 421977, 455713, 423559, 450163, 428643, 421125, 431919, 462552, 476788, 482053	1310	183	17854	1.2660826763442206	1.0	0.6558610719515756	98.94297099016481
Annotation Cluster 55	Enrichment Score: 1.9576950662024148
Category	Term	Count	%	PValue	Genes	List Total	Pop Hits	Pop Total	Fold Enrichment	Bonferroni	Benjamini	FDR
INTERPRO	IPR000198:RhoGAP	13	0.9122807017543859	0.0029761135744604955	464980, 466798, 430233, 433377, 437252, 442676, 420879, 454946, 456365, 479488, 473166, 467716, 438721	1293	67	17763	2.665546975101292	0.9960059958930108	0.2642251869060198	4.952020105813482
SMART	SM00324:RhoGAP	13	0.9122807017543859	0.003063272608082263	464980, 466798, 430233, 433377, 437252, 442676, 420879, 454946, 456365, 479488, 473166, 467716, 438721	669	67	9131	2.6482609374651402	0.6101011870858104	0.3755812199219264	4.030674992458194
UP_SEQ_FEATURE	domain:Rho-GAP	11	0.7719298245614036	0.013262110700781145	466798, 433377, 437252, 442676, 420879, 454946, 456365, 479488, 473166, 467716, 438721	1271	57	16021	2.4325506922301825	1.0	0.7152184176278766	21.737275989503758
SP_PIR_KEYWORDS	GTPase activation	18	1.263157894736842	0.021308575413766635	466798, 433377, 444722, 456365, 479804, 479488, 447164, 467716, 430768, 437252, 425540, 463997, 439810, 420879, 454946, 470348, 473166, 438721	1310	136	17854	1.8038392456219128	0.9999929882498926	0.13474478652711164	26.977499258880844
GOTERM_MF_FAT	GO:0005096~GTPase activator activity	22	1.5438596491228072	0.06317168428106773	466798, 433377, 444722, 461518, 456365, 479804, 479488, 447164, 481908, 467716, 440639, 430768, 437252, 425540, 463997, 420879, 439810, 454946, 470348, 473166, 449914, 438721	1021	192	13288	1.4912667319621284	1.0	0.5499016284994895	64.78346994484967
Annotation Cluster 56	Enrichment Score: 1.9520789044939222
Category	Term	Count	%	PValue	Genes	List Total	Pop Hits	Pop Total	Fold Enrichment	Bonferroni	Benjamini	FDR
KEGG_PATHWAY	mmu00310:Lysine degradation	11	0.7719298245614036	0.00479167032695324	432414, 461330, 452349, 432549, 436887, 466914, 475278, 426579, 421045, 440217, 450579	558	41	5738	2.7588950083049215	0.5807873124333085	0.056310851290286346	5.749863578184122
KEGG_PATHWAY	mmu00380:Tryptophan metabolism	10	0.7017543859649122	0.012624979723612545	432414, 461330, 452349, 432549, 436887, 444669, 476783, 425819, 426579, 450579	558	40	5738	2.5707885304659497	0.8997079355314277	0.11399722382845812	14.499053789148874
KEGG_PATHWAY	mmu00650:Butanoate metabolism	9	0.631578947368421	0.02301683830813957	432414, 452349, 462798, 432549, 436887, 441799, 426579, 474311, 450579	558	37	5738	2.5013077593722755	0.9852238514808883	0.16743968394397657	24.955473784006
Annotation Cluster 57	Enrichment Score: 1.8789030238564166
Category	Term	Count	%	PValue	Genes	List Total	Pop Hits	Pop Total	Fold Enrichment	Bonferroni	Benjamini	FDR
GOTERM_BP_FAT	GO:0015837~amine transport	19	1.3333333333333335	1.5451757043773496E-4	471298, 458287, 467882, 468656, 456473, 421977, 458090, 441301, 460244, 458923, 475083, 447676, 428457, 476212, 450603, 432293, 449991, 423883, 424496	1028	92	13588	2.729783454576214	0.39584272779951735	0.009462880780403915	0.2804480188756342
GOTERM_BP_FAT	GO:0006865~amino acid transport	14	0.9824561403508772	0.002307149890305989	471298, 458287, 467882, 468656, 421977, 458090, 441301, 458923, 475083, 428457, 450603, 449991, 424496, 423883	1028	71	13588	2.606346248698416	0.9994644992242107	0.06677014299861628	4.110969770205564
GOTERM_MF_FAT	GO:0005275~amine transmembrane transporter activity	13	0.9122807017543859	0.0027018083445987974	471298, 467882, 468656, 421977, 458090, 441301, 458923, 475083, 447676, 428457, 476212, 450603, 423883	1021	63	13288	2.6855712575595043	0.9491419450407049	0.09161559596537583	4.234686684400035
GOTERM_MF_FAT	GO:0015171~amino acid transmembrane transporter activity	11	0.7719298245614036	0.004137045948386928	428457, 471298, 468656, 467882, 458090, 421977, 441301, 458923, 450603, 475083, 423883	1021	50	13288	2.8632321253672868	0.9895832016042269	0.12226415192133289	6.415252071061839
SP_PIR_KEYWORDS	amino-acid transport	8	0.5614035087719298	0.008846228622580518	471298, 468656, 467882, 458090, 441301, 458923, 450603, 475083	1310	33	17854	3.304001850566736	0.9925232676149907	0.07364649848089921	12.164350999939256
GOTERM_BP_FAT	GO:0046942~carboxylic acid transport	15	1.0526315789473684	0.01655909567762752	471298, 458287, 467882, 468656, 421977, 458090, 441301, 458923, 475083, 454338, 428457, 450603, 449991, 424496, 423883	1028	99	13588	2.0027119443461854	1.0	0.23227730726001672	26.174400172293677
GOTERM_BP_FAT	GO:0015849~organic acid transport	15	1.0526315789473684	0.01796263403521558	471298, 458287, 467882, 468656, 421977, 458090, 441301, 458923, 475083, 454338, 428457, 450603, 449991, 424496, 423883	1028	100	13588	1.9826848249027238	1.0	0.24331957663250492	28.065958213042997
GOTERM_MF_FAT	GO:0015179~L-amino acid transmembrane transporter activity	7	0.4912280701754386	0.0207703705791357	467882, 458090, 421977, 458923, 450603, 475083, 423883	1021	29	13288	3.1414772535377757	0.9999999999079794	0.3111460123032179	28.515366522478157
INTERPRO	IPR002293:Amino acid/polyamine transporter I	5	0.3508771929824561	0.025022188723604583	471298, 467882, 458090, 458923, 475083	1293	16	17763	4.293068445475638	1.0	0.601762703102743	35.06616664393167
PIR_SUPERFAMILY	PIRSF006060:AA_transporter	5	0.3508771929824561	0.04934277287707915	471298, 467882, 458090, 458923, 475083	733	16	8136	3.4686221009549794	0.9999999999999996	0.9803576351828239	53.37153796695524
GOTERM_BP_FAT	GO:0015807~L-amino acid transport	5	0.3508771929824561	0.05046588852951254	458287, 467882, 458090, 458923, 423883	1028	19	13588	3.478394429653901	1.0	0.44138801415483575	60.980922042300165
PIR_SUPERFAMILY	PIRSF006060:amino acid transporter	4	0.2807017543859649	0.053885310976912446	471298, 467882, 458090, 475083	733	10	8136	4.439836289222374	1.0	0.9791804859913623	56.620268109853775
INTERPRO	IPR015606:Cationic amino acid transporter	3	0.21052631578947367	0.06514705938913908	471298, 458923, 475083	1293	6	17763	6.868909512761021	1.0	0.8106939789468985	68.27015479322856
INTERPRO	IPR004841:Amino acid permease-associated region	5	0.3508771929824561	0.10409696750556029	471298, 467882, 458090, 458923, 475083	1293	25	17763	2.7475638051044085	1.0	0.8959823184639453	84.63505333591138
Annotation Cluster 58	Enrichment Score: 1.8774189308405984
Category	Term	Count	%	PValue	Genes	List Total	Pop Hits	Pop Total	Fold Enrichment	Bonferroni	Benjamini	FDR
GOTERM_CC_FAT	GO:0044440~endosomal part	9	0.631578947368421	0.004374094953347731	434195, 438661, 439360, 420879, 479831, 430870, 473436, 466669, 474047	965	35	12504	3.3319319022945963	0.855949402301388	0.04308063727081446	6.014705257598951
GOTERM_CC_FAT	GO:0010008~endosome membrane	9	0.631578947368421	0.004374094953347731	434195, 438661, 439360, 420879, 479831, 430870, 473436, 466669, 474047	965	35	12504	3.3319319022945963	0.855949402301388	0.04308063727081446	6.014705257598951
GOTERM_CC_FAT	GO:0031902~late endosome membrane	3	0.21052631578947367	0.12188964002243195	434195, 438661, 473436	965	8	12504	4.859067357512953	1.0	0.49538431479746303	84.1077409162243
Annotation Cluster 59	Enrichment Score: 1.8769132029260231
Category	Term	Count	%	PValue	Genes	List Total	Pop Hits	Pop Total	Fold Enrichment	Bonferroni	Benjamini	FDR
GOTERM_CC_FAT	GO:0005925~focal adhesion	12	0.8421052631578947	0.0037193046040396296	466798, 459003, 433377, 460048, 426911, 445831, 440866, 482826, 425092, 456365, 445660, 455396	965	57	12504	2.7278974638669213	0.8073725718037326	0.03845529822065097	5.136249327149023
GOTERM_CC_FAT	GO:0030055~cell-substrate junction	13	0.9122807017543859	0.0041700589959629344	466798, 459003, 433377, 460048, 426911, 445831, 471680, 440866, 425092, 482826, 456365, 445660, 455396	965	66	12504	2.5522373999057937	0.8422935442942454	0.042044497080525045	5.741788167208162
GOTERM_CC_FAT	GO:0016323~basolateral plasma membrane	21	1.4736842105263157	0.005721490974788162	466798, 467181, 459003, 433377, 460048, 469270, 471680, 456365, 482826, 445955, 445660, 448336, 426911, 431949, 445831, 469685, 440866, 425092, 470930, 473351, 455396	965	141	12504	1.9298423547569175	0.920830270866899	0.05253082723625602	7.798617254737483
GOTERM_CC_FAT	GO:0005924~cell-substrate adherens junction	12	0.8421052631578947	0.006360868438260746	466798, 459003, 433377, 460048, 426911, 445831, 440866, 482826, 425092, 456365, 445660, 455396	965	61	12504	2.5490189416461395	0.9404228848716838	0.0570670277918478	8.634078455969918
GOTERM_CC_FAT	GO:0005912~adherens junction	14	0.9824561403508772	0.06365679090800684	466798, 459003, 433377, 460048, 471519, 426911, 445831, 469685, 440866, 425092, 482826, 456365, 445660, 455396	965	106	12504	1.7113696353504744	0.9999999999997633	0.32850128093617503	60.573439273218476
GOTERM_CC_FAT	GO:0070161~anchoring junction	14	0.9824561403508772	0.15242158173342604	466798, 459003, 433377, 460048, 471519, 426911, 445831, 469685, 440866, 425092, 482826, 456365, 445660, 455396	965	123	12504	1.4748388727410588	1.0	0.5601340427883378	90.36832094625112
Annotation Cluster 60	Enrichment Score: 1.8712994374987948
Category	Term	Count	%	PValue	Genes	List Total	Pop Hits	Pop Total	Fold Enrichment	Bonferroni	Benjamini	FDR
INTERPRO	IPR000421:Coagulation factor 5/8 type, C-terminal	7	0.4912280701754386	0.005038253675356102	445111, 455998, 453179, 467377, 449230, 481089, 475651	1293	23	17763	4.181075355593665	0.9999138552580276	0.312283964405317	8.246859679372932
SMART	SM00231:FA58C	7	0.4912280701754386	0.005151909585180281	445111, 455998, 453179, 467377, 449230, 481089, 475651	669	23	9131	4.153961136023916	0.7952006406011238	0.3272833938515405	6.692132988516509
UP_SEQ_FEATURE	domain:F5/8 type C	4	0.2807017543859649	0.09372456306840601	445111, 453179, 449230, 481089	1271	14	16021	3.601438687197932	1.0	0.9902379114750639	83.58012462603689
Annotation Cluster 61	Enrichment Score: 1.8639858821855038
Category	Term	Count	%	PValue	Genes	List Total	Pop Hits	Pop Total	Fold Enrichment	Bonferroni	Benjamini	FDR
UP_SEQ_FEATURE	site:Transition state stabilizer	7	0.4912280701754386	0.006052156856605152	425360, 449009, 432549, 462923, 436887, 443893, 428936	1271	22	16021	4.010693083470424	0.9999999996242885	0.5393324118765805	10.545934593289951
INTERPRO	IPR015590:Aldehyde dehydrogenase	6	0.42105263157894735	0.009934275791004412	449009, 432549, 436887, 443893, 430403, 474822	1293	19	17763	4.338258639638539	0.9999999907649452	0.37772030867399564	15.64412882982661
INTERPRO	IPR016162:Aldehyde dehydrogenase, N-terminal	6	0.42105263157894735	0.009934275791004412	449009, 432549, 436887, 443893, 430403, 474822	1293	19	17763	4.338258639638539	0.9999999907649452	0.37772030867399564	15.64412882982661
GOTERM_MF_FAT	GO:0016620~oxidoreductase activity, acting on the aldehyde or oxo group of donors, NAD or NADP as acceptor	7	0.4912280701754386	0.0207703705791357	448364, 449009, 429745, 432549, 436887, 443893, 474822	1021	29	13288	3.1414772535377757	0.9999999999079794	0.3111460123032179	28.515366522478157
INTERPRO	IPR016160:Aldehyde dehydrogenase, conserved site	7	0.4912280701754386	0.038587242427740275	480550, 449009, 432549, 436887, 443893, 430403, 474822	1293	35	17763	2.7475638051044085	1.0	0.7033801913018739	48.85706797764604
Annotation Cluster 62	Enrichment Score: 1.8053620937824122
Category	Term	Count	%	PValue	Genes	List Total	Pop Hits	Pop Total	Fold Enrichment	Bonferroni	Benjamini	FDR
UP_SEQ_FEATURE	domain:Laminin EGF-like 11	5	0.3508771929824561	0.0021216827621148688	426624, 430634, 435385, 444757, 439458	1271	8	16021	7.878147128245476	0.9994960702944976	0.31590172080097034	3.824148104969838
SP_PIR_KEYWORDS	basement membrane	9	0.631578947368421	0.002656581220368992	426624, 472683, 430634, 452561, 435385, 447854, 463328, 444757, 439458	1310	34	17854	3.6076784912438256	0.7690892537620961	0.034296271440223736	3.8085449495675605
INTERPRO	IPR008211:Laminin, N-terminal	6	0.42105263157894735	0.0032729859405946126	426624, 430634, 435385, 463328, 444757, 439458	1293	15	17763	5.495127610208816	0.9976998702175539	0.2736518076109731	5.433123067675016
SMART	SM00136:LamNT	6	0.42105263157894735	0.003340923348358701	426624, 430634, 435385, 463328, 444757, 439458	669	15	9131	5.459491778774289	0.642056678561762	0.2899786282712762	4.388476830440402
GOTERM_CC_FAT	GO:0005604~basement membrane	14	0.9824561403508772	0.0035263300007544692	426624, 472683, 430634, 435385, 452561, 447854, 433235, 472151, 449939, 444757, 463328, 439458, 449610, 454211	965	73	12504	2.4850024842075378	0.7901563341311784	0.03736671382253931	4.8759057088591735
UP_SEQ_FEATURE	domain:Laminin EGF-like 9	5	0.3508771929824561	0.0035802672051899404	426624, 430634, 435385, 444757, 439458	1271	9	16021	7.0027974473293115	0.999997300442885	0.4273592056417299	6.372456980621644
UP_SEQ_FEATURE	domain:Laminin EGF-like 5; second part	4	0.2807017543859649	0.004399376130781233	426624, 430634, 435385, 439458	1271	5	16021	10.08402832415421	0.9999998572923434	0.4814762700239337	7.775399358345458
UP_SEQ_FEATURE	domain:Laminin EGF-like 5; first part	4	0.2807017543859649	0.004399376130781233	426624, 430634, 435385, 439458	1271	5	16021	10.08402832415421	0.9999998572923434	0.4814762700239337	7.775399358345458
UP_SEQ_FEATURE	domain:Laminin N-terminal	6	0.42105263157894735	0.0047542821034312075	426624, 430634, 435385, 463328, 444757, 439458	1271	15	16021	5.042014162077105	0.9999999601080087	0.4941340724697826	8.377077731353488
UP_SEQ_FEATURE	domain:Laminin EGF-like 10	5	0.3508771929824561	0.0055951578684974	426624, 430634, 435385, 444757, 439458	1271	10	16021	6.302517702596381	0.9999999980566607	0.5376784073800791	9.787848955793333
SP_PIR_KEYWORDS	heterotrimer	7	0.4912280701754386	0.006559401923147636	426624, 427604, 435385, 459114, 453171, 439458, 473592	1310	24	17854	3.975127226463104	0.9733811627388642	0.059609377964056964	9.159307673820638
UP_SEQ_FEATURE	domain:Laminin EGF-like 7	5	0.3508771929824561	0.00824597497012801	426624, 430634, 435385, 444757, 439458	1271	11	16021	5.729561547814892	0.9999999999998607	0.6034881080417653	14.102007595218357
GOTERM_CC_FAT	GO:0044420~extracellular matrix part	15	1.0526315789473684	0.010523647171460048	426624, 472683, 430634, 435385, 452561, 447854, 433235, 472151, 449939, 444757, 476693, 463328, 439458, 449610, 454211	965	92	12504	2.112637981527371	0.9906847296135917	0.08444817363928114	13.90381487897857
UP_SEQ_FEATURE	domain:Laminin EGF-like 6	5	0.3508771929824561	0.01160262800551803	426624, 430634, 435385, 444757, 439458	1271	12	16021	5.252098085496984	1.0	0.696403119479498	19.28533791054312
UP_SEQ_FEATURE	domain:Laminin EGF-like 4	5	0.3508771929824561	0.01160262800551803	426624, 430634, 435385, 444757, 439458	1271	12	16021	5.252098085496984	1.0	0.696403119479498	19.28533791054312
UP_SEQ_FEATURE	domain:Laminin EGF-like 1	7	0.4912280701754386	0.011713053090801354	426624, 430634, 435385, 463328, 444757, 480153, 439458	1271	25	16021	3.5294099134539736	1.0	0.6896445586783533	19.45072443941531
UP_SEQ_FEATURE	domain:Laminin EGF-like 2	7	0.4912280701754386	0.01422923896609911	426624, 430634, 435385, 463328, 444757, 480153, 439458	1271	26	16021	3.3936633783211283	1.0	0.7222052987636198	23.133578325060945
INTERPRO	IPR000034:Laminin B type IV	4	0.2807017543859649	0.016289587033005086	426624, 430634, 435385, 439458	1293	8	17763	6.868909512761021	0.9999999999999393	0.491501154539828	24.41096858118922
SP_PIR_KEYWORDS	laminin egf-like domain	7	0.4912280701754386	0.016928717467466006	426624, 430634, 435385, 463328, 444757, 480153, 439458	1310	29	17854	3.2897604632798108	0.9999179005335685	0.11938032791002162	22.059434815233857
UP_SEQ_FEATURE	domain:Laminin EGF-like 3	6	0.42105263157894735	0.017620751177257143	426624, 430634, 435385, 463328, 444757, 439458	1271	20	16021	3.7815106215578287	1.0	0.779803117884991	27.84626312876527
UP_SEQ_FEATURE	region of interest:Domain II and I	4	0.2807017543859649	0.020556025847675494	426624, 430634, 435385, 439458	1271	8	16021	6.302517702596381	1.0	0.8079655140483347	31.703143547788137
UP_SEQ_FEATURE	domain:Laminin EGF-like 8	4	0.2807017543859649	0.029043905168853745	426624, 430634, 435385, 444757	1271	9	16021	5.60223795786345	1.0	0.883562546973321	41.78884714138141
KEGG_PATHWAY	mmu05222:Small cell lung cancer	15	1.0526315789473684	0.033084355693845796	442676, 447992, 461964, 476054, 444757, 439458, 449858, 475563, 426624, 454635, 430634, 435385, 469685, 426422, 480346	558	85	5738	1.814674256799494	0.997733612079518	0.21618536189270454	33.95230567566904
UP_SEQ_FEATURE	domain:Laminin EGF-like 12	3	0.21052631578947367	0.053429659533311545	426624, 435385, 444757	1271	5	16021	7.563021243115657	1.0	0.9661067183767981	63.50717316507445
SP_PIR_KEYWORDS	calcium binding	8	0.5614035087719298	0.05378590443991002	426624, 472683, 452561, 435385, 439003, 436396, 439458, 421399	1310	47	17854	2.3198310865681337	0.999999999999941	0.24977721069681214	55.38118836674821
UP_SEQ_FEATURE	domain:Laminin EGF-like 13	3	0.21052631578947367	0.07600391714161549	426624, 435385, 444757	1271	6	16021	6.30251770259638	1.0	0.9813182084238993	76.57056838287504
INTERPRO	IPR018031:Laminin B	3	0.21052631578947367	0.0869028782961921	426624, 435385, 439458	1293	7	17763	5.887636725223731	1.0	0.8686199123505434	78.75718183669625
SMART	SM00281:LamB	3	0.21052631578947367	0.08775661443182145	426624, 435385, 439458	669	7	9131	5.849455477258168	0.9999999999994325	0.7224359138691998	70.82007228563477
INTERPRO	IPR002049:EGF-like, laminin	7	0.4912280701754386	0.0892626587158328	426624, 430634, 435385, 463328, 444757, 480153, 439458	1293	43	17763	2.236389143689635	1.0	0.8697521603372097	79.6735214363549
SMART	SM00180:EGF_Lam	7	0.4912280701754386	0.09095800285991926	426624, 430634, 435385, 463328, 444757, 480153, 439458	669	43	9131	2.221886189036048	0.9999999999998072	0.71998213623841	72.16378817674472
GOTERM_CC_FAT	GO:0043256~laminin complex	3	0.21052631578947367	0.09618256887152977	426624, 435385, 439458	965	7	12504	5.55321983715766	1.0	0.4280659684749607	76.09352608136992
GOTERM_CC_FAT	GO:0005605~basal lamina	3	0.21052631578947367	0.26488690560734934	426624, 435385, 439458	965	13	12504	2.990195296931048	1.0	0.7262118486105913	98.71521482934995
Annotation Cluster 63	Enrichment Score: 1.789691509913658
Category	Term	Count	%	PValue	Genes	List Total	Pop Hits	Pop Total	Fold Enrichment	Bonferroni	Benjamini	FDR
GOTERM_MF_FAT	GO:0004866~endopeptidase inhibitor activity	25	1.7543859649122806	0.0012597375018230702	448692, 472996, 425889, 467410, 475517, 451531, 452817, 480114, 449939, 449610, 438772, 462179, 457615, 451303, 457602, 455233, 473115, 464234, 474177, 472151, 429595, 427144, 474010, 463675, 450363	1021	161	13288	2.020914825922704	0.750387442577241	0.06113528045826788	1.9958356093804475
GOTERM_MF_FAT	GO:0030414~peptidase inhibitor activity	26	1.8245614035087718	0.0020099624404594078	472996, 448692, 467410, 475517, 451531, 452817, 449939, 480114, 459047, 462179, 438772, 457602, 451303, 472151, 463675, 474010, 425889, 449610, 457615, 473115, 455233, 474177, 464234, 429595, 427144, 450363	1021	176	13288	1.9226248775710089	0.8908678366523239	0.0847955764453373	3.1666307239793134
SP_PIR_KEYWORDS	protease inhibitor	17	1.1929824561403508	0.0058243970477701796	425889, 448692, 475517, 451531, 452817, 480114, 462179, 438772, 457602, 455233, 464234, 474177, 429595, 463675, 474010, 427144, 450363	1310	109	17854	2.125625043770572	0.9599899727224716	0.05398186269643168	8.173306446241636
INTERPRO	IPR000215:Protease inhibitor I4, serpin	12	0.8421052631578947	0.010638493348671788	451303, 473115, 455233, 472996, 475517, 451531, 483210, 429595, 463675, 427144, 474010, 462179	1293	69	17763	2.389185917482094	0.9999999975292321	0.3907145617413488	16.660729069483104
SMART	SM00093:SERPIN	12	0.8421052631578947	0.010938097843096553	451303, 473115, 455233, 472996, 475517, 451531, 483210, 429595, 463675, 427144, 474010, 462179	669	69	9131	2.373692077727952	0.9658330374756554	0.34430662386102884	13.712733754617101
GOTERM_MF_FAT	GO:0004857~enzyme inhibitor activity	30	2.1052631578947367	0.011633947885859064	472683, 472996, 448692, 467410, 475517, 451531, 452817, 449939, 480114, 459047, 462179, 438772, 457602, 451303, 441045, 472151, 463675, 474010, 425889, 468587, 455373, 449610, 457615, 455233, 473115, 474177, 464234, 429595, 427144, 450363	1021	243	13288	1.6067520344373103	0.9999974618347699	0.23976609973039664	17.06868504673167
UP_SEQ_FEATURE	site:Reactive bond	10	0.7017543859649122	0.01990717235466096	455233, 448692, 475517, 451531, 464234, 429595, 463675, 427144, 474010, 462179	1271	52	16021	2.424045270229377	1.0	0.8048085026185984	30.86773433719776
GOTERM_MF_FAT	GO:0004867~serine-type endopeptidase inhibitor activity	16	1.1228070175438596	0.02969299085134403	448692, 472996, 475517, 451531, 452817, 462179, 451303, 457615, 473115, 455233, 464234, 474177, 429595, 474010, 427144, 463675	1021	115	13288	1.810739684026743	0.9999999999999961	0.37755651884561126	38.25059052365771
SP_PIR_KEYWORDS	Serine protease inhibitor	12	0.8421052631578947	0.03659067567541957	455233, 448692, 475517, 451531, 474177, 452817, 464234, 429595, 463675, 427144, 474010, 462179	1310	82	17854	1.9944889219884567	0.9999999987983562	0.19261440340255154	41.96536359412302
PIR_SUPERFAMILY	PIRSF001630:serpin	10	0.7017543859649122	0.04503321596598939	451303, 473115, 455233, 472996, 475517, 451531, 463675, 427144, 474010, 462179	733	53	8136	2.0942624005765915	0.9999999999999897	0.9821567176306557	50.080703312441855
UP_SEQ_FEATURE	region of interest:RCL	4	0.2807017543859649	0.07806756730200308	451531, 463675, 474010, 462179	1271	13	16021	3.8784724323670035	1.0	0.9823310018749704	77.51281137820266
GOTERM_BP_FAT	GO:0034097~response to cytokine stimulus	5	0.3508771929824561	0.2199866389493745	472996, 451531, 463675, 474010, 462179	1028	32	13588	2.0652966926070038	1.0	0.8040966927416746	98.90588758266749
Annotation Cluster 64	Enrichment Score: 1.764389746888531
Category	Term	Count	%	PValue	Genes	List Total	Pop Hits	Pop Total	Fold Enrichment	Bonferroni	Benjamini	FDR
GOTERM_MF_FAT	GO:0030695~GTPase regulator activity	42	2.9473684210526314	0.007311201042331628	466798, 443797, 456365, 461518, 479804, 479488, 467716, 447164, 465886, 469065, 463997, 479394, 470348, 473166, 483254, 474047, 473853, 433377, 479217, 429212, 436648, 444722, 469880, 453305, 480472, 481908, 440639, 430768, 477776, 437252, 452967, 439517, 425540, 420879, 439810, 454946, 476387, 430152, 441906, 426264, 449914, 438721	1021	361	13288	1.514174631899094	0.9996900819983713	0.16774654038935233	11.073559751086625
GOTERM_MF_FAT	GO:0060589~nucleoside-triphosphatase regulator activity	42	2.9473684210526314	0.009640539884605778	466798, 443797, 456365, 461518, 479804, 479488, 467716, 447164, 465886, 469065, 463997, 479394, 470348, 473166, 483254, 474047, 473853, 433377, 479217, 429212, 436648, 444722, 469880, 453305, 480472, 481908, 440639, 430768, 477776, 437252, 452967, 439517, 425540, 420879, 439810, 454946, 476387, 430152, 441906, 426264, 449914, 438721	1021	367	13288	1.48941973328494	0.999976669035079	0.20694577203266484	14.352765368399755
GOTERM_MF_FAT	GO:0008047~enzyme activator activity	30	2.1052631578947367	0.015881236437553868	466798, 469270, 456365, 461518, 479804, 479488, 440371, 467716, 447164, 455980, 463997, 470348, 424095, 473166, 433377, 439360, 444722, 481908, 449610, 430768, 440639, 437252, 425540, 420879, 439810, 454946, 428319, 449914, 426399, 438721	1021	249	13288	1.5680351179448448	0.9999999778531969	0.26598115286270285	22.588420253186335
SP_PIR_KEYWORDS	GTPase activation	18	1.263157894736842	0.021308575413766635	466798, 433377, 444722, 456365, 479804, 479488, 447164, 467716, 430768, 437252, 425540, 463997, 439810, 420879, 454946, 470348, 473166, 438721	1310	136	17854	1.8038392456219128	0.9999929882498926	0.13474478652711164	26.977499258880844
GOTERM_MF_FAT	GO:0005096~GTPase activator activity	22	1.5438596491228072	0.06317168428106773	466798, 433377, 444722, 461518, 456365, 479804, 479488, 447164, 481908, 467716, 440639, 430768, 437252, 425540, 463997, 420879, 439810, 454946, 470348, 473166, 449914, 438721	1021	192	13288	1.4912667319621284	1.0	0.5499016284994895	64.78346994484967
Annotation Cluster 65	Enrichment Score: 1.749171090743299
Category	Term	Count	%	PValue	Genes	List Total	Pop Hits	Pop Total	Fold Enrichment	Bonferroni	Benjamini	FDR
GOTERM_MF_FAT	GO:0030169~low-density lipoprotein binding	5	0.3508771929824561	0.014077157475485096	473549, 472112, 474309, 428481, 480153	1021	13	13288	5.005650568823928	0.9999998336340049	0.2551041447546184	20.287329062097548
GOTERM_MF_FAT	GO:0030228~lipoprotein receptor activity	5	0.3508771929824561	0.014077157475485096	473549, 472112, 474309, 428481, 480153	1021	13	13288	5.005650568823928	0.9999998336340049	0.2551041447546184	20.287329062097548
GOTERM_MF_FAT	GO:0008034~lipoprotein binding	6	0.42105263157894735	0.01906445397811849	473549, 472112, 474309, 428481, 480153, 428319	1021	21	13288	3.7184832796977747	0.9999999993745969	0.3017632362790852	26.497426417790148
GOTERM_MF_FAT	GO:0005041~low-density lipoprotein receptor activity	4	0.2807017543859649	0.026672352858448867	473549, 474309, 428481, 480153	1021	9	13288	5.784307323974318	0.9999999999998817	0.35449388351886757	35.10336400016132
Annotation Cluster 66	Enrichment Score: 1.7398781098501008
Category	Term	Count	%	PValue	Genes	List Total	Pop Hits	Pop Total	Fold Enrichment	Bonferroni	Benjamini	FDR
GOTERM_BP_FAT	GO:0022612~gland morphogenesis	18	1.263157894736842	1.5185984866218554E-4	483260, 466048, 437315, 468554, 469270, 450023, 445955, 461229, 453598, 475368, 455815, 431478, 444162, 426624, 454261, 449230, 477694, 475651	1028	84	13588	2.832406892718177	0.39058303376249826	0.00966383684065808	0.2756305656576141
GOTERM_BP_FAT	GO:0048589~developmental growth	20	1.4035087719298245	1.5383679972773542E-4	483260, 422994, 467237, 427284, 448692, 466048, 451710, 468554, 454216, 444757, 423559, 461229, 475368, 444734, 443817, 444162, 454261, 472151, 432662, 433494	1028	100	13588	2.643579766536965	0.3944998055764015	0.009601691072258167	0.27921405774579133
GOTERM_BP_FAT	GO:0060736~prostate gland growth	7	0.4912280701754386	1.9839619023988834E-4	483260, 444162, 466048, 468554, 454216, 475368, 444734	1028	13	13588	7.117330140676444	0.4764036223071497	0.01128729162897213	0.3599517266792307
GOTERM_BP_FAT	GO:0030879~mammary gland development	17	1.1929824561403508	6.346660720361654E-4	427473, 483260, 468677, 468554, 469270, 461937, 461229, 439062, 475368, 444734, 431478, 444162, 454261, 449342, 449230, 477694, 432584	1028	86	13588	2.61284046692607	0.8738524601659947	0.026873145171548485	1.1471777856445153
GOTERM_BP_FAT	GO:0048608~reproductive structure development	20	1.4035087719298245	0.00407984629966176	483260, 422994, 456108, 466048, 468554, 454216, 475368, 434740, 428714, 444734, 465401, 432135, 444162, 473115, 424097, 424973, 477694, 426399, 432000, 448160	1028	130	13588	2.033522897336127	0.99999837758169	0.0981848200020603	7.16057657910113
GOTERM_BP_FAT	GO:0060443~mammary gland morphogenesis	8	0.5614035087719298	0.010359900308460106	483260, 454261, 468554, 469270, 449230, 461229, 475368, 431478	1028	33	13588	3.2043391109538972	0.9999999999999982	0.17638845722798335	17.243113651354193
GOTERM_BP_FAT	GO:0060603~mammary gland duct morphogenesis	7	0.4912280701754386	0.011395025527686245	483260, 454261, 468554, 449230, 461229, 475368, 431478	1028	26	13588	3.558665070338222	0.9999999999999999	0.18843029717198279	18.80221443479111
GOTERM_BP_FAT	GO:0001655~urogenital system development	20	1.4035087719298245	0.013912798475151086	458130, 483260, 459003, 481045, 456108, 466048, 468554, 454216, 476618, 475368, 434740, 444734, 438915, 444162, 473115, 424097, 423205, 477694, 464349, 440198	1028	146	13588	1.8106710729705238	1.0	0.21274672044565512	22.47941663051758
GOTERM_BP_FAT	GO:0030850~prostate gland development	8	0.5614035087719298	0.025186055190283732	483260, 444162, 466048, 468554, 454216, 477694, 475368, 444734	1028	39	13588	2.7113638631148356	1.0	0.30023565402683794	37.09813515633916
GOTERM_BP_FAT	GO:0060560~developmental growth involved in morphogenesis	5	0.3508771929824561	0.028350957519587758	483260, 454261, 466048, 461229, 475368	1028	16	13588	4.1305933852140075	1.0	0.3202024503818841	40.70797791705555
GOTERM_BP_FAT	GO:0060737~prostate gland morphogenetic growth	3	0.21052631578947367	0.03089702602650169	483260, 466048, 475368	1028	4	13588	9.913424124513618	1.0	0.3348529818755239	43.46896067066708
GOTERM_BP_FAT	GO:0060602~branch elongation of an epithelium	4	0.2807017543859649	0.03455711644294118	483260, 466048, 461229, 475368	1028	10	13588	5.28715953307393	1.0	0.3566665433677111	47.22589367496705
GOTERM_BP_FAT	GO:0060688~regulation of morphogenesis of a branching structure	6	0.42105263157894735	0.036487932286519906	483260, 468554, 463328, 461229, 475368, 427504	1028	25	13588	3.172295719844358	1.0	0.3681714903291745	49.11146910936258
GOTERM_BP_FAT	GO:0060740~prostate gland epithelium morphogenesis	6	0.42105263157894735	0.04246243389634967	483260, 444162, 466048, 468554, 477694, 475368	1028	26	13588	3.05028434600419	1.0	0.4011032848565963	54.550846745354434
GOTERM_BP_FAT	GO:0060512~prostate gland morphogenesis	6	0.42105263157894735	0.04899112537519236	483260, 444162, 466048, 468554, 477694, 475368	1028	27	13588	2.937310851707739	1.0	0.4371592277930473	59.864723791696264
GOTERM_BP_FAT	GO:0060444~branching involved in mammary gland duct morphogenesis	5	0.3508771929824561	0.05046588852951254	483260, 454261, 468554, 449230, 461229	1028	19	13588	3.478394429653901	1.0	0.44138801415483575	60.980922042300165
GOTERM_BP_FAT	GO:0060527~prostate epithelial cord arborization involved in prostate glandular acinus morphogenesis	3	0.21052631578947367	0.09292275680850957	483260, 444162, 475368	1028	7	13588	5.664813785436354	1.0	0.5776373037882279	83.00869369817903
GOTERM_BP_FAT	GO:0060526~prostate glandular acinus morphogenesis	3	0.21052631578947367	0.09292275680850957	483260, 444162, 475368	1028	7	13588	5.664813785436354	1.0	0.5776373037882279	83.00869369817903
GOTERM_BP_FAT	GO:0060749~mammary gland alveolus development	4	0.2807017543859649	0.09905078916966721	483260, 468554, 449230, 444734	1028	15	13588	3.5247730220492866	1.0	0.5953108463919566	84.97815822104262
GOTERM_BP_FAT	GO:0050673~epithelial cell proliferation	5	0.3508771929824561	0.1290138648327007	483260, 455185, 466048, 435705, 475368	1028	26	13588	2.5419036216701585	1.0	0.6604691201934101	91.87611074591943
GOTERM_BP_FAT	GO:0060525~prostate glandular acinus development	3	0.21052631578947367	0.2284688596546339	483260, 444162, 475368	1028	12	13588	3.3044747081712065	1.0	0.815164369887421	99.1030645519532
GOTERM_BP_FAT	GO:0060742~epithelial cell differentiation involved in prostate gland development	3	0.21052631578947367	0.25735802873861513	468554, 454216, 475368	1028	13	13588	3.05028434600419	1.0	0.8458026491017555	99.5517236966837
GOTERM_BP_FAT	GO:0060442~branching involved in prostate gland morphogenesis	3	0.21052631578947367	0.25735802873861513	483260, 444162, 475368	1028	13	13588	3.05028434600419	1.0	0.8458026491017555	99.5517236966837
Annotation Cluster 67	Enrichment Score: 1.7256620179950264
Category	Term	Count	%	PValue	Genes	List Total	Pop Hits	Pop Total	Fold Enrichment	Bonferroni	Benjamini	FDR
GOTERM_BP_FAT	GO:0003014~renal system process	7	0.4912280701754386	0.007581051898079122	473115, 451829, 448336, 472367, 430870, 421054, 481117	1028	24	13588	3.8552204928664073	0.9999999999833064	0.1479441434416423	12.916519607910448
GOTERM_BP_FAT	GO:0007588~excretion	6	0.42105263157894735	0.017931956732377956	473115, 451829, 448336, 472367, 421054, 448546	1028	21	13588	3.776542523624236	1.0	0.24395387271880564	28.025108334174632
GOTERM_BP_FAT	GO:0030147~natriuresis	3	0.21052631578947367	0.04893919191475956	448336, 472367, 421054	1028	5	13588	7.930739299610894	1.0	0.43794484082842455	59.82487242130187
Annotation Cluster 68	Enrichment Score: 1.7010728871880822
Category	Term	Count	%	PValue	Genes	List Total	Pop Hits	Pop Total	Fold Enrichment	Bonferroni	Benjamini	FDR
GOTERM_BP_FAT	GO:0030155~regulation of cell adhesion	17	1.1929824561403508	0.0017061204055570645	442676, 437315, 447854, 432587, 444734, 468521, 464200, 426624, 440237, 454261, 437367, 435385, 449230, 469685, 444647, 426399, 454211	1028	94	13588	2.390471065485553	0.9961834567847705	0.05213425467438115	3.0556925276486346
GOTERM_BP_FAT	GO:0010810~regulation of cell-substrate adhesion	9	0.631578947368421	0.00906708631423937	464200, 454261, 440237, 437367, 442676, 447854, 449230, 426399, 454211	1028	40	13588	2.9740272373540853	0.999999999999874	0.16294045176192007	15.2561392435835
GOTERM_BP_FAT	GO:0045785~positive regulation of cell adhesion	9	0.631578947368421	0.013998888870311622	464200, 454261, 440237, 437367, 437315, 447854, 469685, 468521, 454211	1028	43	13588	2.7665369649805447	1.0	0.21293329766714064	22.602325013568546
GOTERM_BP_FAT	GO:0010811~positive regulation of cell-substrate adhesion	6	0.42105263157894735	0.04899112537519236	464200, 454261, 440237, 437367, 447854, 454211	1028	27	13588	2.937310851707739	1.0	0.4371592277930473	59.864723791696264
GOTERM_CC_FAT	GO:0005614~interstitial matrix	3	0.21052631578947367	0.29440633788263576	464200, 440237, 454211	965	14	12504	2.77660991857883	1.0	0.7536995908922268	99.28062225263503
Annotation Cluster 69	Enrichment Score: 1.6903187524844052
Category	Term	Count	%	PValue	Genes	List Total	Pop Hits	Pop Total	Fold Enrichment	Bonferroni	Benjamini	FDR
GOTERM_BP_FAT	GO:0010817~regulation of hormone levels	20	1.4035087719298245	0.003426019469512189	483260, 452267, 443893, 460244, 423912, 444020, 479000, 475909, 431484, 473115, 449342, 449009, 467593, 470308, 469193, 449051, 449109, 454018, 482617, 462243	1028	128	13588	2.0652966926070038	0.9999862081329906	0.08765132689638311	6.046612054645739
GOTERM_BP_FAT	GO:0034754~cellular hormone metabolic process	11	0.7719298245614036	0.004974892594653093	483260, 475909, 449009, 467593, 449109, 443893, 454018, 423912, 482617, 462243, 479000	1028	52	13588	2.7960939838371743	0.9999999135425319	0.10821703396154703	8.665296990462611
GOTERM_BP_FAT	GO:0042445~hormone metabolic process	15	1.0526315789473684	0.00737534448968419	483260, 452267, 443893, 423912, 479000, 475909, 431484, 473115, 449009, 467593, 469193, 449109, 454018, 482617, 462243	1028	90	13588	2.2029831387808043	0.9999999999671848	0.14596117316471746	12.587884097130964
GOTERM_BP_FAT	GO:0006720~isoprenoid metabolic process	10	0.7017543859649122	0.010229778246831408	475909, 432978, 449009, 449109, 441799, 443893, 442440, 474311, 482617, 462243	1028	49	13588	2.6975303740173113	0.9999999999999972	0.17527684708154523	17.045134774961067
GOTERM_BP_FAT	GO:0006766~vitamin metabolic process	12	0.8421052631578947	0.013852721468366549	426048, 475909, 430285, 449009, 479890, 466914, 449109, 443893, 472857, 482617, 465583, 462243	1028	69	13588	2.2987650143799696	1.0	0.2139110821590393	22.393537455097057
GOTERM_BP_FAT	GO:0016101~diterpenoid metabolic process	7	0.4912280701754386	0.016393115102214577	475909, 432978, 449009, 449109, 443893, 482617, 462243	1028	28	13588	3.3044747081712065	1.0	0.23319443388679595	25.94762465887489
GOTERM_BP_FAT	GO:0001523~retinoid metabolic process	7	0.4912280701754386	0.016393115102214577	475909, 432978, 449009, 449109, 443893, 482617, 462243	1028	28	13588	3.3044747081712065	1.0	0.23319443388679595	25.94762465887489
GOTERM_BP_FAT	GO:0006721~terpenoid metabolic process	7	0.4912280701754386	0.019384088110908644	475909, 432978, 449009, 449109, 443893, 482617, 462243	1028	29	13588	3.1905273044411646	1.0	0.2568771657977187	29.934920552504472
GOTERM_BP_FAT	GO:0019748~secondary metabolic process	11	0.7719298245614036	0.033745326795804644	475909, 432978, 449009, 424323, 449109, 443893, 472825, 421501, 482617, 465583, 462243	1028	69	13588	2.1072012631816386	1.0	0.3509287095211163	46.413573741105594
GOTERM_BP_FAT	GO:0042572~retinol metabolic process	4	0.2807017543859649	0.03455711644294118	449109, 443893, 482617, 462243	1028	10	13588	5.28715953307393	1.0	0.3566665433677111	47.22589367496705
GOTERM_BP_FAT	GO:0042573~retinoic acid metabolic process	5	0.3508771929824561	0.03491620521151379	475909, 449009, 449109, 443893, 462243	1028	17	13588	3.8876173037308313	1.0	0.35856670813350844	47.581492452934825
GOTERM_BP_FAT	GO:0006775~fat-soluble vitamin metabolic process	7	0.4912280701754386	0.03988653402299577	475909, 449009, 449109, 443893, 472857, 482617, 462243	1028	34	13588	2.7213321126115817	1.0	0.38947686883969124	52.27673708087907
GOTERM_BP_FAT	GO:0006776~vitamin A metabolic process	6	0.42105263157894735	0.04246243389634967	475909, 449009, 449109, 443893, 482617, 462243	1028	26	13588	3.05028434600419	1.0	0.4011032848565963	54.550846745354434
KEGG_PATHWAY	mmu00830:Retinol metabolism	9	0.631578947368421	0.3383783673757388	475909, 425629, 473019, 432978, 449009, 449109, 443893, 482617, 446962	558	68	5738	1.3610056925996203	1.0	0.6459759960389182	99.3857874190313
Annotation Cluster 70	Enrichment Score: 1.6809002057908131
Category	Term	Count	%	PValue	Genes	List Total	Pop Hits	Pop Total	Fold Enrichment	Bonferroni	Benjamini	FDR
GOTERM_BP_FAT	GO:0051347~positive regulation of transferase activity	22	1.5438596491228072	0.0011874252179089287	428216, 435705, 464566, 459114, 424548, 439062, 435056, 435697, 452546, 421448, 469052, 454261, 446030, 448336, 449342, 480835, 426676, 479394, 421054, 426264, 469200, 423883	1028	135	13588	2.1540279579190087	0.9792351666470347	0.04038011477648684	2.136163284773651
GOTERM_BP_FAT	GO:0033674~positive regulation of kinase activity	21	1.4736842105263157	0.0017620951388458267	428216, 435705, 464566, 459114, 424548, 439062, 435056, 435697, 452546, 421448, 469052, 454261, 446030, 448336, 449342, 480835, 426676, 479394, 421054, 426264, 469200	1028	130	13588	2.135199042202933	0.9968212297525753	0.053300839926871624	3.1544335217950525
GOTERM_BP_FAT	GO:0044093~positive regulation of molecular function	38	2.666666666666667	0.003007869823948345	428216, 469270, 463891, 424548, 435697, 473592, 475563, 438915, 454261, 446030, 448336, 480835, 421125, 479394, 445147, 453171, 423883, 440679, 437315, 435705, 459114, 464566, 461229, 435056, 439062, 437470, 466669, 452546, 421448, 469052, 481365, 449342, 426676, 444669, 421054, 426422, 426264, 469200	1028	306	13588	1.6414384171307952	0.9999458333273736	0.08119821774363056	5.327575840164234
GOTERM_BP_FAT	GO:0007243~protein kinase cascade	31	2.175438596491228	0.00344308940261174	428216, 469270, 444734, 478511, 446030, 448336, 434098, 464223, 483210, 479394, 464349, 483254, 428986, 481988, 435705, 426512, 459114, 464566, 439062, 435056, 426192, 435649, 469052, 427008, 449342, 426676, 445831, 464474, 421054, 441906, 426264	1028	236	13588	1.7362494229374137	0.9999869573836605	0.08738517786028621	6.075855025558175
GOTERM_BP_FAT	GO:0043085~positive regulation of catalytic activity	33	2.3157894736842106	0.004499739499083799	428216, 469270, 463891, 424548, 435697, 473592, 475563, 438915, 454261, 446030, 448336, 480835, 421125, 479394, 453171, 423883, 437315, 435705, 459114, 464566, 435056, 439062, 437470, 452546, 421448, 469052, 481365, 449342, 426676, 421054, 426422, 426264, 469200	1028	261	13588	1.6712285880406097	0.9999995898585268	0.10394364139922707	7.8693800140190895
GOTERM_BP_FAT	GO:0045860~positive regulation of protein kinase activity	19	1.3333333333333335	0.0054837086903049975	428216, 435705, 464566, 459114, 424548, 439062, 435056, 435697, 421448, 469052, 454261, 446030, 448336, 480835, 426676, 479394, 421054, 426264, 469200	1028	124	13588	2.025323208233965	0.9999999836915897	0.11708371918049532	9.510395495193148
GOTERM_BP_FAT	GO:0043406~positive regulation of MAP kinase activity	11	0.7719298245614036	0.012258106230026789	469052, 446030, 480835, 435705, 426676, 464566, 424548, 435056, 439062, 426264, 469200	1028	59	13588	2.4643540196531033	1.0	0.19827761959278756	20.080920708703076
GOTERM_BP_FAT	GO:0000165~MAPKKK cascade	16	1.1228070175438596	0.02455365005672224	469270, 426512, 464566, 459114, 439062, 435056, 426192, 469052, 427008, 446030, 448336, 464223, 426676, 479394, 426264, 428986	1028	114	13588	1.855143695815414	1.0	0.29705261761036184	36.35235830398332
GOTERM_BP_FAT	GO:0051338~regulation of transferase activity	24	1.6842105263157894	0.027173983221716415	428216, 448692, 469270, 435705, 464566, 459114, 424548, 435056, 439062, 435697, 452546, 421448, 469052, 454261, 446030, 449342, 448336, 480835, 426676, 479394, 421054, 426264, 423883, 469200	1028	199	13588	1.5941184521830944	1.0	0.3122541750807244	39.3890295092853
GOTERM_BP_FAT	GO:0043549~regulation of kinase activity	23	1.6140350877192984	0.032895470974941526	428216, 448692, 469270, 435705, 464566, 459114, 424548, 435056, 439062, 435697, 452546, 421448, 469052, 454261, 446030, 449342, 448336, 480835, 426676, 479394, 421054, 426264, 469200	1028	192	13588	1.5833941309987032	1.0	0.3469351612950805	45.5505111441762
GOTERM_BP_FAT	GO:0042325~regulation of phosphorylation	31	2.175438596491228	0.04906728504119198	428216, 445564, 448692, 469270, 463891, 424548, 435697, 455980, 454261, 446030, 448336, 480835, 441045, 479394, 435705, 459114, 464566, 445955, 446539, 439062, 435056, 452546, 421448, 435649, 469052, 449342, 426676, 433794, 421054, 426264, 469200	1028	290	13588	1.4129478062525158	1.0	0.43654173772867644	59.92309769563223
GOTERM_BP_FAT	GO:0043405~regulation of MAP kinase activity	12	0.8421052631578947	0.050941187421554984	469052, 446030, 480835, 469270, 435705, 426676, 464566, 424548, 435056, 439062, 426264, 469200	1028	84	13588	1.888271261812118	1.0	0.4422828642117893	61.33436405800736
GOTERM_BP_FAT	GO:0045859~regulation of protein kinase activity	21	1.4736842105263157	0.0695123441335492	428216, 448692, 469270, 435705, 464566, 459114, 424548, 435056, 439062, 435697, 421448, 469052, 454261, 446030, 448336, 480835, 426676, 479394, 421054, 426264, 469200	1028	186	13588	1.492343416593448	1.0	0.5168264474286539	73.00106878267354
GOTERM_BP_FAT	GO:0051174~regulation of phosphorus metabolic process	31	2.175438596491228	0.0727699249958668	428216, 445564, 448692, 469270, 463891, 424548, 435697, 455980, 454261, 446030, 448336, 480835, 441045, 479394, 435705, 459114, 464566, 445955, 446539, 439062, 435056, 452546, 421448, 435649, 469052, 449342, 426676, 433794, 421054, 426264, 469200	1028	301	13588	1.3613118399110617	1.0	0.5249574245511448	74.6682245520907
GOTERM_BP_FAT	GO:0019220~regulation of phosphate metabolic process	31	2.175438596491228	0.0727699249958668	428216, 445564, 448692, 469270, 463891, 424548, 435697, 455980, 454261, 446030, 448336, 480835, 441045, 479394, 435705, 459114, 464566, 445955, 446539, 439062, 435056, 452546, 421448, 435649, 469052, 449342, 426676, 433794, 421054, 426264, 469200	1028	301	13588	1.3613118399110617	1.0	0.5249574245511448	74.6682245520907
GOTERM_BP_FAT	GO:0031399~regulation of protein modification process	18	1.263157894736842	0.11874011716450819	428216, 445564, 469270, 464566, 424548, 461229, 445955, 439062, 435697, 455980, 469052, 435649, 475563, 448336, 480835, 433794, 429271, 469200	1028	165	13588	1.4419525999292535	1.0	0.6395114718114965	89.94644132241879
GOTERM_BP_FAT	GO:0000187~activation of MAPK activity	7	0.4912280701754386	0.17377007550034018	469052, 446030, 426676, 464566, 435056, 439062, 426264	1028	50	13588	1.8505058365758755	1.0	0.7408254161379195	96.88547592257726
GOTERM_BP_FAT	GO:0001932~regulation of protein amino acid phosphorylation	13	0.9122807017543859	0.2029847409716332	435649, 469052, 445564, 480835, 469270, 433794, 464566, 424548, 445955, 439062, 435697, 469200, 455980	1028	121	13588	1.420104833263659	1.0	0.7818007301018994	98.38097285050502
Annotation Cluster 71	Enrichment Score: 1.6460842589273168
Category	Term	Count	%	PValue	Genes	List Total	Pop Hits	Pop Total	Fold Enrichment	Bonferroni	Benjamini	FDR
GOTERM_BP_FAT	GO:0046128~purine ribonucleoside metabolic process	7	0.4912280701754386	0.007581051898079122	450593, 430631, 462923, 448561, 429418, 435218, 447279	1028	24	13588	3.8552204928664073	0.9999999999833064	0.1479441434416423	12.916519607910448
GOTERM_BP_FAT	GO:0042278~purine nucleoside metabolic process	7	0.4912280701754386	0.007581051898079122	450593, 430631, 462923, 448561, 429418, 435218, 447279	1028	24	13588	3.8552204928664073	0.9999999999833064	0.1479441434416423	12.916519607910448
GOTERM_BP_FAT	GO:0009119~ribonucleoside metabolic process	8	0.5614035087719298	0.025186055190283732	450593, 430631, 482312, 462923, 448561, 429418, 435218, 447279	1028	39	13588	2.7113638631148356	1.0	0.30023565402683794	37.09813515633916
GOTERM_BP_FAT	GO:0009116~nucleoside metabolic process	9	0.631578947368421	0.05823260870596352	456647, 450593, 430631, 482312, 462923, 448561, 429418, 435218, 447279	1028	56	13588	2.1243051695386326	1.0	0.4734851556146338	66.39129802773407
GOTERM_BP_FAT	GO:0046500~S-adenosylmethionine metabolic process	3	0.21052631578947367	0.0697900274485788	430631, 448561, 435218	1028	6	13588	6.608949416342413	1.0	0.5161101650107479	73.14712627232043
Annotation Cluster 72	Enrichment Score: 1.6431827785360211
Category	Term	Count	%	PValue	Genes	List Total	Pop Hits	Pop Total	Fold Enrichment	Bonferroni	Benjamini	FDR
GOTERM_BP_FAT	GO:0050727~regulation of inflammatory response	14	0.9824561403508772	2.601736011785322E-4	427284, 469996, 467410, 427016, 448336, 437315, 462923, 429595, 455558, 458923, 482848, 462014, 425734, 470876	1028	57	13588	3.2465014676769743	0.5719590890467832	0.014042742812112485	0.47178474228544154
GOTERM_BP_FAT	GO:0032101~regulation of response to external stimulus	17	1.1929824561403508	0.004413501905986583	427284, 472683, 461069, 467410, 437315, 462923, 455558, 458923, 440072, 482848, 462014, 470876, 469996, 448336, 427016, 429595, 425734	1028	103	13588	2.1815949529673984	0.9999994559822619	0.10277917278606508	7.724224686505621
GOTERM_BP_FAT	GO:0002673~regulation of acute inflammatory response	6	0.42105263157894735	0.00911721514757565	467410, 429595, 455558, 462014, 425734, 470876	1028	18	13588	4.405966277561609	0.9999999999998932	0.16287622486783304	15.334017028907832
GOTERM_BP_FAT	GO:0050729~positive regulation of inflammatory response	6	0.42105263157894735	0.03106037317085333	469996, 427016, 467410, 437315, 462014, 470876	1028	24	13588	3.3044747081712065	1.0	0.3352275678649276	43.64188287568409
GOTERM_BP_FAT	GO:0032103~positive regulation of response to external stimulus	7	0.4912280701754386	0.07055961542874208	461069, 469996, 427016, 467410, 437315, 462014, 470876	1028	39	13588	2.3724433802254814	1.0	0.5190300888311707	73.54802637421514
GOTERM_BP_FAT	GO:0002675~positive regulation of acute inflammatory response	3	0.21052631578947367	0.19982444251027387	467410, 462014, 470876	1028	11	13588	3.604881499823134	1.0	0.7766192336071619	98.26024219317921
GOTERM_BP_FAT	GO:0002699~positive regulation of immune effector process	4	0.2807017543859649	0.6861203742537884	467410, 462014, 450491, 470876	1028	46	13588	1.1493825071899848	1.0	0.9964164473322854	99.99999992852231
Annotation Cluster 73	Enrichment Score: 1.6235894418528918
Category	Term	Count	%	PValue	Genes	List Total	Pop Hits	Pop Total	Fold Enrichment	Bonferroni	Benjamini	FDR
GOTERM_BP_FAT	GO:0009967~positive regulation of signal transduction	23	1.6140350877192984	0.010429053197071405	427284, 452267, 437315, 468554, 471519, 438856, 482223, 426512, 424548, 475368, 439062, 477170, 430981, 466669, 468521, 435649, 454261, 473115, 426676, 477694, 444669, 445147, 469200	1028	172	13588	1.7675097276264593	0.9999999999999986	0.17654670616447143	17.348147012020952
GOTERM_BP_FAT	GO:0010647~positive regulation of cell communication	24	1.6842105263157894	0.015739767388213047	427284, 452267, 437315, 468554, 471519, 438856, 482223, 426512, 424548, 475368, 439062, 477170, 430981, 466669, 468521, 435649, 454261, 473115, 435385, 426676, 477694, 444669, 445147, 469200	1028	189	13588	1.6784633438329937	1.0	0.22893140929854272	25.04855903519674
GOTERM_BP_FAT	GO:0043408~regulation of MAPKKK cascade	14	0.9824561403508772	0.022333839198761866	469270, 468554, 454216, 464566, 475368, 430981, 449610, 466669, 473115, 480835, 477694, 426676, 445147, 469200	1028	93	13588	1.9897912221245975	1.0	0.2791766316954237	33.667920242479354
GOTERM_BP_FAT	GO:0010627~regulation of protein kinase cascade	20	1.4035087719298245	0.024716933491783888	427284, 437315, 468554, 469270, 454216, 464566, 477170, 475368, 430981, 449610, 466669, 479626, 435649, 473115, 480835, 477694, 426676, 444669, 445147, 469200	1028	155	13588	1.705535333249655	1.0	0.29764102983328333	36.545709810884915
GOTERM_BP_FAT	GO:0010740~positive regulation of protein kinase cascade	13	0.9122807017543859	0.032598633327729526	435649, 427284, 473115, 437315, 468554, 426676, 477694, 444669, 445147, 475368, 477170, 430981, 466669	1028	88	13588	1.952644145737531	1.0	0.34546172232530414	45.24597766002844
GOTERM_BP_FAT	GO:0043410~positive regulation of MAPKKK cascade	8	0.5614035087719298	0.06138507480648528	473115, 468554, 426676, 477694, 445147, 475368, 430981, 466669	1028	47	13588	2.249855120456991	1.0	0.48534478584275276	68.37817886116989
Annotation Cluster 74	Enrichment Score: 1.6176140530712684
Category	Term	Count	%	PValue	Genes	List Total	Pop Hits	Pop Total	Fold Enrichment	Bonferroni	Benjamini	FDR
GOTERM_BP_FAT	GO:0045637~regulation of myeloid cell differentiation	12	0.8421052631578947	0.001251120830523816	422994, 454261, 454635, 442676, 438856, 424548, 437065, 435674, 453171, 482848, 481117, 445664	1028	51	13588	3.1100938429846647	0.9831340652435442	0.042062991875554734	2.2495234835995914
GOTERM_BP_FAT	GO:0002761~regulation of myeloid leukocyte differentiation	7	0.4912280701754386	0.019384088110908644	454261, 442676, 424548, 435674, 453171, 482848, 445664	1028	29	13588	3.1905273044411646	1.0	0.2568771657977187	29.934920552504472
GOTERM_BP_FAT	GO:0045639~positive regulation of myeloid cell differentiation	6	0.42105263157894735	0.036487932286519906	422994, 454261, 438856, 424548, 453171, 445664	1028	25	13588	3.172295719844358	1.0	0.3681714903291745	49.11146910936258
GOTERM_BP_FAT	GO:0002763~positive regulation of myeloid leukocyte differentiation	4	0.2807017543859649	0.06957842969239177	454261, 424548, 453171, 445664	1028	13	13588	4.067045794672254	1.0	0.516086556216276	73.03589676608557
GOTERM_BP_FAT	GO:0045670~regulation of osteoclast differentiation	4	0.2807017543859649	0.13260540559057338	454261, 442676, 435674, 453171	1028	17	13588	3.1100938429846647	1.0	0.6660364692473633	92.46383863267536
Annotation Cluster 75	Enrichment Score: 1.6004114093965882
Category	Term	Count	%	PValue	Genes	List Total	Pop Hits	Pop Total	Fold Enrichment	Bonferroni	Benjamini	FDR
UP_SEQ_FEATURE	short sequence motif:Histidine box-1	5	0.3508771929824561	0.0055951578684974	435623, 459794, 437530, 454806, 429590	1271	10	16021	6.302517702596381	0.9999999980566607	0.5376784073800791	9.787848955793333
UP_SEQ_FEATURE	short sequence motif:Histidine box-2	5	0.3508771929824561	0.0055951578684974	435623, 459794, 437530, 454806, 429590	1271	10	16021	6.302517702596381	0.9999999980566607	0.5376784073800791	9.787848955793333
UP_SEQ_FEATURE	short sequence motif:Histidine box-3	5	0.3508771929824561	0.0055951578684974	435623, 459794, 437530, 454806, 429590	1271	10	16021	6.302517702596381	0.9999999980566607	0.5376784073800791	9.787848955793333
KEGG_PATHWAY	mmu01040:Biosynthesis of unsaturated fatty acids	8	0.5614035087719298	0.012370845854819866	435623, 437367, 459794, 437530, 454806, 437404, 448054, 454967	558	27	5738	3.046860480552237	0.8949257795358976	0.11765449721367549	14.227342186128865
GOTERM_MF_FAT	GO:0016717~oxidoreductase activity, acting on paired donors, with oxidation of a pair of donors resulting in the reduction of molecular oxygen to two molecules of water	4	0.2807017543859649	0.026672352858448867	435623, 459794, 437530, 454806	1021	9	13288	5.784307323974318	0.9999999999998817	0.35449388351886757	35.10336400016132
INTERPRO	IPR005804:Fatty acid desaturase, type 1	4	0.2807017543859649	0.051459455617157215	435623, 459794, 437530, 454806	1293	12	17763	4.579273008507347	1.0	0.7731039240603259	59.35246583895915
GOTERM_MF_FAT	GO:0004768~stearoyl-CoA 9-desaturase activity	3	0.21052631578947367	0.07175253117524782	435623, 437530, 454806	1021	6	13288	6.5073457394711065	1.0	0.5858279341748307	69.60283464508646
SP_PIR_KEYWORDS	Fatty acid biosynthesis	7	0.4912280701754386	0.117875867672509	435623, 459794, 438390, 436772, 437530, 454806, 448054	1310	46	17854	2.0739794225024895	1.0	0.4221694121845707	83.97130052257207
GOTERM_BP_FAT	GO:0006633~fatty acid biosynthetic process	10	0.7017543859649122	0.15691781118462642	435623, 448364, 459794, 438390, 436772, 437530, 454806, 448054, 435056, 429590	1028	81	13588	1.631839362059855	1.0	0.7113272543206254	95.50469216301363
Annotation Cluster 76	Enrichment Score: 1.598850897693353
Category	Term	Count	%	PValue	Genes	List Total	Pop Hits	Pop Total	Fold Enrichment	Bonferroni	Benjamini	FDR
UP_SEQ_FEATURE	binding site:Aspartate	3	0.21052631578947367	0.017843892719733682	458828, 475105, 431604	1271	3	16021	12.60503540519276	1.0	0.7761834497619565	28.146550257752022
KEGG_PATHWAY	mmu00250:Alanine, aspartate and glutamate metabolism	8	0.5614035087719298	0.021996395283119998	458828, 462798, 475105, 421639, 431604, 479683, 431659, 430653	558	30	5738	2.742174432497013	0.9821506482878879	0.1672238227767502	23.98336383890891
GOTERM_BP_FAT	GO:0009064~glutamine family amino acid metabolic process	8	0.5614035087719298	0.040701103854203675	458828, 475105, 467871, 448999, 431604, 479683, 431659, 462147	1028	43	13588	2.4591439688715955	1.0	0.3923599732755064	53.00724600036983
Annotation Cluster 77	Enrichment Score: 1.5964704507818532
Category	Term	Count	%	PValue	Genes	List Total	Pop Hits	Pop Total	Fold Enrichment	Bonferroni	Benjamini	FDR
INTERPRO	IPR001199:Cytochrome b5	5	0.3508771929824561	0.019886301574242822	435623, 431780, 459794, 440371, 430981	1293	15	17763	4.579273008507347	0.9999999999999999	0.5321488205768472	28.984769118161267
UP_SEQ_FEATURE	domain:Cytochrome b5 heme-binding	5	0.3508771929824561	0.02644196490644481	435623, 431780, 459794, 440371, 430981	1271	15	16021	4.201678468397588	1.0	0.8641061034977755	38.857498666303734
INTERPRO	IPR018506:Cytochrome b5, heme-binding site	5	0.3508771929824561	0.030884523268306697	435623, 431780, 459794, 440371, 430981	1293	17	17763	4.040535007506483	1.0	0.6524804862713776	41.40777110682612
Annotation Cluster 78	Enrichment Score: 1.595545720485851
Category	Term	Count	%	PValue	Genes	List Total	Pop Hits	Pop Total	Fold Enrichment	Bonferroni	Benjamini	FDR
GOTERM_BP_FAT	GO:0006084~acetyl-CoA metabolic process	9	0.631578947368421	0.0017019628415895595	475724, 457084, 439132, 474116, 480379, 475956, 424323, 476033, 473569	1028	31	13588	3.8374544998117233	0.996131270904268	0.05250193175991458	3.0483546743723777
GOTERM_MF_FAT	GO:0051287~NAD or NADH binding	10	0.7017543859649122	0.005476044466799583	481020, 439132, 480379, 475059, 429745, 424323, 425819, 456111, 476033, 449090	1021	44	13288	2.9578844270323215	0.9976319616097189	0.14708654263587895	8.407552354361048
SP_PIR_KEYWORDS	tricarboxylic acid cycle	6	0.42105263157894735	0.010266210123550366	475724, 457084, 439132, 480379, 424323, 476033	1310	19	17854	4.303897147448774	0.9966065846658663	0.08254365325045765	13.983424663215782
GOTERM_BP_FAT	GO:0009060~aerobic respiration	7	0.4912280701754386	0.01373619138472548	475724, 457084, 439132, 480379, 424323, 444669, 476033	1028	27	13588	3.4268626603256958	1.0	0.21330608569141296	22.22670307583816
GOTERM_BP_FAT	GO:0015980~energy derivation by oxidation of organic compounds	15	1.0526315789473684	0.015240863430234062	457084, 424323, 421977, 476033, 444871, 478620, 475724, 439132, 480379, 468178, 439669, 444669, 475105, 453171, 445633	1028	98	13588	2.0231477805129834	1.0	0.22348932228603913	24.35508691355891
SP_PIR_KEYWORDS	glyoxylate bypass	3	0.21052631578947367	0.015328150943866685	475724, 480379, 476033	1310	3	17854	13.629007633587786	0.999798799705678	0.11448750340387348	20.186474434736766
GOTERM_BP_FAT	GO:0006102~isocitrate metabolic process	3	0.21052631578947367	0.01626102108333023	439132, 480379, 476033	1028	3	13588	13.217898832684826	1.0	0.23253976442998536	25.766677346814117
GOTERM_BP_FAT	GO:0009109~coenzyme catabolic process	7	0.4912280701754386	0.019384088110908644	475724, 457084, 439132, 480379, 424323, 430403, 476033	1028	29	13588	3.1905273044411646	1.0	0.2568771657977187	29.934920552504472
KEGG_PATHWAY	mmu00020:Citrate cycle (TCA cycle)	8	0.5614035087719298	0.026113637120669424	475724, 457084, 439132, 461330, 480379, 475956, 424323, 476033	558	31	5738	2.6537171927390446	0.9916823718167994	0.18090681487924665	27.836093694631504
GOTERM_BP_FAT	GO:0006099~tricarboxylic acid cycle	6	0.42105263157894735	0.02616884790602343	475724, 457084, 439132, 480379, 424323, 476033	1028	23	13588	3.4481475215699544	1.0	0.3046446022242375	38.24074699534218
GOTERM_BP_FAT	GO:0051187~cofactor catabolic process	7	0.4912280701754386	0.030522862534960195	475724, 457084, 439132, 480379, 424323, 430403, 476033	1028	32	13588	2.8914153696498053	1.0	0.3325848091170892	43.07097305139518
GOTERM_BP_FAT	GO:0046356~acetyl-CoA catabolic process	6	0.42105263157894735	0.03106037317085333	475724, 457084, 439132, 480379, 424323, 476033	1028	24	13588	3.3044747081712065	1.0	0.3352275678649276	43.64188287568409
UP_SEQ_FEATURE	site:Critical for catalysis	3	0.21052631578947367	0.03381754617224809	439132, 480379, 476033	1271	4	16021	9.45377655389457	1.0	0.9145466760609753	46.82454189078127
INTERPRO	IPR019818:Isocitrate/isopropylmalate dehydrogenase, conserved site	3	0.21052631578947367	0.04559694519882479	439132, 480379, 476033	1293	5	17763	8.242691415313224	1.0	0.7410756634642701	54.85270724697073
KEGG_PATHWAY	mmu00630:Glyoxylate and dicarboxylate metabolism	5	0.3508771929824561	0.06226994827483598	475724, 457084, 424323, 482235, 449090	558	16	5738	3.213485663082437	0.9999911674116486	0.30487125204086063	54.73620069244669
INTERPRO	IPR001804:Isocitrate/isopropylmalate dehydrogenase	3	0.21052631578947367	0.06514705938913908	439132, 480379, 476033	1293	6	17763	6.868909512761021	1.0	0.8106939789468985	68.27015479322856
GOTERM_MF_FAT	GO:0004448~isocitrate dehydrogenase activity	3	0.21052631578947367	0.07175253117524782	439132, 480379, 476033	1021	6	13288	6.5073457394711065	1.0	0.5858279341748307	69.60283464508646
UP_SEQ_FEATURE	metal ion-binding site:Magnesium or manganese	4	0.2807017543859649	0.11054521261167816	439132, 480379, 456511, 476033	1271	15	16021	3.3613427747180697	1.0	0.9946731158300947	88.35872415605067
GOTERM_BP_FAT	GO:0045333~cellular respiration	8	0.5614035087719298	0.15550094607245768	475724, 457084, 439132, 480379, 424323, 421977, 444669, 476033	1028	59	13588	1.7922574688386206	1.0	0.708580399843588	95.36539329837387
Annotation Cluster 79	Enrichment Score: 1.5891527248642705
Category	Term	Count	%	PValue	Genes	List Total	Pop Hits	Pop Total	Fold Enrichment	Bonferroni	Benjamini	FDR
GOTERM_BP_FAT	GO:0008219~cell death	54	3.7894736842105265	0.009768926842627422	455482, 428216, 436302, 447992, 463891, 457710, 424548, 423223, 459597, 461189, 443598, 465757, 457213, 479831, 435705, 464566, 424230, 478455, 435649, 440843, 458602, 426422, 466593, 444715, 448692, 452267, 438795, 479626, 462179, 477012, 475563, 474277, 427016, 427674, 458551, 432663, 421125, 445147, 440290, 427284, 474905, 456473, 437479, 468933, 461229, 469880, 460867, 465673, 481117, 421448,…	1028	507	13588	1.4078235443096263	0.9999999999999875	0.17073131624825033	16.34035028229902
GOTERM_BP_FAT	GO:0016265~death	54	3.7894736842105265	0.015117845301505978	455482, 428216, 436302, 447992, 463891, 457710, 424548, 423223, 459597, 461189, 443598, 465757, 457213, 479831, 435705, 464566, 424230, 478455, 435649, 440843, 458602, 426422, 466593, 444715, 448692, 452267, 438795, 479626, 462179, 477012, 475563, 474277, 427016, 427674, 458551, 432663, 421125, 445147, 440290, 427284, 474905, 456473, 437479, 468933, 461229, 469880, 460867, 465673, 481117, 421448,…	1028	519	13588	1.375272710915184	1.0	0.22288048669416338	24.183163348463466
SP_PIR_KEYWORDS	Apoptosis	36	2.526315789473684	0.023756443166175693	455482, 444715, 448692, 447992, 457710, 423223, 459597, 479626, 462179, 477012, 475563, 474277, 427016, 427674, 431107, 458551, 421125, 432663, 445147, 440290, 461189, 443598, 457213, 474905, 456473, 437479, 479831, 469880, 468933, 465673, 481117, 421448, 440843, 464592, 453900, 458602	1310	337	17854	1.4559177294040366	0.999998235760693	0.14276576738469926	29.598649000781318
GOTERM_BP_FAT	GO:0012501~programmed cell death	47	3.2982456140350878	0.04500450333798106	455482, 428216, 448692, 444715, 466593, 452267, 447992, 463891, 457710, 424548, 423223, 459597, 479626, 462179, 477012, 474277, 475563, 427016, 427674, 458551, 421125, 432663, 445147, 440290, 461189, 465757, 427284, 457213, 474905, 456473, 479831, 435705, 437479, 464566, 469880, 468933, 465673, 481117, 478455, 421448, 435649, 440843, 464592, 453900, 458602, 426422, 480346	1028	473	13588	1.3134064379200565	1.0	0.4150929657554383	56.69441081159206
GOTERM_BP_FAT	GO:0006915~apoptosis	45	3.1578947368421053	0.07175666234130318	455482, 428216, 448692, 444715, 466593, 452267, 447992, 463891, 457710, 423223, 459597, 479626, 462179, 477012, 474277, 475563, 427016, 427674, 458551, 421125, 432663, 445147, 440290, 461189, 465757, 427284, 457213, 474905, 456473, 479831, 437479, 464566, 469880, 468933, 465673, 481117, 478455, 421448, 435649, 440843, 464592, 453900, 458602, 426422, 480346	1028	465	13588	1.279151499937241	1.0	0.5219548854360161	74.16037976900543
Annotation Cluster 80	Enrichment Score: 1.5617215947547154
Category	Term	Count	%	PValue	Genes	List Total	Pop Hits	Pop Total	Fold Enrichment	Bonferroni	Benjamini	FDR
GOTERM_BP_FAT	GO:0033559~unsaturated fatty acid metabolic process	8	0.5614035087719298	0.01662677903455797	428457, 474160, 427016, 459794, 438390, 435056, 456111, 434132	1028	36	13588	2.937310851707739	1.0	0.23212935933396805	26.266685915419707
GOTERM_BP_FAT	GO:0006692~prostanoid metabolic process	5	0.3508771929824561	0.017590339348755958	428457, 427016, 438390, 435056, 456111	1028	14	13588	4.720678154530295	1.0	0.24087119815926272	27.568727079324262
GOTERM_BP_FAT	GO:0006693~prostaglandin metabolic process	5	0.3508771929824561	0.017590339348755958	428457, 427016, 438390, 435056, 456111	1028	14	13588	4.720678154530295	1.0	0.24087119815926272	27.568727079324262
GOTERM_BP_FAT	GO:0006690~icosanoid metabolic process	6	0.42105263157894735	0.11009232920617942	428457, 427016, 438390, 435056, 456111, 434132	1028	34	13588	2.3325703822384987	1.0	0.6229092722728213	87.99409610090244
Annotation Cluster 81	Enrichment Score: 1.514859045053435
Category	Term	Count	%	PValue	Genes	List Total	Pop Hits	Pop Total	Fold Enrichment	Bonferroni	Benjamini	FDR
GOTERM_BP_FAT	GO:0006826~iron ion transport	8	0.5614035087719298	0.008717588027989841	438661, 458048, 462621, 433235, 463960, 435913, 454967, 477892	1028	32	13588	3.304474708171206	0.9999999999996021	0.1606855794195733	14.711291062215103
SP_PIR_KEYWORDS	iron transport	6	0.42105263157894735	0.012877877163790146	438661, 462621, 433235, 463960, 435913, 477892	1310	20	17854	4.088702290076336	0.9992086698057883	0.098327835356247	17.23781729780811
GOTERM_BP_FAT	GO:0000041~transition metal ion transport	11	0.7719298245614036	0.03681134932859609	439040, 447326, 438661, 458048, 462621, 433235, 463891, 463960, 435913, 454967, 477892	1028	70	13588	2.07709838799333	1.0	0.3696852262656195	49.4210149515559
PIR_SUPERFAMILY	PIRSF009336:probable membrane protein	3	0.21052631578947367	0.042898316599397454	462621, 463960, 477892	733	4	8136	8.32469304229195	0.999999999999951	0.9874533355504471	48.371316273080744
INTERPRO	IPR004686:Tricarboxylate/iron carrier	3	0.21052631578947367	0.04559694519882479	462621, 463960, 477892	1293	5	17763	8.242691415313224	1.0	0.7410756634642701	54.85270724697073
GOTERM_BP_FAT	GO:0015674~di-, tri-valent inorganic cation transport	18	1.263157894736842	0.10075053830325983	421613, 478842, 463310, 458801, 469270, 462621, 448538, 435913, 454967, 439040, 483113, 438661, 458048, 433235, 464349, 463960, 421399, 477892	1028	161	13588	1.4777775092442662	1.0	0.599940027157764	85.48495891912933
Annotation Cluster 82	Enrichment Score: 1.513327787246435
Category	Term	Count	%	PValue	Genes	List Total	Pop Hits	Pop Total	Fold Enrichment	Bonferroni	Benjamini	FDR
GOTERM_BP_FAT	GO:0016053~organic acid biosynthetic process	21	1.4736842105263157	0.00461794094284358	458828, 459794, 436772, 461937, 454190, 442440, 455065, 435056, 423912, 435623, 459556, 448364, 438390, 437530, 454806, 448561, 475105, 448054, 479683, 431604, 429590	1028	141	13588	1.9686232303998676	0.9999997215378974	0.10504798392360193	8.06798644325848
GOTERM_BP_FAT	GO:0046394~carboxylic acid biosynthetic process	21	1.4736842105263157	0.00461794094284358	458828, 459794, 436772, 461937, 454190, 442440, 455065, 435056, 423912, 435623, 459556, 448364, 438390, 437530, 454806, 448561, 475105, 448054, 479683, 431604, 429590	1028	141	13588	1.9686232303998676	0.9999997215378974	0.10504798392360193	8.06798644325848
GOTERM_BP_FAT	GO:0008652~cellular amino acid biosynthetic process	9	0.631578947368421	0.01600968689764245	459556, 458828, 461937, 454190, 448561, 475105, 455065, 431604, 479683	1028	44	13588	2.7036611248673506	1.0	0.2303665233591542	25.421236022245864
GOTERM_BP_FAT	GO:0009309~amine biosynthetic process	12	0.8421052631578947	0.02056866765967224	459556, 458828, 429141, 461937, 454190, 466914, 448561, 475105, 463891, 455065, 431604, 479683	1028	73	13588	2.1728052875646284	1.0	0.26720494449209475	31.457284819075216
SP_PIR_KEYWORDS	Fatty acid biosynthesis	7	0.4912280701754386	0.117875867672509	435623, 459794, 438390, 436772, 437530, 454806, 448054	1310	46	17854	2.0739794225024895	1.0	0.4221694121845707	83.97130052257207
GOTERM_BP_FAT	GO:0006633~fatty acid biosynthetic process	10	0.7017543859649122	0.15691781118462642	435623, 448364, 459794, 438390, 436772, 437530, 454806, 448054, 435056, 429590	1028	81	13588	1.631839362059855	1.0	0.7113272543206254	95.50469216301363
SP_PIR_KEYWORDS	amino-acid biosynthesis	4	0.2807017543859649	0.19639145892973026	459556, 458828, 461937, 455065	1310	21	17854	2.596001454016721	1.0	0.5544914962881882	95.88909620190057
Annotation Cluster 83	Enrichment Score: 1.5024211233168423
Category	Term	Count	%	PValue	Genes	List Total	Pop Hits	Pop Total	Fold Enrichment	Bonferroni	Benjamini	FDR
GOTERM_BP_FAT	GO:0070613~regulation of protein processing	4	0.2807017543859649	0.003833777192053741	430233, 429595, 455558, 425734	1028	5	13588	10.57431906614786	0.999996368895518	0.09392184612290255	6.7428065043582786
GOTERM_BP_FAT	GO:0002673~regulation of acute inflammatory response	6	0.42105263157894735	0.00911721514757565	467410, 429595, 455558, 462014, 425734, 470876	1028	18	13588	4.405966277561609	0.9999999999998932	0.16287622486783304	15.334017028907832
GOTERM_BP_FAT	GO:0002541~activation of plasma proteins involved in acute inflammatory response	8	0.5614035087719298	0.01662677903455797	427460, 445400, 467410, 429595, 428523, 455558, 448179, 425734	1028	36	13588	2.937310851707739	1.0	0.23212935933396805	26.266685915419707
GOTERM_BP_FAT	GO:0006956~complement activation	8	0.5614035087719298	0.01662677903455797	427460, 445400, 467410, 429595, 428523, 455558, 448179, 425734	1028	36	13588	2.937310851707739	1.0	0.23212935933396805	26.266685915419707
GOTERM_BP_FAT	GO:0030449~regulation of complement activation	3	0.21052631578947367	0.03089702602650169	429595, 455558, 425734	1028	4	13588	9.913424124513618	1.0	0.3348529818755239	43.46896067066708
GOTERM_BP_FAT	GO:0010953~regulation of protein maturation by peptide bond cleavage	3	0.21052631578947367	0.03089702602650169	429595, 455558, 425734	1028	4	13588	9.913424124513618	1.0	0.3348529818755239	43.46896067066708
GOTERM_BP_FAT	GO:0006959~humoral immune response	8	0.5614035087719298	0.11061341743627848	427460, 445400, 467410, 429595, 428523, 455558, 448179, 425734	1028	54	13588	1.958207234471826	1.0	0.6228703194165931	88.12122068146934
GOTERM_BP_FAT	GO:0030162~regulation of proteolysis	5	0.3508771929824561	0.1290138648327007	441127, 475517, 429595, 455558, 425734	1028	26	13588	2.5419036216701585	1.0	0.6604691201934101	91.87611074591943
GOTERM_BP_FAT	GO:0002920~regulation of humoral immune response	3	0.21052631578947367	0.2284688596546339	429595, 455558, 425734	1028	12	13588	3.3044747081712065	1.0	0.815164369887421	99.1030645519532
Annotation Cluster 84	Enrichment Score: 1.4871364875773372
Category	Term	Count	%	PValue	Genes	List Total	Pop Hits	Pop Total	Fold Enrichment	Bonferroni	Benjamini	FDR
SP_PIR_KEYWORDS	isopeptide bond	32	2.245614035087719	0.012394052447135685	464288, 458287, 469479, 468656, 456702, 482030, 459470, 468141, 478511, 433327, 480460, 454839, 441405, 475563, 424097, 460094, 445147, 453171, 440290, 448160, 468587, 468554, 437479, 438856, 449542, 445955, 424480, 454635, 452967, 458602, 480346, 469200	1310	277	17854	1.5744701959379392	0.9989633864852433	0.09611742796276357	16.643717002961566
SP_PIR_KEYWORDS	ubl conjugation	52	3.6491228070175437	0.02374468278499271	464288, 442676, 481538, 431801, 466470, 457710, 478511, 445664, 454839, 480835, 448160, 449542, 445955, 482848, 454635, 452967, 458602, 469200, 483260, 471378, 458287, 469479, 468656, 456702, 482030, 459470, 461517, 460219, 468141, 435697, 479445, 433327, 480460, 464659, 475563, 441405, 424097, 460094, 445147, 440290, 453171, 452401, 460515, 437571, 468587, 468554, 471519, 437479, 438856, 441301,…	1310	524	17854	1.3524969407377192	0.9999982240113974	0.1442510892912079	29.58626837126024
UP_SEQ_FEATURE	cross-link:Glycyl lysine isopeptide (Lys-Gly) (interchain with G-Cter in ubiquitin)	19	1.3333333333333335	0.11743859197173401	464288, 458287, 468587, 469479, 468656, 438856, 482030, 449542, 459470, 445955, 478511, 424480, 480460, 475563, 441405, 454839, 454635, 452967, 453171	1271	168	16021	1.4255694803491814	1.0	0.9953962676462762	89.90819398997736
Annotation Cluster 85	Enrichment Score: 1.468850595165443
Category	Term	Count	%	PValue	Genes	List Total	Pop Hits	Pop Total	Fold Enrichment	Bonferroni	Benjamini	FDR
GOTERM_BP_FAT	GO:0048002~antigen processing and presentation of peptide antigen	8	0.5614035087719298	0.014300491063727758	453713, 443167, 469193, 420827, 435056, 480346, 462014, 450491	1028	35	13588	3.021234018899389	1.0	0.21601921677551172	23.03146136767592
GOTERM_BP_FAT	GO:0019884~antigen processing and presentation of exogenous antigen	7	0.4912280701754386	0.016393115102214577	443167, 456051, 420827, 435056, 480346, 462014, 450491	1028	28	13588	3.3044747081712065	1.0	0.23319443388679595	25.94762465887489
GOTERM_BP_FAT	GO:0002478~antigen processing and presentation of exogenous peptide antigen	6	0.42105263157894735	0.02616884790602343	443167, 420827, 435056, 480346, 462014, 450491	1028	23	13588	3.4481475215699544	1.0	0.3046446022242375	38.24074699534218
GOTERM_BP_FAT	GO:0002495~antigen processing and presentation of peptide antigen via MHC class II	5	0.3508771929824561	0.028350957519587758	443167, 420827, 435056, 480346, 462014	1028	16	13588	4.1305933852140075	1.0	0.3202024503818841	40.70797791705555
GOTERM_BP_FAT	GO:0019886~antigen processing and presentation of exogenous peptide antigen via MHC class II	5	0.3508771929824561	0.028350957519587758	443167, 420827, 435056, 480346, 462014	1028	16	13588	4.1305933852140075	1.0	0.3202024503818841	40.70797791705555
GOTERM_BP_FAT	GO:0002504~antigen processing and presentation of peptide or polysaccharide antigen via MHC class II	5	0.3508771929824561	0.05046588852951254	443167, 420827, 435056, 480346, 462014	1028	19	13588	3.478394429653901	1.0	0.44138801415483575	60.980922042300165
GOTERM_BP_FAT	GO:0019882~antigen processing and presentation	10	0.7017543859649122	0.20994977087661587	453713, 443167, 456051, 469193, 464435, 420827, 435056, 480346, 462014, 450491	1028	87	13588	1.5192987164005545	1.0	0.7896093941883753	98.61969187181558
Annotation Cluster 86	Enrichment Score: 1.4575573552444414
Category	Term	Count	%	PValue	Genes	List Total	Pop Hits	Pop Total	Fold Enrichment	Bonferroni	Benjamini	FDR
GOTERM_BP_FAT	GO:0009083~branched chain family amino acid catabolic process	4	0.2807017543859649	0.018068848818325205	424994, 461595, 461937, 439065	1028	8	13588	6.608949416342412	1.0	0.24358208377872126	28.207224575414834
GOTERM_BP_FAT	GO:0009081~branched chain family amino acid metabolic process	5	0.3508771929824561	0.022581842243184453	424994, 461595, 461937, 439065, 474822	1028	15	13588	4.405966277561609	1.0	0.2797244885636666	33.973057298671236
GOTERM_BP_FAT	GO:0016054~organic acid catabolic process	12	0.8421052631578947	0.04071442618252609	424994, 461595, 458527, 458128, 461937, 437404, 479890, 475105, 475278, 448999, 439065, 431604	1028	81	13588	1.958207234471826	1.0	0.39135111094594044	53.019105215394966
GOTERM_BP_FAT	GO:0046395~carboxylic acid catabolic process	12	0.8421052631578947	0.04071442618252609	424994, 461595, 458527, 458128, 461937, 437404, 479890, 475105, 475278, 448999, 439065, 431604	1028	81	13588	1.958207234471826	1.0	0.39135111094594044	53.019105215394966
GOTERM_BP_FAT	GO:0009063~cellular amino acid catabolic process	9	0.631578947368421	0.04860815856739921	424994, 461595, 458128, 461937, 475105, 475278, 448999, 439065, 431604	1028	54	13588	2.2029831387808043	1.0	0.43683414207394555	59.569972375953654
GOTERM_BP_FAT	GO:0009310~amine catabolic process	10	0.7017543859649122	0.0546714018124436	424994, 461595, 458128, 461937, 475105, 475278, 448999, 439024, 439065, 431604	1028	65	13588	2.033522897336127	1.0	0.46173231476766974	64.00504666903994
Annotation Cluster 87	Enrichment Score: 1.4275620275236727
Category	Term	Count	%	PValue	Genes	List Total	Pop Hits	Pop Total	Fold Enrichment	Bonferroni	Benjamini	FDR
GOTERM_BP_FAT	GO:0002526~acute inflammatory response	20	1.4035087719298245	6.943308083531415E-6	427460, 458130, 468677, 467410, 450996, 455558, 458923, 448179, 470876, 445400, 436866, 474160, 446030, 433235, 451329, 429595, 474010, 464474, 428523, 425734	1028	81	13588	3.26367872411971	0.0223877952735394	0.0012571095231094231	0.012618019399579516
GOTERM_BP_FAT	GO:0045087~innate immune response	20	1.4035087719298245	3.8182319665653035E-4	427460, 467410, 444620, 455558, 461229, 466669, 448179, 423478, 470876, 445400, 436866, 480835, 445808, 424273, 429595, 428523, 454870, 444185, 478230, 425734	1028	107	13588	2.4706352958289393	0.7121636569643208	0.01869223183359714	0.6916551676580784
SP_PIR_KEYWORDS	innate immunity	15	1.0526315789473684	9.866882834307469E-4	427460, 467410, 456702, 444620, 455558, 466669, 448179, 423478, 445400, 424273, 429595, 428523, 454870, 478230, 425734	1310	75	17854	2.7258015267175573	0.4195395637607169	0.015870759007165613	1.4306453191144652
GOTERM_BP_FAT	GO:0016485~protein processing	17	1.1929824561403508	0.0010602893824085834	427460, 467410, 452267, 455558, 431478, 448179, 438915, 431484, 445400, 481365, 424973, 429595, 428523, 444647, 482910, 426399, 425734	1028	90	13588	2.496714223951578	0.9685525695851388	0.03770882753530291	1.9095258621755429
SP_PIR_KEYWORDS	immune response	26	1.8245614035087718	0.0020422614248293575	427460, 467410, 462046, 444620, 456702, 460209, 455558, 435056, 469279, 466669, 448179, 462179, 423478, 479626, 453713, 445400, 447949, 423761, 424273, 469193, 429595, 454870, 428523, 450491, 478230, 425734	1310	184	17854	1.925838035180883	0.6758136181891962	0.028469865088793123	2.940047074007923
GOTERM_BP_FAT	GO:0051604~protein maturation	17	1.1929824561403508	0.0021363564210817995	427460, 467410, 452267, 455558, 431478, 448179, 438915, 431484, 445400, 481365, 424973, 429595, 428523, 444647, 482910, 426399, 425734	1028	96	13588	2.3406695849546044	0.999064201645008	0.06309988488144413	3.812202853007629
GOTERM_BP_FAT	GO:0051605~protein maturation by peptide bond cleavage	13	0.9122807017543859	0.0031211712652908555	427460, 452267, 467410, 455558, 448179, 431484, 445400, 429595, 428523, 444647, 426399, 482910, 425734	1028	65	13588	2.643579766536965	0.9999626081010555	0.08209771757844675	5.522917149740792
KEGG_PATHWAY	mmu04610:Complement and coagulation cascades	16	1.1228070175438596	0.004905929257912094	427460, 429214, 467410, 457366, 475517, 451531, 450045, 455558, 436975, 448179, 445400, 464234, 429595, 428523, 481722, 425734	558	75	5738	2.1937395459976106	0.5894093362791382	0.05411559141225042	5.883184806778042
GOTERM_BP_FAT	GO:0002673~regulation of acute inflammatory response	6	0.42105263157894735	0.00911721514757565	467410, 429595, 455558, 462014, 425734, 470876	1028	18	13588	4.405966277561609	0.9999999999998932	0.16287622486783304	15.334017028907832
GOTERM_BP_FAT	GO:0002541~activation of plasma proteins involved in acute inflammatory response	8	0.5614035087719298	0.01662677903455797	427460, 445400, 467410, 429595, 428523, 455558, 448179, 425734	1028	36	13588	2.937310851707739	1.0	0.23212935933396805	26.266685915419707
GOTERM_BP_FAT	GO:0006956~complement activation	8	0.5614035087719298	0.01662677903455797	427460, 445400, 467410, 429595, 428523, 455558, 448179, 425734	1028	36	13588	2.937310851707739	1.0	0.23212935933396805	26.266685915419707
GOTERM_BP_FAT	GO:0048584~positive regulation of response to stimulus	23	1.6140350877192984	0.024013042954285878	427460, 461069, 467410, 437315, 455558, 466669, 448179, 462014, 470876, 435649, 443167, 454635, 445400, 469996, 427016, 480835, 424273, 429595, 428523, 445147, 450491, 443223, 425734	1028	186	13588	1.6344713610309192	1.0	0.29257416930167723	35.708219580302625
GOTERM_BP_FAT	GO:0002252~immune effector process	17	1.1929824561403508	0.027902058589359065	427460, 467410, 473436, 455558, 435056, 448179, 481117, 462014, 477012, 470876, 469996, 445400, 446030, 429595, 428523, 478230, 425734	1028	126	13588	1.7833673028225558	1.0	0.3181280140640417	40.20816227155566
SP_PIR_KEYWORDS	complement pathway	6	0.42105263157894735	0.03799881756642107	427460, 445400, 467410, 429595, 428523, 425734	1310	26	17854	3.1451556077510276	0.9999999994632663	0.19752686278494735	43.19132085839898
GOTERM_BP_FAT	GO:0002253~activation of immune response	12	0.8421052631578947	0.05864475603389732	427460, 443167, 454635, 445400, 467410, 480835, 429595, 428523, 455558, 448179, 462014, 425734	1028	86	13588	1.8443579766536966	1.0	0.4748357613741736	66.65760341806592
GOTERM_BP_FAT	GO:0006955~immune response	46	3.2280701754385968	0.06042246660212221	461069, 467410, 464435, 463891, 450996, 469279, 448179, 462014, 477012, 479626, 462179, 453713, 475563, 469996, 447949, 436866, 445400, 446030, 480835, 423761, 445808, 438042, 454870, 444185, 425734, 427460, 462046, 474905, 444620, 455558, 473436, 460209, 461229, 435056, 466669, 481117, 470876, 423478, 464805, 469193, 424273, 429595, 428523, 480346, 450491, 478230	1028	471	13588	1.2909200558460763	1.0	0.48087892130659404	67.78357387357762
GOTERM_BP_FAT	GO:0002684~positive regulation of immune system process	23	1.6140350877192984	0.06286634611605361	427460, 467410, 426512, 455558, 427251, 421541, 461229, 435056, 448179, 462014, 470876, 469052, 443167, 454635, 445400, 436866, 480835, 424273, 429595, 428523, 450491, 464450, 425734	1028	206	13588	1.4757848211250049	1.0	0.49159076634418153	69.27294499128766
GOTERM_BP_FAT	GO:0006958~complement activation, classical pathway	6	0.42105263157894735	0.0719213620474341	427460, 445400, 467410, 429595, 428523, 425734	1028	30	13588	2.643579766536965	1.0	0.5217239275497871	74.2435764868734
GOTERM_BP_FAT	GO:0006959~humoral immune response	8	0.5614035087719298	0.11061341743627848	427460, 445400, 467410, 429595, 428523, 455558, 448179, 425734	1028	54	13588	1.958207234471826	1.0	0.6228703194165931	88.12122068146934
GOTERM_BP_FAT	GO:0019724~B cell mediated immunity	9	0.631578947368421	0.11553417893899295	427460, 445400, 467410, 429595, 428523, 435056, 462014, 481117, 425734	1028	65	13588	1.8301706076025142	1.0	0.6324492613849177	89.26057045361657
UP_SEQ_FEATURE	domain:Sushi 1	6	0.42105263157894735	0.11628090862760941	445400, 462419, 428523, 455558, 448179, 425734	1271	33	16021	2.291824619125957	1.0	0.9954350955734513	89.66238493815277
UP_SEQ_FEATURE	domain:Sushi 2	6	0.42105263157894735	0.11628090862760941	445400, 462419, 428523, 455558, 448179, 425734	1271	33	16021	2.291824619125957	1.0	0.9954350955734513	89.66238493815277
SP_PIR_KEYWORDS	sushi	7	0.4912280701754386	0.117875867672509	445400, 462419, 428523, 455558, 449611, 448179, 425734	1310	46	17854	2.0739794225024895	1.0	0.4221694121845707	83.97130052257207
GOTERM_BP_FAT	GO:0002455~humoral immune response mediated by circulating immunoglobulin	6	0.42105263157894735	0.12091101772623541	427460, 445400, 467410, 429595, 428523, 425734	1028	35	13588	2.2659255141745414	1.0	0.642995065082941	90.38714285622487
GOTERM_BP_FAT	GO:0050778~positive regulation of immune response	15	1.0526315789473684	0.1470698131569051	427460, 467410, 455558, 448179, 462014, 470876, 443167, 454635, 445400, 480835, 424273, 429595, 428523, 450491, 425734	1028	136	13588	1.4578564888990617	1.0	0.6932331888567351	94.44835969743447
GOTERM_BP_FAT	GO:0002460~adaptive immune response based on somatic recombination of immune receptors built from immunoglobulin superfamily domains	10	0.7017543859649122	0.18257067373125468	427460, 445400, 467410, 429595, 428523, 435056, 480346, 462014, 481117, 425734	1028	84	13588	1.5735593848434317	1.0	0.7538168556092781	97.43628501494014
GOTERM_BP_FAT	GO:0002250~adaptive immune response	10	0.7017543859649122	0.18257067373125468	427460, 445400, 467410, 429595, 428523, 435056, 480346, 462014, 481117, 425734	1028	84	13588	1.5735593848434317	1.0	0.7538168556092781	97.43628501494014
INTERPRO	IPR000436:Sushi/SCR/CCP	7	0.4912280701754386	0.1856768954959903	445400, 462419, 428523, 455558, 449611, 448179, 425734	1293	53	17763	1.8144289278991377	1.0	0.964514080761413	96.98016448569057
SMART	SM00032:CCP	7	0.4912280701754386	0.18883336817044102	445400, 462419, 428523, 455558, 449611, 448179, 425734	669	53	9131	1.8026623797839638	1.0	0.7993589265975021	93.9582214580731
GOTERM_BP_FAT	GO:0016064~immunoglobulin mediated immune response	8	0.5614035087719298	0.1964995733331542	427460, 445400, 467410, 429595, 428523, 435056, 462014, 425734	1028	63	13588	1.6784633438329937	1.0	0.7737964603797365	98.12406796866266
INTERPRO	IPR016060:Complement control module	7	0.4912280701754386	0.19700843167354998	445400, 462419, 428523, 455558, 449611, 448179, 425734	1293	54	17763	1.7808283921973016	1.0	0.9681111063621674	97.62161487297246
BIOCARTA	m_compPathway:Complement Pathway	5	0.3508771929824561	0.20985785901438886	445400, 467410, 428523, 436975, 448179	157	18	1171	2.0718329794762913	1.0	0.998462221860961	95.01288387147272
GOTERM_BP_FAT	GO:0002449~lymphocyte mediated immunity	9	0.631578947368421	0.21446304655241522	427460, 445400, 467410, 429595, 428523, 435056, 462014, 481117, 425734	1028	76	13588	1.5652774933442555	1.0	0.7967772310610094	98.7561797975696
GOTERM_BP_FAT	GO:0002443~leukocyte mediated immunity	10	0.7017543859649122	0.22906318253695607	427460, 445400, 467410, 429595, 473436, 428523, 435056, 462014, 481117, 425734	1028	89	13588	1.4851571722117782	1.0	0.8154677667354227	99.11553868952619
BIOCARTA	m_classicPathway:Classical Complement Pathway	4	0.2807017543859649	0.2447737907955629	445400, 467410, 428523, 436975	157	13	1171	2.294953454189123	1.0	0.9979217625304607	97.19460029428345
BIOCARTA	m_lectinPathway:Lectin Induced Complement Pathway	4	0.2807017543859649	0.2447737907955629	445400, 467410, 436975, 448179	157	13	1171	2.294953454189123	1.0	0.9979217625304607	97.19460029428345
UP_SEQ_FEATURE	domain:Sushi 3	4	0.2807017543859649	0.29564638495384343	445400, 462419, 455558, 425734	1271	24	16021	2.1008392341987934	1.0	0.9999653446836517	99.83941831262901
KEGG_PATHWAY	mmu05322:Systemic lupus erythematosus	5	0.3508771929824561	0.992476537104664	427460, 445400, 467410, 428523, 436975	558	103	5738	0.4991822389254272	1.0	0.9989519062148999	100.0
Annotation Cluster 88	Enrichment Score: 1.4243218313864123
Category	Term	Count	%	PValue	Genes	List Total	Pop Hits	Pop Total	Fold Enrichment	Bonferroni	Benjamini	FDR
GOTERM_MF_FAT	GO:0016877~ligase activity, forming carbon-sulfur bonds	7	0.4912280701754386	0.01758285204950183	437752, 474116, 475956, 470662, 422347, 427186, 454338	1021	28	13288	3.2536728697355533	0.99999999670524	0.28590567362627606	24.701620836732207
INTERPRO	IPR000873:AMP-dependent synthetase and ligase	7	0.4912280701754386	0.01918811956203815	437752, 469782, 474116, 470662, 422347, 427186, 454338	1293	30	17763	3.205491105955143	0.9999999999999998	0.5341324649310542	28.117818585893062
GOTERM_BP_FAT	GO:0001676~long-chain fatty acid metabolic process	5	0.3508771929824561	0.022581842243184453	474160, 459794, 422347, 427186, 454338	1028	15	13588	4.405966277561609	1.0	0.2797244885636666	33.973057298671236
GOTERM_MF_FAT	GO:0031957~very-long-chain-fatty-acid-CoA ligase activity	3	0.21052631578947367	0.05035520018606937	422347, 427186, 454338	1021	5	13288	7.808814887365328	1.0	0.496095899729201	56.23502214441678
GOTERM_MF_FAT	GO:0004467~long-chain-fatty-acid-CoA ligase activity	4	0.2807017543859649	0.07223488644872181	470662, 422347, 427186, 454338	1021	13	13288	4.004520455059143	1.0	0.5844633269806991	69.85447872024582
GOTERM_MF_FAT	GO:0015645~fatty-acid ligase activity	4	0.2807017543859649	0.10265889461440596	470662, 422347, 427186, 454338	1021	15	13288	3.47058439438459	1.0	0.6719451172469266	82.31396652401669
Annotation Cluster 89	Enrichment Score: 1.41917460758466
Category	Term	Count	%	PValue	Genes	List Total	Pop Hits	Pop Total	Fold Enrichment	Bonferroni	Benjamini	FDR
SP_PIR_KEYWORDS	zymogen	29	2.0350877192982457	6.585472591291864E-4	441359, 457366, 447876, 428276, 448021, 443445, 425597, 458936, 480219, 434123, 458551, 481961, 481547, 429214, 433751, 428853, 432084, 477096, 464023, 429046, 446275, 431484, 464592, 469222, 433181, 433003, 460390, 444647, 426399	1310	199	17854	1.9861367908243508	0.30439900935171393	0.012438513895747016	0.9569880803118713
SP_PIR_KEYWORDS	Protease	51	3.578947368421052	0.02103930765015502	441359, 448021, 443445, 481089, 434488, 441127, 478269, 476124, 424973, 426077, 481547, 433751, 477096, 432084, 464023, 440240, 433181, 428523, 433003, 426399, 437136, 455389, 452267, 447876, 474815, 428276, 477912, 425597, 448179, 458936, 480219, 445400, 423761, 434123, 458551, 443223, 448554, 481961, 476522, 472367, 429046, 446275, 431484, 464592, 469222, 471242, 465522, 460652, 460390, 444647,…	1310	509	17854	1.3655783680019198	0.9999918406596305	0.1346716615849073	26.68368643698712
GOTERM_MF_FAT	GO:0004175~endopeptidase activity	45	3.1578947368421053	0.02224197871031193	437136, 424201, 441359, 452267, 474815, 447876, 428276, 448021, 443445, 477912, 425597, 448179, 458936, 438915, 480219, 441127, 445400, 478269, 434123, 477113, 458551, 461189, 448554, 429809, 481961, 481547, 433751, 477096, 432084, 476522, 464023, 429046, 465673, 446275, 464592, 452967, 469222, 471242, 465522, 433181, 460652, 428523, 460390, 444647, 426399	1021	421	13288	1.3911190416921606	0.9999999999824306	0.3250340461580923	30.2142970244466
GOTERM_MF_FAT	GO:0070011~peptidase activity, acting on L-amino acid peptides	61	4.280701754385965	0.02231796671732375	421660, 424201, 441359, 448021, 481089, 443445, 434488, 438915, 441127, 478269, 476124, 461189, 426077, 429809, 481547, 433751, 453179, 432084, 477096, 464023, 440240, 462147, 452967, 433181, 428523, 433003, 426399, 441885, 437136, 455389, 452267, 447876, 474815, 428276, 477912, 425597, 448179, 458936, 445400, 480219, 423761, 434123, 477113, 458551, 448554, 443223, 481961, 476522, 472367, 429046,…	1021	603	13288	1.3165774132926618	0.9999999999838715	0.3217829906873986	30.30098692624108
GOTERM_MF_FAT	GO:0008233~peptidase activity	63	4.421052631578947	0.02420889532701832	421660, 424201, 441359, 448021, 481089, 443445, 434488, 438915, 441127, 478269, 476124, 424973, 461189, 426077, 429809, 481547, 433751, 453179, 432084, 477096, 464023, 440240, 462147, 452967, 433181, 428523, 433003, 426399, 441885, 437136, 455389, 452267, 447876, 474815, 428276, 477912, 425597, 448179, 458936, 445400, 480219, 423761, 434123, 477113, 458551, 448554, 443223, 481961, 476522, 472367,…	1021	629	13288	1.3035382562374553	0.9999999999980862	0.3314976448411816	32.425990783743664
GOTERM_BP_FAT	GO:0006508~proteolysis	85	5.964912280701754	0.26176101247552774	421660, 462560, 441359, 424201, 467410, 465387, 448021, 481089, 443445, 470442, 434488, 468165, 438915, 441127, 478269, 476124, 424973, 436185, 461189, 482910, 425734, 426077, 429809, 481547, 433751, 453179, 432084, 477096, 464023, 440240, 476591, 455558, 452967, 433181, 429595, 428523, 433003, 426399, 441885, 437136, 455389, 452267, 474815, 447876, 428276, 461517, 477912, 460219, 425597, 463087,…	1028	1034	13588	1.086577757038888	1.0	0.8503662883944243	99.59764335620578
GOTERM_MF_FAT	GO:0017171~serine hydrolase activity	20	1.4035087719298245	0.28022801604062225	437136, 455389, 433751, 432084, 428276, 476522, 448021, 467812, 429046, 448179, 445400, 480219, 471242, 469222, 434123, 433181, 477113, 428523, 433003, 448554	1021	213	13288	1.2220367585861236	1.0	0.9105025115926028	99.47993409208217
GOTERM_MF_FAT	GO:0008236~serine-type peptidase activity	19	1.3333333333333335	0.36288182388961043	437136, 455389, 433751, 432084, 428276, 476522, 448021, 429046, 448179, 445400, 480219, 471242, 469222, 434123, 433181, 477113, 428523, 433003, 448554	1021	212	13288	1.1664110287731229	1.0	0.9550438779922754	99.92607220356888
Annotation Cluster 90	Enrichment Score: 1.4169055292340649
Category	Term	Count	%	PValue	Genes	List Total	Pop Hits	Pop Total	Fold Enrichment	Bonferroni	Benjamini	FDR
GOTERM_BP_FAT	GO:0014706~striated muscle tissue development	21	1.4736842105263157	0.0013182998086141346	427284, 471397, 428216, 448692, 440679, 469270, 437479, 437453, 482030, 479890, 471680, 460244, 461229, 470553, 449858, 428004, 452967, 480634, 434891, 422918, 456467	1028	127	13588	2.1856368148533964	0.9864560027633384	0.04294655162306771	2.368948633382295
GOTERM_BP_FAT	GO:0060537~muscle tissue development	21	1.4736842105263157	0.0030362493598457916	427284, 471397, 428216, 448692, 440679, 469270, 437479, 437453, 482030, 479890, 471680, 460244, 461229, 470553, 449858, 428004, 452967, 480634, 434891, 422918, 456467	1028	136	13588	2.0409990844586865	0.9999506351007436	0.08060202147562223	5.37654036601205
GOTERM_BP_FAT	GO:0007517~muscle organ development	23	1.6140350877192984	0.013438048684611785	427284, 471397, 428216, 448692, 440679, 469270, 437479, 437453, 482030, 479890, 471680, 460244, 461229, 476618, 470553, 449858, 428004, 452967, 457507, 480634, 434891, 422918, 456467	1028	176	13588	1.7273390519985852	1.0	0.21116386069084503	21.798312448021917
GOTERM_BP_FAT	GO:0048738~cardiac muscle tissue development	10	0.7017543859649122	0.026182940265467122	428004, 452967, 440679, 479890, 482030, 460244, 449858, 470553, 422918, 456467	1028	57	13588	2.3189296197692673	1.0	0.3037241991313486	38.25698747177422
GOTERM_BP_FAT	GO:0007519~skeletal muscle tissue development	11	0.7719298245614036	0.043510695384751	428216, 471397, 427284, 448692, 469270, 437479, 437453, 471680, 434891, 480634, 461229	1028	72	13588	2.0194012105490704	1.0	0.4076812640002758	55.446649802082845
GOTERM_BP_FAT	GO:0060538~skeletal muscle organ development	11	0.7719298245614036	0.050993413562470155	428216, 471397, 427284, 448692, 469270, 437479, 437453, 471680, 434891, 480634, 461229	1028	74	13588	1.9648227994531497	1.0	0.44151247826879125	61.37301547389284
GOTERM_BP_FAT	GO:0042692~muscle cell differentiation	15	1.0526315789473684	0.05784692006880539	458130, 427284, 471397, 448692, 473309, 437479, 479890, 460505, 449858, 470553, 428004, 473115, 452967, 480634, 422918	1028	117	13588	1.6946024144467726	1.0	0.4722822365631786	66.14026922713941
GOTERM_BP_FAT	GO:0051146~striated muscle cell differentiation	10	0.7017543859649122	0.22906318253695607	428004, 427284, 452967, 448692, 473309, 460505, 479890, 480634, 449858, 422918	1028	89	13588	1.4851571722117782	1.0	0.8154677667354227	99.11553868952619
GOTERM_BP_FAT	GO:0055007~cardiac muscle cell differentiation	4	0.2807017543859649	0.35589991883544	428004, 452967, 479890, 449858	1028	28	13588	1.888271261812118	1.0	0.9228218363177533	99.96627769457146
GOTERM_BP_FAT	GO:0035051~cardiac cell differentiation	4	0.2807017543859649	0.4597957236110264	428004, 452967, 479890, 449858	1028	33	13588	1.6021695554769486	1.0	0.9638202456710553	99.99862117857799
Annotation Cluster 91	Enrichment Score: 1.4078576543822736
Category	Term	Count	%	PValue	Genes	List Total	Pop Hits	Pop Total	Fold Enrichment	Bonferroni	Benjamini	FDR
GOTERM_BP_FAT	GO:0001501~skeletal system development	34	2.3859649122807016	0.009307503173782376	423838, 461237, 466048, 469477, 431801, 463891, 459776, 455980, 473592, 444162, 431299, 469868, 471587, 453171, 428986, 457642, 437479, 438856, 455209, 426947, 461229, 476618, 439062, 475368, 472099, 423205, 447466, 466127, 458602, 436396, 432662, 421054, 480346, 426399	1028	285	13588	1.576872141443102	0.9999999999999429	0.16509495439462119	15.629024329746432
GOTERM_BP_FAT	GO:0060348~bone development	17	1.1929824561403508	0.015924769929466537	461237, 466048, 437479, 455209, 431801, 475368, 459776, 455980, 444162, 431299, 447466, 436396, 458602, 432662, 480346, 453171, 426399	1028	118	13588	1.9042735606410344	1.0	0.23029122393184986	25.3041806502881
GOTERM_BP_FAT	GO:0001503~ossification	14	0.9824561403508772	0.056144969109535856	444162, 461237, 437479, 447466, 455209, 458602, 436396, 432662, 453171, 480346, 475368, 459776, 426399, 455980	1028	106	13588	1.7457602231847882	1.0	0.4652795411859948	65.0112279567476
GOTERM_BP_FAT	GO:0001649~osteoblast differentiation	6	0.42105263157894735	0.28077095268898306	444162, 437479, 447466, 458602, 432662, 455980	1028	47	13588	1.6873913403427436	1.0	0.8698887073570909	99.74955977309511
Annotation Cluster 92	Enrichment Score: 1.4043074755778715
Category	Term	Count	%	PValue	Genes	List Total	Pop Hits	Pop Total	Fold Enrichment	Bonferroni	Benjamini	FDR
GOTERM_BP_FAT	GO:0008354~germ cell migration	6	0.42105263157894735	7.671688913356608E-4	461069, 435705, 424548, 461229, 471983, 449858	1028	11	13588	7.209762999646268	0.9181361578514826	0.031183174872289943	1.3851061267173281
GOTERM_BP_FAT	GO:0048610~reproductive cellular process	18	1.263157894736842	0.16005843887177407	458130, 468677, 422994, 461069, 466048, 468554, 435705, 454216, 424548, 461229, 471983, 475368, 478511, 465401, 449858, 424097, 424973, 433494	1028	173	13588	1.375272710915184	1.0	0.716681173481444	95.799488061197
GOTERM_BP_FAT	GO:0007281~germ cell development	9	0.631578947368421	0.49877883060517014	458130, 422994, 461069, 424097, 424973, 435705, 424548, 471983, 478511	1028	101	13588	1.1778325692491427	1.0	0.9737153274900762	99.9996465460412
Annotation Cluster 93	Enrichment Score: 1.3980812582244568
Category	Term	Count	%	PValue	Genes	List Total	Pop Hits	Pop Total	Fold Enrichment	Bonferroni	Benjamini	FDR
GOTERM_BP_FAT	GO:0006826~iron ion transport	8	0.5614035087719298	0.008717588027989841	438661, 458048, 462621, 433235, 463960, 435913, 454967, 477892	1028	32	13588	3.304474708171206	0.9999999999996021	0.1606855794195733	14.711291062215103
GOTERM_BP_FAT	GO:0055072~iron ion homeostasis	8	0.5614035087719298	0.014300491063727758	475724, 438661, 458048, 438856, 433235, 469193, 435913, 454967	1028	35	13588	3.021234018899389	1.0	0.21601921677551172	23.03146136767592
GOTERM_BP_FAT	GO:0006879~cellular iron ion homeostasis	6	0.42105263157894735	0.06372214127158757	475724, 458048, 438856, 433235, 435913, 454967	1028	29	13588	2.7347376895209985	1.0	0.49311678252890956	69.77893004575971
GOTERM_MF_FAT	GO:0008199~ferric iron binding	3	0.21052631578947367	0.32183799472815633	458048, 433235, 454967	1021	15	13288	2.602938295788442	1.0	0.9354935089876719	99.79934741598399
Annotation Cluster 94	Enrichment Score: 1.3849634778482272
Category	Term	Count	%	PValue	Genes	List Total	Pop Hits	Pop Total	Fold Enrichment	Bonferroni	Benjamini	FDR
SP_PIR_KEYWORDS	tyrosine-specific protein kinase	9	0.631578947368421	0.004645309899677465	433766, 435705, 449230, 471587, 430511, 475368, 475335, 463495, 432000	1310	37	17854	3.3151640189808127	0.9231215148077558	0.04639887252295094	6.5707264387621205
INTERPRO	IPR001824:Receptor tyrosine kinase, class III, conserved site	4	0.2807017543859649	0.016289587033005086	435705, 471587, 430511, 432000	1293	8	17763	6.868909512761021	0.9999999999999393	0.491501154539828	24.41096858118922
INTERPRO	IPR016243:Tyrosine-protein kinase, CSF-1/PDGF receptor	3	0.21052631578947367	0.04559694519882479	435705, 471587, 430511	1293	5	17763	8.242691415313224	1.0	0.7410756634642701	54.85270724697073
PIR_SUPERFAMILY	PIRSF000615:TyrPK_CSF1-R	3	0.21052631578947367	0.06728714185625971	435705, 471587, 430511	733	5	8136	6.659754433833561	1.0	0.9827090483697682	65.0161231511523
PIR_SUPERFAMILY	PIRSF000615:tyrosine-protein kinase, CSF-1/PDGF receptor type	3	0.21052631578947367	0.06728714185625971	435705, 471587, 430511	733	5	8136	6.659754433833561	1.0	0.9827090483697682	65.0161231511523
UP_SEQ_FEATURE	domain:Ig-like C2-type 4	9	0.631578947368421	0.0728844755997379	471378, 457705, 473309, 435705, 460505, 471587, 479450, 430511, 432000	1271	56	16021	2.0258092615488366	1.0	0.9801777684191267	75.0751110767983
UP_SEQ_FEATURE	domain:Ig-like C2-type 5	7	0.4912280701754386	0.1773764443618444	471378, 473309, 435705, 471587, 479450, 430511, 432000	1271	48	16021	1.8382343299239443	1.0	0.9993560012072354	97.22516843071173
Annotation Cluster 95	Enrichment Score: 1.3820296071807234
Category	Term	Count	%	PValue	Genes	List Total	Pop Hits	Pop Total	Fold Enrichment	Bonferroni	Benjamini	FDR
UP_SEQ_FEATURE	region of interest:Beta domain	3	0.21052631578947367	0.017843892719733682	437479, 458602, 440290	1271	3	16021	12.60503540519276	1.0	0.7761834497619565	28.146550257752022
UP_SEQ_FEATURE	DNA-binding region:Mef2-type	3	0.21052631578947367	0.03381754617224809	437479, 458602, 440290	1271	4	16021	9.45377655389457	1.0	0.9145466760609753	46.82454189078127
INTERPRO	IPR002100:Transcription factor, MADS-box	3	0.21052631578947367	0.04559694519882479	437479, 458602, 440290	1293	5	17763	8.242691415313224	1.0	0.7410756634642701	54.85270724697073
SMART	SM00432:MADS	3	0.21052631578947367	0.04606537702174726	437479, 458602, 440290	669	5	9131	8.189237668161436	0.999999484517639	0.6444731418477059	46.869453476405695
UP_SEQ_FEATURE	domain:MADS-box	3	0.21052631578947367	0.053429659533311545	437479, 458602, 440290	1271	5	16021	7.563021243115657	1.0	0.9661067183767981	63.50717316507445
UP_SEQ_FEATURE	site:Cleavage	8	0.5614035087719298	0.07535253670747265	431207, 447511, 482805, 437479, 458602, 440290, 435697, 423478	1271	47	16021	2.1455379413094064	1.0	0.9817040469516531	76.26548523011081
Annotation Cluster 96	Enrichment Score: 1.3557724359944496
Category	Term	Count	%	PValue	Genes	List Total	Pop Hits	Pop Total	Fold Enrichment	Bonferroni	Benjamini	FDR
GOTERM_CC_FAT	GO:0005765~lysosomal membrane	6	0.42105263157894735	0.009894706207131234	430428, 434195, 438902, 438661, 438795, 473436	965	18	12504	4.319170984455958	0.9876640928752817	0.08105027581424595	13.126173486111758
GOTERM_CC_FAT	GO:0005770~late endosome	9	0.631578947368421	0.017844006058241577	430428, 434195, 477387, 438661, 473436, 435056, 469518, 479626, 446275	965	44	12504	2.650400376825247	0.9996502414275561	0.13247584092707043	22.49156978423823
GOTERM_CC_FAT	GO:0005774~vacuolar membrane	6	0.42105263157894735	0.0601242346742211	430428, 434195, 438902, 438661, 438795, 473436	965	28	12504	2.77660991857883	0.9999999999987493	0.32398063549112366	58.41558457160735
GOTERM_CC_FAT	GO:0031902~late endosome membrane	3	0.21052631578947367	0.12188964002243195	434195, 438661, 473436	965	8	12504	4.859067357512953	1.0	0.49538431479746303	84.1077409162243
GOTERM_CC_FAT	GO:0044437~vacuolar part	6	0.42105263157894735	0.12859562650347478	430428, 434195, 438902, 438661, 438795, 473436	965	35	12504	2.221287934863064	1.0	0.5071017863971357	85.74152436087141
Annotation Cluster 97	Enrichment Score: 1.355354937466077
Category	Term	Count	%	PValue	Genes	List Total	Pop Hits	Pop Total	Fold Enrichment	Bonferroni	Benjamini	FDR
GOTERM_BP_FAT	GO:0010876~lipid localization	19	1.3333333333333335	0.007629149037722834	468812, 469270, 471955, 470269, 428714, 434475, 434193, 440072, 423912, 454338, 470876, 438112, 473549, 426771, 469868, 427499, 428481, 428319, 431604	1028	128	13588	1.9620318579766536	0.9999999999857468	0.14793291118899576	12.993190391052423
SP_PIR_KEYWORDS	lipid transport	9	0.631578947368421	0.031050420384218815	438112, 471955, 470269, 434475, 428319, 423912, 431604, 454338, 470876	1310	51	17854	2.4051189941625504	0.9999999716893769	0.1756098930237927	36.89865616046981
GOTERM_BP_FAT	GO:0006869~lipid transport	15	1.0526315789473684	0.06486572741389168	468812, 471955, 470269, 434475, 440072, 423912, 454338, 470876, 438112, 473549, 426771, 427499, 428481, 428319, 431604	1028	119	13588	1.6661217015989274	1.0	0.4983756124367368	70.44278884234625
GOTERM_MF_FAT	GO:0005319~lipid transporter activity	6	0.42105263157894735	0.24661607076280598	438112, 426771, 427499, 428319, 423912, 454338	1021	44	13288	1.7747306562193927	1.0	0.8869912914931716	98.92087782917581
Annotation Cluster 98	Enrichment Score: 1.3412479178995087
Category	Term	Count	%	PValue	Genes	List Total	Pop Hits	Pop Total	Fold Enrichment	Bonferroni	Benjamini	FDR
INTERPRO	IPR013625:Tensin phosphotyrosine-binding domain	4	0.2807017543859649	0.016289587033005086	459003, 460576, 482826, 425092	1293	8	17763	6.868909512761021	0.9999999999999393	0.491501154539828	24.41096858118922
INTERPRO	IPR006020:Phosphotyrosine interaction region	7	0.4912280701754386	0.0546692779486944	459003, 460576, 444722, 482826, 425092, 448546, 474047	1293	38	17763	2.5306508731224815	1.0	0.7790467308467672	61.63375731104771
SMART	SM00462:PTB	7	0.4912280701754386	0.0557597419460098	459003, 460576, 444722, 482826, 425092, 448546, 474047	669	38	9131	2.514239634961844	0.9999999775956974	0.667420317434807	53.67065808707363
INTERPRO	IPR014019:Phosphatase tensin type	3	0.21052631578947367	0.0869028782961921	459003, 482826, 425092	1293	7	17763	5.887636725223731	1.0	0.8686199123505434	78.75718183669625
Annotation Cluster 99	Enrichment Score: 1.3409430110575593
Category	Term	Count	%	PValue	Genes	List Total	Pop Hits	Pop Total	Fold Enrichment	Bonferroni	Benjamini	FDR
GOTERM_BP_FAT	GO:0007548~sex differentiation	23	1.6140350877192984	2.795552442127759E-4	483260, 468677, 422994, 455185, 456108, 466048, 468554, 461229, 434740, 428714, 465401, 432135, 473115, 447396, 449163, 424097, 424973, 423205, 471587, 426399, 482910, 432000, 448160	1028	130	13588	2.338551331936546	0.5981824304908614	0.014835688202193387	0.5068460544039977
GOTERM_BP_FAT	GO:0048608~reproductive structure development	20	1.4035087719298245	0.00407984629966176	483260, 422994, 456108, 466048, 468554, 454216, 475368, 434740, 428714, 444734, 465401, 432135, 444162, 473115, 424097, 424973, 477694, 426399, 432000, 448160	1028	130	13588	2.033522897336127	0.99999837758169	0.0981848200020603	7.16057657910113
GOTERM_BP_FAT	GO:0045137~development of primary sexual characteristics	17	1.1929824561403508	0.004860186596364592	483260, 422994, 455185, 466048, 468554, 434740, 428714, 465401, 432135, 473115, 424097, 424973, 471587, 426399, 482910, 448160, 432000	1028	104	13588	2.1606180784196347	0.9999998740912571	0.10728119152750892	8.473753003223683
GOTERM_BP_FAT	GO:0008406~gonad development	14	0.9824561403508772	0.014593308391470551	483260, 422994, 466048, 468554, 434740, 428714, 465401, 432135, 473115, 424097, 424973, 426399, 448160, 432000	1028	88	13588	2.102847541563495	1.0	0.21795519687480092	23.445946198038982
GOTERM_BP_FAT	GO:0022602~ovulation cycle process	8	0.5614035087719298	0.06138507480648528	483260, 422994, 473115, 428714, 426399, 448160, 432000, 432135	1028	47	13588	2.249855120456991	1.0	0.48534478584275276	68.37817886116989
GOTERM_BP_FAT	GO:0048511~rhythmic process	13	0.9122807017543859	0.06536347442865967	483260, 422994, 451829, 452586, 476054, 428714, 432135, 473115, 438390, 448561, 426399, 448160, 432000	1028	98	13588	1.7533947431112524	1.0	0.49893573191216	70.7274085397846
GOTERM_BP_FAT	GO:0042698~ovulation cycle	8	0.5614035087719298	0.06740013448954649	483260, 422994, 473115, 428714, 426399, 448160, 432000, 432135	1028	48	13588	2.2029831387808043	1.0	0.5088923935433384	71.86524708363795
GOTERM_BP_FAT	GO:0008585~female gonad development	8	0.5614035087719298	0.10257569869407926	483260, 422994, 473115, 428714, 426399, 448160, 432000, 432135	1028	53	13588	1.995154540782615	1.0	0.6049544903901265	86.01114278512055
GOTERM_BP_FAT	GO:0046660~female sex differentiation	9	0.631578947368421	0.10804337560053114	483260, 422994, 473115, 461229, 428714, 426399, 448160, 432000, 432135	1028	64	13588	1.8587670233463034	1.0	0.6203311307267518	87.48165875834735
GOTERM_BP_FAT	GO:0046545~development of primary female sexual characteristics	8	0.5614035087719298	0.13663787105908995	483260, 422994, 473115, 428714, 426399, 448160, 432000, 432135	1028	57	13588	1.855143695815414	1.0	0.6760987674068086	93.07577533374507
GOTERM_BP_FAT	GO:0001542~ovulation from ovarian follicle	3	0.21052631578947367	0.19982444251027387	422994, 473115, 428714	1028	11	13588	3.604881499823134	1.0	0.7766192336071619	98.26024219317921
GOTERM_BP_FAT	GO:0001541~ovarian follicle development	5	0.3508771929824561	0.2365685274184265	483260, 422994, 426399, 432000, 432135	1028	33	13588	2.002711944346186	1.0	0.8238094650230864	99.25960674030144
GOTERM_BP_FAT	GO:0030728~ovulation	3	0.21052631578947367	0.25735802873861513	422994, 473115, 428714	1028	13	13588	3.05028434600419	1.0	0.8458026491017555	99.5517236966837
GOTERM_BP_FAT	GO:0007292~female gamete generation	6	0.42105263157894735	0.41827701596352307	422994, 473115, 469868, 427303, 428714, 478511	1028	56	13588	1.4162034463590885	1.0	0.9506925613685023	99.99470395807408
Annotation Cluster 100	Enrichment Score: 1.3270397649257648
Category	Term	Count	%	PValue	Genes	List Total	Pop Hits	Pop Total	Fold Enrichment	Bonferroni	Benjamini	FDR
SP_PIR_KEYWORDS	peroxisome	14	0.9824561403508772	0.022794983966854834	429387, 427473, 428138, 448364, 474160, 458527, 470662, 437404, 482235, 444669, 431564, 442440, 456511, 454346	1310	96	17854	1.987563613231552	0.9999969653134163	0.14193646955093497	28.579760313607892
GOTERM_CC_FAT	GO:0042579~microbody	15	1.0526315789473684	0.028378653545339257	427473, 428138, 433445, 458527, 437404, 482235, 442440, 431564, 456511, 454346, 429387, 448364, 474160, 470662, 444669	965	104	12504	1.8688720605819051	0.9999970235741695	0.19109984665308766	33.46109305369562
GOTERM_CC_FAT	GO:0005777~peroxisome	15	1.0526315789473684	0.028378653545339257	427473, 428138, 433445, 458527, 437404, 482235, 442440, 431564, 456511, 454346, 429387, 448364, 474160, 470662, 444669	965	104	12504	1.8688720605819051	0.9999970235741695	0.19109984665308766	33.46109305369562
UP_SEQ_FEATURE	short sequence motif:Microbody targeting signal	6	0.42105263157894735	0.2679279845064271	474160, 437404, 482235, 442440, 456511, 454346	1271	44	16021	1.7188684643444674	1.0	0.999933059584061	99.67383500056381
Annotation Cluster 101	Enrichment Score: 1.326189390389046
Category	Term	Count	%	PValue	Genes	List Total	Pop Hits	Pop Total	Fold Enrichment	Bonferroni	Benjamini	FDR
GOTERM_BP_FAT	GO:0051235~maintenance of location	7	0.4912280701754386	0.035003520807224124	462560, 470837, 440866, 477170, 428319, 462979, 448160	1028	33	13588	2.8037967220846602	1.0	0.3582018222934992	47.66761655869413
GOTERM_BP_FAT	GO:0051651~maintenance of location in cell	6	0.42105263157894735	0.036487932286519906	462560, 470837, 440866, 477170, 428319, 448160	1028	25	13588	3.172295719844358	1.0	0.3681714903291745	49.11146910936258
GOTERM_BP_FAT	GO:0045185~maintenance of protein location	6	0.42105263157894735	0.05607764934702386	462560, 470837, 440866, 477170, 462979, 448160	1028	28	13588	2.832406892718177	1.0	0.46598033367680936	64.96584606046984
GOTERM_BP_FAT	GO:0032507~maintenance of protein location in cell	5	0.3508771929824561	0.06921363441981077	462560, 470837, 440866, 477170, 448160	1028	21	13588	3.1471187696868634	1.0	0.5163470653842567	72.8431137140873
Annotation Cluster 102	Enrichment Score: 1.3121356523012777
Category	Term	Count	%	PValue	Genes	List Total	Pop Hits	Pop Total	Fold Enrichment	Bonferroni	Benjamini	FDR
SP_PIR_KEYWORDS	metalloprotein	12	0.8421052631578947	0.0021908604480050473	462024, 475724, 425629, 432978, 462923, 448930, 449109, 444669, 482583, 454018, 426422, 480131	1310	56	17854	2.9205016357688116	0.7013516263491522	0.029760382981750988	3.1507969064466512
SP_PIR_KEYWORDS	chromoprotein	6	0.42105263157894735	0.16647129486498277	462024, 425629, 444669, 454018, 426422, 480131	1310	40	17854	2.044351145038168	1.0	0.511610946855052	92.99062689284146
SP_PIR_KEYWORDS	electron transfer	4	0.2807017543859649	0.317423422854094	462024, 448930, 454018, 426422	1310	27	17854	2.0191122420130054	1.0	0.709961694502168	99.62058771445268
Annotation Cluster 103	Enrichment Score: 1.3109861956257254
Category	Term	Count	%	PValue	Genes	List Total	Pop Hits	Pop Total	Fold Enrichment	Bonferroni	Benjamini	FDR
GOTERM_BP_FAT	GO:0032989~cellular component morphogenesis	42	2.9473684210526314	0.003481249736137647	471378, 428216, 467237, 454013, 461069, 448692, 466048, 451710, 471680, 444757, 463891, 427251, 449858, 482730, 423814, 454933, 480531, 436563, 443598, 474429, 422918, 466238, 471519, 438856, 461229, 445955, 471983, 452546, 473492, 463308, 426624, 428457, 452967, 457705, 456463, 438661, 438902, 453286, 468670, 448546, 475651, 447279	1028	351	13588	1.581628920150321	0.9999884884716767	0.08763119603344327	6.1411974371128775
GOTERM_BP_FAT	GO:0000902~cell morphogenesis	38	2.666666666666667	0.003549533481923061	471378, 428216, 467237, 454013, 461069, 448692, 466048, 451710, 471680, 444757, 463891, 427251, 482730, 423814, 454933, 480531, 436563, 443598, 474429, 466238, 471519, 438856, 461229, 445955, 471983, 452546, 463308, 426624, 428457, 457705, 456463, 438661, 438902, 453286, 468670, 448546, 475651, 447279	1028	309	13588	1.6255021218188457	0.9999907936804513	0.08859231054562422	6.25801334793461
GOTERM_BP_FAT	GO:0030030~cell projection organization	36	2.526315789473684	0.016511190236705182	471378, 428216, 467237, 454013, 461069, 448692, 460048, 422031, 451710, 471680, 444757, 463891, 427251, 482730, 423814, 480531, 459248, 437340, 482954, 469685, 443756, 436563, 473853, 443598, 479217, 471983, 452546, 457705, 438661, 438902, 426676, 454074, 468670, 475651, 449182, 447279	1028	319	13588	1.49167510337509	1.0	0.23366775919030103	26.10901551114293
GOTERM_BP_FAT	GO:0048812~neuron projection morphogenesis	22	1.5438596491228072	0.02478284733186543	471378, 454013, 467237, 428216, 461069, 448692, 451710, 471680, 444757, 463891, 427251, 471983, 482730, 423814, 457705, 480531, 438661, 468670, 436563, 475651, 443598, 447279	1028	176	13588	1.6522373540856032	1.0	0.2972385393168697	36.623604087090335
GOTERM_BP_FAT	GO:0000904~cell morphogenesis involved in differentiation	25	1.7543859649122806	0.0303540851182717	471378, 428216, 467237, 454013, 448692, 461069, 466048, 451710, 463891, 444757, 427251, 482730, 423814, 436563, 466238, 438856, 461229, 471983, 457705, 438902, 438661, 468670, 448546, 475651, 447279	1028	212	13588	1.558714484986418	1.0	0.3321469082532684	42.890583851353504
GOTERM_BP_FAT	GO:0031175~neuron projection development	25	1.7543859649122806	0.04023291460517911	471378, 454013, 428216, 467237, 448692, 461069, 422031, 451710, 471680, 463891, 444757, 427251, 482730, 423814, 480531, 436563, 473853, 443598, 471983, 457705, 438661, 468670, 475651, 449182, 447279	1028	218	13588	1.515814086317067	1.0	0.38990432539143827	52.588674066351395
GOTERM_BP_FAT	GO:0048858~cell projection morphogenesis	22	1.5438596491228072	0.08463448534660842	471378, 454013, 467237, 428216, 461069, 448692, 451710, 471680, 444757, 463891, 427251, 471983, 482730, 423814, 457705, 480531, 438661, 468670, 436563, 475651, 443598, 447279	1028	202	13588	1.4395731401933967	1.0	0.5551621490678784	79.9543984159713
GOTERM_BP_FAT	GO:0048667~cell morphogenesis involved in neuron differentiation	20	1.4035087719298245	0.0942402727020417	471378, 454013, 467237, 428216, 461069, 448692, 451710, 444757, 463891, 427251, 471983, 482730, 423814, 457705, 438902, 438661, 468670, 436563, 475651, 447279	1028	182	13588	1.4525163552400908	1.0	0.5790982440215426	83.4516704422485
GOTERM_BP_FAT	GO:0048666~neuron development	29	2.0350877192982457	0.11415181500628042	471378, 428216, 467237, 454013, 461069, 448692, 422031, 451710, 471680, 444757, 463891, 463328, 427251, 482730, 473592, 423814, 480531, 436563, 473853, 474429, 443598, 471983, 457705, 438902, 438661, 468670, 475651, 449182, 447279	1028	292	13588	1.3127365279036298	1.0	0.6314369367801995	88.95139014673552
GOTERM_BP_FAT	GO:0032990~cell part morphogenesis	22	1.5438596491228072	0.12252769808644562	471378, 454013, 467237, 428216, 461069, 448692, 451710, 471680, 444757, 463891, 427251, 471983, 482730, 423814, 457705, 480531, 438661, 468670, 436563, 475651, 443598, 447279	1028	212	13588	1.371668746788048	1.0	0.6464116245983829	90.70340705033789
GOTERM_BP_FAT	GO:0007411~axon guidance	11	0.7719298245614036	0.20515989207573676	471378, 428216, 454013, 457705, 461069, 448692, 468670, 427251, 471983, 475651, 482730	1028	98	13588	1.4836417057095213	1.0	0.7837308545750613	98.4594205995441
GOTERM_BP_FAT	GO:0007409~axonogenesis	16	1.1228070175438596	0.25018478562643587	471378, 454013, 467237, 428216, 448692, 461069, 451710, 444757, 427251, 471983, 482730, 423814, 457705, 468670, 436563, 475651	1028	163	13588	1.297462462104032	1.0	0.8396316997243735	99.46615170743108
GOTERM_BP_FAT	GO:0030182~neuron differentiation	35	2.456140350877193	0.25626566904232	471378, 428216, 467237, 454013, 461069, 448692, 422031, 451710, 471680, 444757, 463328, 463891, 427251, 482730, 473592, 423814, 433170, 480531, 436563, 473853, 474429, 443598, 452549, 451829, 471983, 452546, 457705, 438661, 438902, 464474, 468670, 432662, 449182, 475651, 447279	1028	399	13588	1.1594648098846336	1.0	0.845487947706921	99.53958765949315
Annotation Cluster 104	Enrichment Score: 1.3086430172173464
Category	Term	Count	%	PValue	Genes	List Total	Pop Hits	Pop Total	Fold Enrichment	Bonferroni	Benjamini	FDR
GOTERM_BP_FAT	GO:0042391~regulation of membrane potential	18	1.263157894736842	0.0080148747206918	433766, 428216, 451829, 463310, 469270, 446539, 461229, 459776, 477012, 473592, 473492, 448336, 437530, 426938, 469868, 421054, 428923, 436563	1028	119	13588	1.999346041918713	0.9999999999959883	0.15214261013765573	13.605765756566356
GOTERM_BP_FAT	GO:0001508~regulation of action potential	9	0.631578947368421	0.04860815856739921	433766, 451829, 437530, 426938, 469868, 461229, 459776, 473492, 473592	1028	54	13588	2.2029831387808043	1.0	0.43683414207394555	59.569972375953654
GOTERM_BP_FAT	GO:0019228~regulation of action potential in neuron	8	0.5614035087719298	0.050374036499926826	433766, 451829, 437530, 426938, 469868, 461229, 459776, 473492	1028	45	13588	2.349848681366191	1.0	0.4419036060062491	60.91226791939206
GOTERM_BP_FAT	GO:0008366~axon ensheathment	7	0.4912280701754386	0.07055961542874208	433766, 437530, 426938, 469868, 461229, 459776, 473492	1028	39	13588	2.3724433802254814	1.0	0.5190300888311707	73.54802637421514
GOTERM_BP_FAT	GO:0007272~ensheathment of neurons	7	0.4912280701754386	0.07055961542874208	433766, 437530, 426938, 469868, 461229, 459776, 473492	1028	39	13588	2.3724433802254814	1.0	0.5190300888311707	73.54802637421514
GOTERM_BP_FAT	GO:0042552~myelination	6	0.42105263157894735	0.14395170950292568	433766, 437530, 469868, 461229, 459776, 473492	1028	37	13588	2.1434430539488907	1.0	0.68980669153567	94.06770001844215
Annotation Cluster 105	Enrichment Score: 1.3063809312318806
Category	Term	Count	%	PValue	Genes	List Total	Pop Hits	Pop Total	Fold Enrichment	Bonferroni	Benjamini	FDR
UP_SEQ_FEATURE	metal ion-binding site:Calcium	12	0.8421052631578947	0.007833341255276148	449807, 429214, 433613, 476439, 428853, 437315, 469194, 448999, 472604, 460390, 473700, 462178	1271	61	16021	2.479679096103494	0.9999999999993834	0.5962332353633684	13.443523406660407
INTERPRO	IPR017849:Alkaline phosphatase-like, alpha/beta/alpha	6	0.42105263157894735	0.03689324143140721	449807, 428853, 464805, 469194, 482583, 473700	1293	26	17763	3.1702659289666246	1.0	0.7053708009939212	47.29965061801167
COG_ONTOLOGY	Inorganic ion transport and metabolism	6	0.42105263157894735	0.04763334265795808	449807, 428853, 456460, 444669, 456112, 473700	139	30	2040	2.9352517985611515	0.7322602091971981	0.35547815755938195	33.25844973391692
INTERPRO	IPR000917:Sulfatase	4	0.2807017543859649	0.06338644176546598	449807, 428853, 469194, 473700	1293	13	17763	4.227021238622167	1.0	0.8059748395670681	67.23637175269714
UP_SEQ_FEATURE	metal ion-binding site:Calcium; via 3-oxoalanine	4	0.2807017543859649	0.06368064505746396	449807, 428853, 469194, 473700	1271	12	16021	4.201678468397587	1.0	0.9774954143974681	70.11914139384615
GOTERM_MF_FAT	GO:0008484~sulfuric ester hydrolase activity	4	0.2807017543859649	0.07223488644872181	449807, 428853, 469194, 473700	1021	13	13288	4.004520455059143	1.0	0.5844633269806991	69.85447872024582
KEGG_PATHWAY	mmu00531:Glycosaminoglycan degradation	5	0.3508771929824561	0.1785573534013568	449807, 428853, 437544, 469868, 473700	558	23	5738	2.2354682873616953	0.9999999999999997	0.47045672551843454	91.15224211572036
Annotation Cluster 106	Enrichment Score: 1.3019893834575804
Category	Term	Count	%	PValue	Genes	List Total	Pop Hits	Pop Total	Fold Enrichment	Bonferroni	Benjamini	FDR
GOTERM_BP_FAT	GO:0046847~filopodium assembly	4	0.2807017543859649	0.03455711644294118	482954, 454074, 469685, 452546	1028	10	13588	5.28715953307393	1.0	0.3566665433677111	47.22589367496705
GOTERM_BP_FAT	GO:0030035~microspike assembly	4	0.2807017543859649	0.04490679930370329	482954, 454074, 469685, 452546	1028	11	13588	4.806508666430846	1.0	0.41551774288711474	56.61381966158891
GOTERM_BP_FAT	GO:0030031~cell projection assembly	10	0.7017543859649122	0.08001699747586558	479217, 460048, 437340, 451710, 482954, 426676, 454074, 469685, 443756, 452546	1028	70	13588	1.888271261812118	1.0	0.5464291123122895	78.03486083386548
Annotation Cluster 107	Enrichment Score: 1.2884660686954803
Category	Term	Count	%	PValue	Genes	List Total	Pop Hits	Pop Total	Fold Enrichment	Bonferroni	Benjamini	FDR
GOTERM_MF_FAT	GO:0031418~L-ascorbic acid binding	6	0.42105263157894735	0.01548038805317267	450559, 460203, 458527, 466914, 440217, 456467	1021	20	13288	3.904407443682664	0.9999999653236481	0.26415505502652303	22.082587925369346
SP_PIR_KEYWORDS	dioxygenase	11	0.7719298245614036	0.03363492657108694	460203, 458527, 458128, 466914, 431814, 422367, 455065, 440217, 440198, 459828, 456467	1310	71	17854	2.1115363939361362	0.9999999935014706	0.1852790958425361	39.31144546502799
GOTERM_MF_FAT	GO:0016702~oxidoreductase activity, acting on single donors with incorporation of molecular oxygen, incorporation of two atoms of oxygen	11	0.7719298245614036	0.03382780171397668	460203, 458527, 458128, 466914, 431814, 422367, 455065, 440217, 440198, 459828, 456467	1021	68	13288	2.1053177392406517	1.0	0.39660654483477265	42.32721889681422
GOTERM_MF_FAT	GO:0016701~oxidoreductase activity, acting on single donors with incorporation of molecular oxygen	11	0.7719298245614036	0.03695051195999062	460203, 458527, 458128, 466914, 431814, 422367, 455065, 440217, 440198, 459828, 456467	1021	69	13288	2.074805887947309	1.0	0.41629114344372053	45.23725178018195
SP_PIR_KEYWORDS	vitamin c	5	0.3508771929824561	0.038444722925002894	450559, 460203, 458527, 440217, 456467	1310	18	17854	3.7858354537743852	0.9999999995842667	0.19781669167104865	43.574477778149436
UP_SEQ_FEATURE	binding site:2-oxoglutarate	4	0.2807017543859649	0.09372456306840601	460203, 466914, 440198, 456467	1271	14	16021	3.601438687197932	1.0	0.9902379114750639	83.58012462603689
GOTERM_MF_FAT	GO:0016706~oxidoreductase activity, acting on paired donors, with incorporation or reduction of molecular oxygen, 2-oxoglutarate as one donor, and incorporation of one atom each of oxygen into both donors	4	0.2807017543859649	0.40792544510478723	460203, 466914, 440217, 440198	1021	30	13288	1.735292197192295	1.0	0.9697218192359438	99.97711664691926
Annotation Cluster 108	Enrichment Score: 1.2759839316945474
Category	Term	Count	%	PValue	Genes	List Total	Pop Hits	Pop Total	Fold Enrichment	Bonferroni	Benjamini	FDR
GOTERM_CC_FAT	GO:0019867~outer membrane	14	0.9824561403508772	0.02013284039935347	480770, 458287, 457213, 443504, 476783, 443516, 423223, 440371, 477012, 462175, 470662, 454870, 455934, 482617	965	90	12504	2.0156131260794474	0.9998752893652884	0.14357765261606392	25.00875347557987
GOTERM_CC_FAT	GO:0031968~organelle outer membrane	13	0.9122807017543859	0.03435571173803466	480770, 458287, 457213, 443504, 476783, 423223, 440371, 477012, 462175, 470662, 454870, 455934, 482617	965	87	12504	1.9361800964802576	0.999999805378061	0.21158151718965934	39.02471237321191
GOTERM_CC_FAT	GO:0005741~mitochondrial outer membrane	11	0.7719298245614036	0.08677242268152166	462175, 457213, 458287, 470662, 443504, 476783, 454870, 423223, 440371, 455934, 477012	965	80	12504	1.781658031088083	1.0	0.4061000040765975	72.31979784181068
SP_PIR_KEYWORDS	mitochondrion outer membrane	9	0.631578947368421	0.13115309668055425	462175, 476212, 470662, 443504, 476783, 454870, 423223, 440371, 455934	1310	69	17854	1.7776966478592764	1.0	0.44892165486565505	87.15435000223685
Annotation Cluster 109	Enrichment Score: 1.251951990014007
Category	Term	Count	%	PValue	Genes	List Total	Pop Hits	Pop Total	Fold Enrichment	Bonferroni	Benjamini	FDR
GOTERM_MF_FAT	GO:0017127~cholesterol transporter activity	4	0.2807017543859649	0.026672352858448867	438112, 426771, 428319, 423912	1021	9	13288	5.784307323974318	0.9999999999998817	0.35449388351886757	35.10336400016132
GOTERM_MF_FAT	GO:0015248~sterol transporter activity	4	0.2807017543859649	0.026672352858448867	438112, 426771, 428319, 423912	1021	9	13288	5.784307323974318	0.9999999999998817	0.35449388351886757	35.10336400016132
GOTERM_MF_FAT	GO:0005319~lipid transporter activity	6	0.42105263157894735	0.24661607076280598	438112, 426771, 427499, 428319, 423912, 454338	1021	44	13288	1.7747306562193927	1.0	0.8869912914931716	98.92087782917581
Annotation Cluster 110	Enrichment Score: 1.2462042078213948
Category	Term	Count	%	PValue	Genes	List Total	Pop Hits	Pop Total	Fold Enrichment	Bonferroni	Benjamini	FDR
INTERPRO	IPR002035:von Willebrand factor, type A	12	0.8421052631578947	0.05390398463536625	427604, 466238, 445400, 480550, 458204, 460552, 474177, 452817, 449744, 481879, 449858, 478455	1293	88	17763	1.873338958025733	1.0	0.7790802389727824	61.101056803630385
SMART	SM00327:VWA	12	0.8421052631578947	0.055323189592981006	427604, 466238, 445400, 480550, 458204, 460552, 474177, 452817, 449744, 481879, 449858, 478455	669	88	9131	1.8611903791275988	0.9999999741798266	0.68801722951923	53.38259639972808
UP_SEQ_FEATURE	domain:VWFA	9	0.631578947368421	0.061215203249501714	466238, 445400, 458204, 460552, 474177, 452817, 449744, 466816, 449858	1271	54	16021	2.100839234198794	1.0	0.9768050372833271	68.6412229390849
Annotation Cluster 111	Enrichment Score: 1.2444968536044356
Category	Term	Count	%	PValue	Genes	List Total	Pop Hits	Pop Total	Fold Enrichment	Bonferroni	Benjamini	FDR
GOTERM_MF_FAT	GO:0043168~anion binding	14	0.9824561403508772	0.002317242232849004	433613, 475356, 462697, 467812, 474340, 458936, 465052, 464659, 429480, 435292, 475270, 482954, 475882, 473790	1021	70	13288	2.6029382957884426	0.9222490293652212	0.08430998918315558	3.6423733519259205
SP_PIR_KEYWORDS	chloride	13	0.9122807017543859	0.003606225701152576	464659, 429480, 433613, 435292, 475270, 473790, 475882, 482954, 462697, 475356, 474340, 465052, 458936	1310	68	17854	2.60554557700943	0.863389550590928	0.04327189609854942	5.136876751399521
GOTERM_MF_FAT	GO:0031404~chloride ion binding	13	0.9122807017543859	0.00518008234466321	464659, 429480, 433613, 435292, 475270, 473790, 475882, 482954, 462697, 475356, 474340, 465052, 458936	1021	68	13288	2.4881027827389524	0.9967140306233518	0.14686368077695133	7.970643241522868
GOTERM_MF_FAT	GO:0005253~anion channel activity	12	0.8421052631578947	0.015403811262588569	464659, 429480, 435292, 482954, 473790, 475882, 475356, 474340, 423223, 478455, 465052, 473351	1021	69	13288	2.2634246050334283	0.9999999622233434	0.26710724652367457	21.98560350812152
GOTERM_MF_FAT	GO:0005254~chloride channel activity	11	0.7719298245614036	0.023175602513376	464659, 429480, 435292, 482954, 473790, 475882, 475356, 474340, 478455, 465052, 473351	1021	64	13288	2.236900097943193	0.9999999999938629	0.3237291410293238	31.27243496062335
GOTERM_MF_FAT	GO:0008509~anion transmembrane transporter activity	16	1.1228070175438596	0.07313205506179915	459473, 475356, 443516, 474340, 434852, 423223, 465052, 478455, 464659, 429480, 426771, 435292, 473790, 482954, 475882, 473351	1021	130	13288	1.6018081820236572	1.0	0.5852805659409865	70.31734400785172
SP_PIR_KEYWORDS	chloride channel	7	0.4912280701754386	0.15743404807791583	429480, 482954, 473790, 475882, 475356, 474340, 465052	1310	50	17854	1.90806106870229	1.0	0.49790429117043233	91.79569389726795
GOTERM_CC_FAT	GO:0034707~chloride channel complex	7	0.4912280701754386	0.18511865383580356	429480, 482954, 473790, 475882, 475356, 474340, 465052	965	50	12504	1.8140518134715027	1.0	0.6180958237114604	94.48009437820595
GOTERM_CC_FAT	GO:0034702~ion channel complex	11	0.7719298245614036	0.7853667100276125	429480, 451829, 456099, 433055, 482954, 473790, 475882, 475356, 461668, 474340, 465052	965	158	12504	0.9021053321964977	1.0	0.9821297416348572	99.99999996507715
GOTERM_MF_FAT	GO:0005244~voltage-gated ion channel activity	11	0.7719298245614036	0.8889813224181904	464659, 444084, 451829, 456099, 433055, 435292, 475356, 461668, 423223, 445849, 465052	1021	179	13288	0.7997855098791304	1.0	0.9999806397686776	99.99999999999994
GOTERM_MF_FAT	GO:0022832~voltage-gated channel activity	11	0.7719298245614036	0.8889813224181904	464659, 444084, 451829, 456099, 433055, 435292, 475356, 461668, 423223, 445849, 465052	1021	179	13288	0.7997855098791304	1.0	0.9999806397686776	99.99999999999994
Annotation Cluster 112	Enrichment Score: 1.2395478947493193
Category	Term	Count	%	PValue	Genes	List Total	Pop Hits	Pop Total	Fold Enrichment	Bonferroni	Benjamini	FDR
PIR_SUPERFAMILY	PIRSF037169:small GTPase, Rho type	5	0.3508771929824561	0.04934277287707915	422219, 479831, 459827, 452546, 455396	733	16	8136	3.4686221009549794	0.9999999999999996	0.9803576351828239	53.37153796695524
INTERPRO	IPR003578:Ras small GTPase, Rho type	5	0.3508771929824561	0.06175357515904012	422219, 479831, 459827, 452546, 455396	1293	21	17763	3.270909291790962	1.0	0.8105430437218205	66.2493362174637
SMART	SM00174:RHO	5	0.3508771929824561	0.06272933138281445	422219, 479831, 459827, 452546, 455396	669	21	9131	3.249697487365649	0.9999999976955725	0.6896044591026358	58.0521613279925
Annotation Cluster 113	Enrichment Score: 1.2387989472619312
Category	Term	Count	%	PValue	Genes	List Total	Pop Hits	Pop Total	Fold Enrichment	Bonferroni	Benjamini	FDR
GOTERM_MF_FAT	GO:0043167~ion binding	344	24.140350877192983	0.002029152208691002	461237, 445564, 475690, 436772, 481538, 454190, 462923, 440643, 481089, 471680, 463891, 444025, 434740, 440371, 478511, 459597, 441127, 476124, 469868, 424690, 472604, 464349, 437315, 453179, 472418, 425465, 448538, 455065, 471073, 459828, 475909, 426048, 452967, 474160, 439040, 453286, 440518, 428974, 426264, 474961, 462736, 459473, 461964, 456702, 477912, 448179, 479626, 475563, 472132, 442408,…	1021	3934	13288	1.138041146099675	0.8931539551397515	0.08241869666389046	3.196405421697468
SP_PIR_KEYWORDS	metal-binding	232	16.280701754385966	0.00369498056649157	445564, 481538, 462923, 454190, 440643, 481089, 463891, 471680, 440371, 434740, 459597, 441127, 476124, 472604, 437315, 448538, 455065, 471073, 459828, 475909, 426048, 452967, 474160, 428974, 456702, 477912, 448179, 479626, 472132, 475563, 442408, 441910, 449680, 482312, 453559, 455553, 433235, 442181, 464225, 460094, 425092, 474429, 436124, 421577, 455396, 481961, 433766, 451829, 467214, 433613,…	1310	2682	17854	1.178944731913634	0.8699329187720981	0.04337270232902046	5.260147078670718
GOTERM_MF_FAT	GO:0043169~cation binding	334	23.43859649122807	0.0072810933684307666	461237, 445564, 475690, 436772, 481538, 454190, 462923, 440643, 481089, 471680, 463891, 444025, 434740, 440371, 478511, 459597, 441127, 476124, 469868, 424690, 472604, 464349, 437315, 453179, 472418, 425465, 448538, 455065, 471073, 459828, 475909, 426048, 452967, 474160, 439040, 453286, 440518, 428974, 426264, 474961, 462736, 459473, 461964, 456702, 477912, 448179, 479626, 475563, 472132, 442408,…	1021	3885	13288	1.1188949688459973	0.999679558435121	0.17064905240543604	11.030414287958322
GOTERM_MF_FAT	GO:0046872~metal ion binding	328	23.017543859649123	0.013564151557618542	445564, 475690, 436772, 481538, 454190, 462923, 440643, 481089, 471680, 463891, 444025, 434740, 440371, 478511, 459597, 441127, 476124, 424690, 472604, 464349, 437315, 453179, 472418, 425465, 448538, 455065, 471073, 459828, 475909, 426048, 452967, 474160, 439040, 453286, 440518, 428974, 426264, 474961, 462736, 459473, 461964, 456702, 477912, 448179, 479626, 475563, 472132, 442408, 449680, 452561,…	1021	3850	13288	1.108784105218973	0.9999997050147799	0.2511079233986765	19.62137680722993
GOTERM_MF_FAT	GO:0046914~transition metal ion binding	209	14.666666666666666	0.2797011659592983	445564, 481538, 436772, 462923, 454190, 481089, 463891, 471680, 440371, 434740, 459597, 441127, 476124, 453179, 448538, 455065, 471073, 459828, 426048, 475909, 439040, 428974, 456702, 477912, 479626, 472132, 475563, 442408, 441910, 452561, 449680, 482312, 453559, 455553, 433235, 442181, 464225, 460094, 425092, 474429, 436124, 421577, 433766, 481961, 467214, 466059, 444874, 449163, 454806, 448561,…	1021	2608	13288	1.0429718248078692	1.0	0.9129016142830432	99.47381232758013
SP_PIR_KEYWORDS	zinc	134	9.403508771929825	0.7026475259306835	459003, 481538, 480733, 472686, 462923, 454190, 468734, 481089, 471680, 434740, 459597, 441127, 433055, 476124, 456152, 480674, 479834, 437453, 448538, 468623, 472099, 459828, 433991, 426048, 440843, 456943, 428974, 426399, 483260, 456702, 477912, 428920, 460219, 425104, 479626, 475563, 446079, 470012, 442408, 441910, 435551, 427674, 455553, 475992, 423761, 453559, 442181, 460094, 464225, 425092,…	1310	1886	17854	0.9683388244436708	1.0	0.9572434199657135	99.99999795187439
SP_PIR_KEYWORDS	zinc-finger	80	5.614035087719298	0.8692974798807377	455482, 471397, 459003, 445417, 465387, 481538, 447992, 470442, 471680, 434740, 456152, 468683, 480674, 448160, 426077, 478103, 445073, 479834, 464566, 472099, 459828, 433991, 440843, 470165, 428974, 471124, 469200, 441885, 483260, 426471, 457193, 456702, 465184, 461517, 468141, 460219, 457879, 441475, 479445, 477970, 470568, 433327, 479626, 442408, 422697, 427674, 435551, 475992, 453559, 455553,…	1310	1204	17854	0.9055819025639725	1.0	0.9918682832310151	99.9999999999874
GOTERM_MF_FAT	GO:0008270~zinc ion binding	142	9.964912280701753	0.9716104687396936	459003, 436772, 481538, 480733, 472686, 457913, 462923, 454190, 468734, 481089, 471680, 434740, 459597, 441127, 433055, 476124, 456152, 480674, 453179, 479834, 437453, 448538, 468623, 472099, 459828, 433991, 426048, 440843, 456943, 428974, 426399, 483260, 456702, 477912, 428920, 460219, 425104, 479626, 475563, 446079, 470012, 442408, 441910, 435551, 427674, 455553, 475992, 423761, 453559, 442181,…	1021	2105	13288	0.8779506840901634	1.0	0.9999999509459705	100.0
Annotation Cluster 114	Enrichment Score: 1.2286315965032364
Category	Term	Count	%	PValue	Genes	List Total	Pop Hits	Pop Total	Fold Enrichment	Bonferroni	Benjamini	FDR
INTERPRO	IPR003659:Plexin/semaphorin/integrin	10	0.7017543859649122	0.005259248163388665	454013, 471997, 480550, 450023, 437643, 430105, 455815, 453598, 449858, 470829	1293	46	17763	2.9864823968526175	0.9999429226822812	0.3132683558926853	8.593508925617655
SMART	SM00423:PSI	10	0.7017543859649122	0.005400172042512967	454013, 471997, 480550, 450023, 437643, 430105, 455815, 453598, 449858, 470829	669	46	9131	2.9671150971599403	0.8103064385241666	0.2828491490246068	7.003899475215425
INTERPRO	IPR001627:Semaphorin/CD100 antigen	7	0.4912280701754386	0.022370951598039295	454013, 471997, 450023, 430105, 455815, 453598, 470829	1293	31	17763	3.102088167053364	1.0	0.5676334901598712	31.99085111577099
SMART	SM00630:Sema	7	0.4912280701754386	0.022845608189078253	454013, 471997, 450023, 430105, 455815, 453598, 470829	669	31	9131	3.0819711654370994	0.9991707245520848	0.5453960542905587	26.64897147460772
INTERPRO	IPR002165:Plexin	6	0.42105263157894735	0.06304294511359498	471997, 437643, 430105, 455815, 453598, 470829	1293	30	17763	2.747563805104408	1.0	0.808510530424859	67.03101942833204
UP_SEQ_FEATURE	domain:Sema	6	0.42105263157894735	0.06630803415793372	454013, 471997, 450023, 430105, 453598, 470829	1271	28	16021	2.7010790153984487	1.0	0.9783432671754914	71.62152978745814
INTERPRO	IPR013548:Plexin cytoplasmic region	3	0.21052631578947367	0.1353864862153181	430105, 455815, 453598	1293	9	17763	4.5792730085073465	1.0	0.9306729076027993	91.61598889237132
PIR_SUPERFAMILY	PIRSF005526:semaphorin	3	0.21052631578947367	0.36310690440876836	471997, 450023, 470829	733	14	8136	2.3784837263691285	1.0	0.9999994048045013	99.88888620056645
INTERPRO	IPR002909:Cell surface receptor IPT/TIG	4	0.2807017543859649	0.4145293734188906	422697, 430105, 455815, 453598	1293	32	17763	1.7172273781902552	1.0	0.9977250320544145	99.98907795000015
SMART	SM00429:IPT	4	0.2807017543859649	0.4183095819188406	422697, 430105, 455815, 453598	669	32	9131	1.7060911808669657	1.0	0.9195620759530964	99.93009390205413
Annotation Cluster 115	Enrichment Score: 1.2200337198523459
Category	Term	Count	%	PValue	Genes	List Total	Pop Hits	Pop Total	Fold Enrichment	Bonferroni	Benjamini	FDR
GOTERM_BP_FAT	GO:0048070~regulation of pigmentation during development	4	0.2807017543859649	0.04490679930370329	429809, 435705, 424548, 473592	1028	11	13588	4.806508666430846	1.0	0.41551774288711474	56.61381966158891
GOTERM_BP_FAT	GO:0045634~regulation of melanocyte differentiation	3	0.21052631578947367	0.0697900274485788	429809, 424548, 473592	1028	6	13588	6.608949416342413	1.0	0.5161101650107479	73.14712627232043
GOTERM_BP_FAT	GO:0050932~regulation of pigment cell differentiation	3	0.21052631578947367	0.0697900274485788	429809, 424548, 473592	1028	6	13588	6.608949416342413	1.0	0.5161101650107479	73.14712627232043
Annotation Cluster 116	Enrichment Score: 1.2178660660758402
Category	Term	Count	%	PValue	Genes	List Total	Pop Hits	Pop Total	Fold Enrichment	Bonferroni	Benjamini	FDR
KEGG_PATHWAY	mmu00650:Butanoate metabolism	9	0.631578947368421	0.02301683830813957	432414, 452349, 462798, 432549, 436887, 441799, 426579, 474311, 450579	558	37	5738	2.5013077593722755	0.9852238514808883	0.16743968394397657	24.955473784006
KEGG_PATHWAY	mmu00072:Synthesis and degradation of ketone bodies	4	0.2807017543859649	0.06507697026698092	452349, 441799, 474311, 450579	558	10	5738	4.113261648745519	0.999994866302686	0.3086308322970379	56.37865068973511
KEGG_PATHWAY	mmu00900:Terpenoid backbone biosynthesis	4	0.2807017543859649	0.148227508671387	452349, 441799, 474311, 450579	558	14	5738	2.938044034818228	0.9999999999997553	0.434129406047135	86.16534798758777
Annotation Cluster 117	Enrichment Score: 1.2151816286902501
Category	Term	Count	%	PValue	Genes	List Total	Pop Hits	Pop Total	Fold Enrichment	Bonferroni	Benjamini	FDR
INTERPRO	IPR001134:Netrin domain	6	0.42105263157894735	0.012467548359846651	467410, 472151, 449939, 463328, 463087, 449610	1293	20	17763	4.121345707656612	0.9999999999198876	0.42507406564887995	19.247523967294455
SP_PIR_KEYWORDS	metalloproteinase inhibitor	3	0.21052631578947367	0.015328150943866685	472151, 449939, 449610	1310	3	17854	13.629007633587786	0.999798799705678	0.11448750340387348	20.186474434736766
UP_SEQ_FEATURE	domain:NTR	6	0.42105263157894735	0.017620751177257143	467410, 472151, 449939, 463328, 463087, 449610	1271	20	16021	3.7815106215578287	1.0	0.779803117884991	27.84626312876527
INTERPRO	IPR001820:Proteinase inhibitor I35, tissue inhibitor of metalloproteinase	3	0.21052631578947367	0.02873170702550611	472151, 449939, 449610	1293	4	17763	10.30336426914153	1.0	0.6461349515950034	39.14992858594684
SMART	SM00206:NTR	3	0.21052631578947367	0.029033389301509983	472151, 449939, 449610	669	4	9131	10.236547085201794	0.999882044334742	0.5952639578871874	32.63886150117534
UP_SEQ_FEATURE	metal ion-binding site:Zinc; via amide nitrogen and carbonyl oxygen; shared with metalloproteinase partner	3	0.21052631578947367	0.03381754617224809	472151, 449939, 449610	1271	4	16021	9.45377655389457	1.0	0.9145466760609753	46.82454189078127
UP_SEQ_FEATURE	region of interest:Involved in metalloproteinase-binding	3	0.21052631578947367	0.03381754617224809	472151, 449939, 449610	1271	4	16021	9.45377655389457	1.0	0.9145466760609753	46.82454189078127
PIR_SUPERFAMILY	PIRSF001636:metalloproteinase inhibitor	3	0.21052631578947367	0.042898316599397454	472151, 449939, 449610	733	4	8136	8.32469304229195	0.999999999999951	0.9874533355504471	48.371316273080744
BIOCARTA	m_reckPathway:Inhibition of Matrix Metalloproteinases	4	0.2807017543859649	0.1061914321786595	472151, 449939, 449610, 426399	157	9	1171	3.3149327671620665	0.9999999999812158	0.9979181557470154	76.04632289801869
SP_PIR_KEYWORDS	metalloprotease inhibitor	3	0.21052631578947367	0.11194958226587103	472151, 449939, 449610	1310	8	17854	5.11087786259542	1.0	0.4099618639434237	82.32558187915768
GOTERM_MF_FAT	GO:0008191~metalloendopeptidase inhibitor activity	3	0.21052631578947367	0.12100140836576688	472151, 449939, 449610	1021	8	13288	4.88050930460333	1.0	0.7122311832968631	87.28901186905735
GOTERM_MF_FAT	GO:0048551~metalloenzyme inhibitor activity	3	0.21052631578947367	0.12100140836576688	472151, 449939, 449610	1021	8	13288	4.88050930460333	1.0	0.7122311832968631	87.28901186905735
SP_PIR_KEYWORDS	metalloenzyme inhibitor	3	0.21052631578947367	0.13718494359527078	472151, 449939, 449610	1310	9	17854	4.543002544529263	1.0	0.4598616572052645	88.39641179313524
GOTERM_MF_FAT	GO:0010576~metalloenzyme regulator activity	3	0.21052631578947367	0.14795256708544668	472151, 449939, 449610	1021	9	13288	4.338230492980737	1.0	0.7755127714097427	92.27536858157582
INTERPRO	IPR018933:Netrin module, non-TIMP type	3	0.21052631578947367	0.271050880881322	467410, 463328, 463087	1293	14	17763	2.9438183626118657	1.0	0.9869565598342868	99.54252156082129
SMART	SM00643:C345C	3	0.21052631578947367	0.27330181097385	467410, 463328, 463087	669	14	9131	2.924727738629084	1.0	0.8536455540493221	98.61721025077044
Annotation Cluster 118	Enrichment Score: 1.2105573944544556
Category	Term	Count	%	PValue	Genes	List Total	Pop Hits	Pop Total	Fold Enrichment	Bonferroni	Benjamini	FDR
GOTERM_BP_FAT	GO:0009617~response to bacterium	19	1.3333333333333335	0.04979808161983108	427284, 441332, 479217, 436302, 480861, 480153, 424230, 462014, 474285, 470876, 454635, 469996, 447949, 446030, 427016, 480835, 432978, 454870, 450491	1028	157	13588	1.599618330070138	1.0	0.4403247586746599	60.47916576105483
GOTERM_BP_FAT	GO:0032496~response to lipopolysaccharide	7	0.4912280701754386	0.06357906770019875	454635, 441332, 447949, 446030, 480835, 432978, 470876	1028	38	13588	2.4348761007577306	1.0	0.4934082707648477	69.69489022428601
GOTERM_BP_FAT	GO:0002237~response to molecule of bacterial origin	8	0.5614035087719298	0.07375662718602125	454635, 441332, 447949, 446030, 480835, 432978, 450491, 470876	1028	49	13588	2.158024299213849	1.0	0.5256582731621493	75.15368183359979
Annotation Cluster 119	Enrichment Score: 1.20988722877502
Category	Term	Count	%	PValue	Genes	List Total	Pop Hits	Pop Total	Fold Enrichment	Bonferroni	Benjamini	FDR
GOTERM_BP_FAT	GO:0051258~protein polymerization	8	0.5614035087719298	0.028605230406426433	441405, 452549, 480531, 442048, 459470, 427303, 473862, 438270	1028	40	13588	2.643579766536965	1.0	0.3204287413274426	40.98933761687113
GOTERM_BP_FAT	GO:0008154~actin polymerization or depolymerization	4	0.2807017543859649	0.06957842969239177	479217, 480531, 427303, 438270	1028	13	13588	4.067045794672254	1.0	0.516086556216276	73.03589676608557
GOTERM_BP_FAT	GO:0030041~actin filament polymerization	3	0.21052631578947367	0.11787405946821243	480531, 427303, 438270	1028	8	13588	4.956712062256809	1.0	0.637553563110123	89.76535643989784
Annotation Cluster 120	Enrichment Score: 1.2028345194002696
Category	Term	Count	%	PValue	Genes	List Total	Pop Hits	Pop Total	Fold Enrichment	Bonferroni	Benjamini	FDR
SP_PIR_KEYWORDS	coated pit	7	0.4912280701754386	0.019883881804595292	448692, 439003, 428481, 425803, 448546, 449182, 448659	1310	30	17854	3.1801017811704835	0.9999843714116854	0.13227204997976783	25.41039317196815
GOTERM_CC_FAT	GO:0005905~coated pit	7	0.4912280701754386	0.03320819009003779	448692, 439003, 428481, 425803, 448546, 449182, 448659	965	32	12504	2.834455958549223	0.9999996710199989	0.21397163640854633	37.991310819467195
SP_PIR_KEYWORDS	Endocytosis	9	0.631578947368421	0.3730354132741147	469065, 448692, 459349, 439003, 474309, 428481, 479030, 449182, 459597	1310	93	17854	1.3189362226052697	1.0	0.7604819054663716	99.89026106853387
Annotation Cluster 121	Enrichment Score: 1.1775747468729612
Category	Term	Count	%	PValue	Genes	List Total	Pop Hits	Pop Total	Fold Enrichment	Bonferroni	Benjamini	FDR
GOTERM_BP_FAT	GO:0009100~glycoprotein metabolic process	19	1.3333333333333335	0.028547678208747353	468677, 448906, 480733, 438856, 463891, 457322, 425598, 471687, 444162, 454829, 433213, 481333, 428998, 437324, 482934, 440354, 470310, 482910, 467254	1028	147	13588	1.708435903544297	1.0	0.32096632159704896	40.925765268785995
INTERPRO	IPR012163:Sialyltransferase	5	0.3508771929824561	0.030884523268306697	457322, 482934, 440354, 471687, 467254	1293	17	17763	4.040535007506483	1.0	0.6524804862713776	41.40777110682612
GOTERM_CC_FAT	GO:0030173~integral to Golgi membrane	7	0.4912280701754386	0.03320819009003779	457322, 482934, 440354, 482848, 434193, 471687, 467254	965	32	12504	2.834455958549223	0.9999996710199989	0.21397163640854633	37.991310819467195
GOTERM_CC_FAT	GO:0031228~intrinsic to Golgi membrane	7	0.4912280701754386	0.03320819009003779	457322, 482934, 440354, 482848, 434193, 471687, 467254	965	32	12504	2.834455958549223	0.9999996710199989	0.21397163640854633	37.991310819467195
PIR_SUPERFAMILY	PIRSF005557:sialyltransferase	5	0.3508771929824561	0.04934277287707915	457322, 482934, 440354, 471687, 467254	733	16	8136	3.4686221009549794	0.9999999999999996	0.9803576351828239	53.37153796695524
INTERPRO	IPR001675:Glycosyl transferase, family 29	5	0.3508771929824561	0.05292517005625759	457322, 482934, 440354, 471687, 467254	1293	20	17763	3.4344547563805103	1.0	0.7777370189052704	60.409579464050545
GOTERM_BP_FAT	GO:0009101~glycoprotein biosynthetic process	15	1.0526315789473684	0.05784692006880539	468677, 480733, 463891, 457322, 471687, 444162, 454829, 433213, 481333, 428998, 437324, 482934, 440354, 470310, 467254	1028	117	13588	1.6946024144467726	1.0	0.4722822365631786	66.14026922713941
PIR_SUPERFAMILY	PIRSF005557:Sialyl_trans	5	0.3508771929824561	0.060093328960568335	457322, 482934, 440354, 471687, 467254	733	17	8136	3.2645855067811578	1.0	0.9805169446937138	60.719335277148815
GOTERM_CC_FAT	GO:0000139~Golgi membrane	17	1.1929824561403508	0.062124287936245456	433751, 474905, 469270, 436005, 480733, 457322, 434193, 482848, 471687, 448659, 420879, 479029, 437324, 482934, 426264, 440354, 467254	965	137	12504	1.6078665708558675	0.9999999999995123	0.3254672735278922	59.65042219315212
GOTERM_MF_FAT	GO:0008373~sialyltransferase activity	5	0.3508771929824561	0.06228490251142288	457322, 482934, 440354, 471687, 467254	1021	20	13288	3.2536728697355537	1.0	0.5486689948040347	64.2465256551643
GOTERM_BP_FAT	GO:0043413~biopolymer glycosylation	12	0.8421052631578947	0.08113531023356803	468677, 454829, 433213, 480733, 481333, 428998, 457322, 482934, 440354, 471687, 470310, 467254	1028	91	13588	1.7430196262881088	1.0	0.5443986193157621	78.51508155378197
GOTERM_BP_FAT	GO:0070085~glycosylation	12	0.8421052631578947	0.08113531023356803	468677, 454829, 433213, 480733, 481333, 428998, 457322, 482934, 440354, 471687, 470310, 467254	1028	91	13588	1.7430196262881088	1.0	0.5443986193157621	78.51508155378197
GOTERM_BP_FAT	GO:0006486~protein amino acid glycosylation	12	0.8421052631578947	0.08113531023356803	468677, 454829, 433213, 480733, 481333, 428998, 457322, 482934, 440354, 471687, 470310, 467254	1028	91	13588	1.7430196262881088	1.0	0.5443986193157621	78.51508155378197
GOTERM_CC_FAT	GO:0031300~intrinsic to organelle membrane	13	0.9122807017543859	0.15353333024297505	425465, 430870, 457322, 435057, 482848, 434193, 471687, 477012, 444854, 482934, 476788, 440354, 467254	965	112	12504	1.5039970392301998	1.0	0.5589538965604331	90.54556096123059
SP_PIR_KEYWORDS	glycosyltransferase	19	1.3333333333333335	0.20883013732689748	468677, 457322, 464706, 434193, 451536, 471687, 444871, 429924, 454829, 433213, 481333, 457796, 482934, 440354, 470310, 467254, 446962, 465583, 447279	1310	199	17854	1.301262035367678	1.0	0.5746116499171514	96.72624942275851
GOTERM_CC_FAT	GO:0031301~integral to organelle membrane	10	0.7017543859649122	0.24645626612247673	430870, 457322, 482934, 435057, 440354, 482848, 434193, 471687, 477012, 467254	965	89	12504	1.4559003318390873	1.0	0.7065933144385276	98.17606053164528
Annotation Cluster 122	Enrichment Score: 1.1670996385703907
Category	Term	Count	%	PValue	Genes	List Total	Pop Hits	Pop Total	Fold Enrichment	Bonferroni	Benjamini	FDR
GOTERM_BP_FAT	GO:0001890~placenta development	13	0.9122807017543859	0.030143361745272722	441332, 429141, 438856, 479450, 445955, 447825, 446160, 475368, 465673, 468521, 464349, 452401, 456467	1028	87	13588	1.9750883313207208	1.0	0.3313252773058971	42.66460460934772
GOTERM_BP_FAT	GO:0001892~embryonic placenta development	10	0.7017543859649122	0.038662644010683075	438856, 479450, 464349, 446160, 447825, 445955, 475368, 468521, 456467, 452401	1028	61	13588	2.166868661095873	1.0	0.38108003208618146	51.158944807255736
GOTERM_BP_FAT	GO:0060711~labyrinthine layer development	5	0.3508771929824561	0.2705315047411698	479450, 446160, 447825, 475368, 456467	1028	35	13588	1.888271261812118	1.0	0.8606251109407277	99.67619753930845
Annotation Cluster 123	Enrichment Score: 1.1652514115018384
Category	Term	Count	%	PValue	Genes	List Total	Pop Hits	Pop Total	Fold Enrichment	Bonferroni	Benjamini	FDR
GOTERM_BP_FAT	GO:0006576~biogenic amine metabolic process	13	0.9122807017543859	0.01654347115912993	429141, 479890, 466914, 422118, 462697, 463891, 460244, 439024, 473674, 464720, 434132, 452401, 447279	1028	80	13588	2.1479085603112837	1.0	0.23307277099249668	26.153080758569626
GOTERM_BP_FAT	GO:0018958~phenol metabolic process	6	0.42105263157894735	0.0719213620474341	462697, 463891, 460244, 434132, 452401, 447279	1028	30	13588	2.643579766536965	1.0	0.5217239275497871	74.2435764868734
GOTERM_BP_FAT	GO:0006584~catecholamine metabolic process	6	0.42105263157894735	0.0719213620474341	462697, 463891, 460244, 434132, 452401, 447279	1028	30	13588	2.643579766536965	1.0	0.5217239275497871	74.2435764868734
GOTERM_BP_FAT	GO:0034311~diol metabolic process	6	0.42105263157894735	0.0719213620474341	462697, 463891, 460244, 434132, 452401, 447279	1028	30	13588	2.643579766536965	1.0	0.5217239275497871	74.2435764868734
GOTERM_BP_FAT	GO:0009712~catechol metabolic process	6	0.42105263157894735	0.0719213620474341	462697, 463891, 460244, 434132, 452401, 447279	1028	30	13588	2.643579766536965	1.0	0.5217239275497871	74.2435764868734
GOTERM_BP_FAT	GO:0042415~norepinephrine metabolic process	3	0.21052631578947367	0.09292275680850957	463891, 460244, 452401	1028	7	13588	5.664813785436354	1.0	0.5776373037882279	83.00869369817903
GOTERM_BP_FAT	GO:0042417~dopamine metabolic process	4	0.2807017543859649	0.16945710437941214	462697, 463891, 434132, 447279	1028	19	13588	2.782715543723121	1.0	0.73494702614018	96.57637808623859
Annotation Cluster 124	Enrichment Score: 1.1630781432251194
Category	Term	Count	%	PValue	Genes	List Total	Pop Hits	Pop Total	Fold Enrichment	Bonferroni	Benjamini	FDR
GOTERM_MF_FAT	GO:0033764~steroid dehydrogenase activity, acting on the CH-OH group of donors, NAD or NADP as acceptor	7	0.4912280701754386	0.00653946854237646	440288, 454773, 437367, 455966, 446160, 479339, 447248	1021	23	13288	3.9609930588084996	0.9992708272932361	0.16153745226716243	9.961421262925285
GOTERM_MF_FAT	GO:0016229~steroid dehydrogenase activity	7	0.4912280701754386	0.0207703705791357	440288, 454773, 437367, 455966, 446160, 479339, 447248	1021	29	13288	3.1414772535377757	0.9999999999079794	0.3111460123032179	28.515366522478157
COG_ONTOLOGY	Cell envelope biogenesis, outer membrane / Carbohydrate transport and metabolism	4	0.2807017543859649	0.06360243850948077	440288, 455966, 446160, 463022	139	14	2040	4.193216855087359	0.8303993940019154	0.25600291618096693	41.983266586144865
KEGG_PATHWAY	mmu00140:Steroid hormone biosynthesis	9	0.631578947368421	0.06512930852377315	440288, 454773, 437367, 467593, 455966, 454018, 479339, 446962, 479000	558	45	5738	2.0566308243727596	0.9999949180593065	0.30129317092695784	56.40874804674378
KEGG_PATHWAY	mmu00150:Androgen and estrogen metabolism	7	0.4912280701754386	0.09452582147626983	440288, 454773, 437367, 467593, 455966, 479339, 446962	558	33	5738	2.181275116758988	0.999999984348042	0.3619360371654615	70.60115302205452
PIR_SUPERFAMILY	PIRSF000126:11beta-hydroxysteroid dehydrogenase	3	0.21052631578947367	0.09503614193794106	454773, 437367, 447248	733	6	8136	5.549795361527967	1.0	0.9931662432469797	77.81305921235733
GOTERM_MF_FAT	GO:0004303~estradiol 17-beta-dehydrogenase activity	3	0.21052631578947367	0.12100140836576688	437367, 479339, 447248	1021	8	13288	4.88050930460333	1.0	0.7122311832968631	87.28901186905735
INTERPRO	IPR002225:3-beta hydroxysteroid dehydrogenase/isomerase	3	0.21052631578947367	0.1353864862153181	440288, 455966, 446160	1293	9	17763	4.5792730085073465	1.0	0.9306729076027993	91.61598889237132
GOTERM_MF_FAT	GO:0003854~3-beta-hydroxy-delta5-steroid dehydrogenase activity	3	0.21052631578947367	0.14795256708544668	440288, 455966, 446160	1021	9	13288	4.338230492980737	1.0	0.7755127714097427	92.27536858157582
PIR_SUPERFAMILY	PIRSF036679:bifunctional 3 beta-hydroxysteroid dehydrogenase/Delta 5-->4-isomerase	3	0.21052631578947367	0.1910091310373734	440288, 455966, 446160	733	9	8136	3.699863574351978	1.0	0.9995895179009521	95.90740605596562
Annotation Cluster 125	Enrichment Score: 1.1603206327252176
Category	Term	Count	%	PValue	Genes	List Total	Pop Hits	Pop Total	Fold Enrichment	Bonferroni	Benjamini	FDR
INTERPRO	IPR016038:Thiolase-like, subgroup	5	0.3508771929824561	0.002608386134608901	482515, 436772, 452349, 448739, 450579	1293	9	17763	7.632121680845579	0.9920902104118196	0.24774922647722897	4.352896835613718
PIR_SUPERFAMILY	PIRSF000429:acetyl-CoA acetyltransferase	3	0.21052631578947367	0.06728714185625971	482515, 452349, 448739	733	5	8136	6.659754433833561	1.0	0.9827090483697682	65.0161231511523
INTERPRO	IPR002155:Thiolase	4	0.2807017543859649	0.07645835750192173	482515, 452349, 448739, 450579	1293	14	17763	3.925091150149155	1.0	0.8452047075127948	74.21417692444311
PIR_SUPERFAMILY	PIRSF000429:Ac-CoA_Ac_transf	4	0.2807017543859649	0.12525837381967714	482515, 452349, 448739, 450579	733	14	8136	3.171311635158838	1.0	0.9971101620641444	86.70528104861306
UP_SEQ_FEATURE	active site:Acyl-thioester intermediate	3	0.21052631578947367	0.18515930320234847	482515, 452349, 450579	1271	10	16021	3.7815106215578287	1.0	0.99951203931907	97.66951854915048
GOTERM_MF_FAT	GO:0016408~C-acyltransferase activity	3	0.21052631578947367	0.35074781026798646	482515, 452349, 450579	1021	16	13288	2.440254652301665	1.0	0.9507018927375138	99.90003482918745
Annotation Cluster 126	Enrichment Score: 1.1543769756835287
Category	Term	Count	%	PValue	Genes	List Total	Pop Hits	Pop Total	Fold Enrichment	Bonferroni	Benjamini	FDR
GOTERM_MF_FAT	GO:0046983~protein dimerization activity	39	2.736842105263158	0.012292677128129367	421660, 471378, 461237, 456108, 478868, 441417, 430511, 454338, 448179, 429413, 454261, 448336, 432978, 476124, 469868, 478047, 427302, 453272, 420843, 479318, 480674, 452401, 427460, 452586, 438856, 462798, 480071, 421151, 475059, 464840, 423205, 449109, 464474, 447111, 443483, 444647, 436133, 447279, 469836	1021	340	13288	1.4928616696433714	0.9999987817700224	0.24264308059193596	17.948275434794247
GOTERM_MF_FAT	GO:0042802~identical protein binding	29	2.0350877192982457	0.1234234221016424	441332, 461237, 428920, 430511, 454338, 448179, 454261, 470012, 455870, 432978, 469868, 438042, 478047, 480674, 427460, 462798, 480071, 464566, 475059, 426938, 464840, 449109, 447111, 443483, 444647, 475651, 436133, 469836, 447279	1021	290	13288	1.3014691478942213	1.0	0.7166813818670759	87.83774451275403
GOTERM_MF_FAT	GO:0042803~protein homodimerization activity	19	1.3333333333333335	0.22689504637450064	427460, 461237, 462798, 430511, 448179, 454338, 454261, 432978, 475059, 464840, 469868, 449109, 478047, 447111, 444647, 436133, 469836, 480674, 447279	1021	193	13288	1.281239057512446	1.0	0.869757691088576	98.36863754555748
Annotation Cluster 127	Enrichment Score: 1.1412770917100115
Category	Term	Count	%	PValue	Genes	List Total	Pop Hits	Pop Total	Fold Enrichment	Bonferroni	Benjamini	FDR
GOTERM_MF_FAT	GO:0005253~anion channel activity	12	0.8421052631578947	0.015403811262588569	464659, 429480, 435292, 482954, 473790, 475882, 475356, 474340, 423223, 478455, 465052, 473351	1021	69	13288	2.2634246050334283	0.9999999622233434	0.26710724652367457	21.98560350812152
GOTERM_MF_FAT	GO:0005254~chloride channel activity	11	0.7719298245614036	0.023175602513376	464659, 429480, 435292, 482954, 473790, 475882, 475356, 474340, 478455, 465052, 473351	1021	64	13288	2.236900097943193	0.9999999999938629	0.3237291410293238	31.27243496062335
GOTERM_MF_FAT	GO:0008308~voltage-gated anion channel activity	5	0.3508771929824561	0.05292399961899134	464659, 435292, 475356, 423223, 465052	1021	19	13288	3.424918810247951	1.0	0.5096878992938962	58.09048423410799
GOTERM_MF_FAT	GO:0008509~anion transmembrane transporter activity	16	1.1228070175438596	0.07313205506179915	459473, 475356, 443516, 474340, 434852, 423223, 465052, 478455, 464659, 429480, 426771, 435292, 473790, 482954, 475882, 473351	1021	130	13288	1.6018081820236572	1.0	0.5852805659409865	70.31734400785172
GOTERM_MF_FAT	GO:0005247~voltage-gated chloride channel activity	4	0.2807017543859649	0.08688095613073255	464659, 435292, 475356, 465052	1021	14	13288	3.7184832796977756	1.0	0.6323736105056206	76.62788267016403
GOTERM_BP_FAT	GO:0006820~anion transport	15	1.0526315789473684	0.1134239845665653	458287, 459473, 481988, 421977, 475356, 434852, 443516, 423223, 465052, 478455, 464659, 435292, 456112, 449991, 473351	1028	130	13588	1.5251421730020953	1.0	0.6298659840924605	88.78524180172509
GOTERM_BP_FAT	GO:0015698~inorganic anion transport	10	0.7017543859649122	0.1738187529717779	464659, 459473, 435292, 481988, 475356, 456112, 443516, 478455, 465052, 473351	1028	83	13588	1.592517931648774	1.0	0.7401749114074503	96.88880903324726
GOTERM_BP_FAT	GO:0006821~chloride transport	7	0.4912280701754386	0.313067141060113	464659, 435292, 481988, 475356, 478455, 465052, 473351	1028	61	13588	1.5168080627671112	1.0	0.8964515686408807	99.89133755440972
Annotation Cluster 128	Enrichment Score: 1.1412474447488157
Category	Term	Count	%	PValue	Genes	List Total	Pop Hits	Pop Total	Fold Enrichment	Bonferroni	Benjamini	FDR
INTERPRO	IPR015153:EF-hand, region 1	4	0.2807017543859649	0.006496716820324688	475428, 453559, 471680, 480634	1293	6	17763	9.158546017014695	0.9999943150689439	0.3226742490574994	10.51191944611487
INTERPRO	IPR015154:EF-hand, region 2	4	0.2807017543859649	0.006496716820324688	475428, 453559, 471680, 480634	1293	6	17763	9.158546017014695	0.9999943150689439	0.3226742490574994	10.51191944611487
INTERPRO	IPR000433:Zinc finger, ZZ-type	5	0.3508771929824561	0.030884523268306697	475428, 453559, 471680, 480634, 479626	1293	17	17763	4.040535007506483	1.0	0.6524804862713776	41.40777110682612
SMART	SM00291:ZnF_ZZ	5	0.3508771929824561	0.031398746824863336	475428, 453559, 471680, 480634, 479626	669	17	9131	4.014332190275213	0.9999442142641122	0.5894932639949866	34.806454038680975
INTERPRO	IPR018159:Spectrin/alpha-actinin	6	0.42105263157894735	0.07919297102957895	463308, 452967, 475428, 471680, 480634, 473853	1293	32	17763	2.5758410672853826	1.0	0.8485385813725755	75.48476762653964
SMART	SM00150:SPEC	6	0.42105263157894735	0.08057705031418441	463308, 452967, 475428, 471680, 480634, 473853	669	32	9131	2.5591367713004485	0.9999999999937019	0.7071609309719761	67.5854367915149
UP_SEQ_FEATURE	zinc finger region:ZZ-type	4	0.2807017543859649	0.09372456306840601	475428, 453559, 471680, 479626	1271	14	16021	3.601438687197932	1.0	0.9902379114750639	83.58012462603689
UP_SEQ_FEATURE	domain:WW	4	0.2807017543859649	0.16685425521198421	480531, 475428, 471680, 472053	1271	18	16021	2.801118978931725	1.0	0.9990342447467762	96.49594008342972
INTERPRO	IPR002017:Spectrin repeat	4	0.2807017543859649	0.2124811185030831	463308, 475428, 471680, 480634	1293	22	17763	2.497785277367644	1.0	0.9749909866306112	98.29275978396005
GOTERM_CC_FAT	GO:0016010~dystrophin-associated glycoprotein complex	3	0.21052631578947367	0.23536451896916857	453559, 471680, 480634	965	12	12504	3.2393782383419687	1.0	0.6946002665911779	97.75709990654956
INTERPRO	IPR001202:WW/Rsp5/WWP	6	0.42105263157894735	0.31225340504749277	480531, 475428, 471680, 436185, 472053, 480634	1293	51	17763	1.616214003002593	1.0	0.9919086637719348	99.83025667601342
SMART	SM00456:WW	6	0.42105263157894735	0.31646984797976374	480531, 475428, 471680, 436185, 472053, 480634	669	51	9131	1.6057328761100853	1.0	0.8711718867562767	99.39172772003731
Annotation Cluster 129	Enrichment Score: 1.1344436191611837
Category	Term	Count	%	PValue	Genes	List Total	Pop Hits	Pop Total	Fold Enrichment	Bonferroni	Benjamini	FDR
GOTERM_BP_FAT	GO:0006096~glycolysis	9	0.631578947368421	0.01600968689764245	457084, 461330, 439291, 429745, 424323, 432584, 437945, 460032, 480749	1028	44	13588	2.7036611248673506	1.0	0.2303665233591542	25.421236022245864
INTERPRO	IPR001557:L-lactate/malate dehydrogenase	3	0.21052631578947367	0.0869028782961921	457084, 424323, 480749	1293	7	17763	5.887636725223731	1.0	0.8686199123505434	78.75718183669625
INTERPRO	IPR015955:Lactate dehydrogenase/glycoside hydrolase, family 4, C-terminal	3	0.21052631578947367	0.11044064205378505	457084, 424323, 480749	1293	8	17763	5.151682134570765	1.0	0.9004371445215685	86.38729026024839
INTERPRO	IPR001236:Lactate/malate dehydrogenase	3	0.21052631578947367	0.11044064205378505	457084, 424323, 480749	1293	8	17763	5.151682134570765	1.0	0.9004371445215685	86.38729026024839
PIR_SUPERFAMILY	PIRSF000102:Lac_mal_DH	3	0.21052631578947367	0.12534501287457678	457084, 424323, 480749	733	7	8136	4.756967452738257	1.0	0.995940569459735	86.72512126092396
Annotation Cluster 130	Enrichment Score: 1.1329604609747803
Category	Term	Count	%	PValue	Genes	List Total	Pop Hits	Pop Total	Fold Enrichment	Bonferroni	Benjamini	FDR
GOTERM_BP_FAT	GO:0060349~bone morphogenesis	7	0.4912280701754386	0.011395025527686245	466048, 437479, 431801, 458602, 453171, 475368, 459776	1028	26	13588	3.558665070338222	0.9999999999999999	0.18843029717198279	18.80221443479111
GOTERM_BP_FAT	GO:0060350~endochondral bone morphogenesis	5	0.3508771929824561	0.05944569581361975	466048, 437479, 458602, 453171, 459776	1028	20	13588	3.304474708171206	1.0	0.4784697132220217	67.16943105176742
GOTERM_BP_FAT	GO:0001958~endochondral ossification	4	0.2807017543859649	0.11536613493627344	437479, 458602, 453171, 459776	1028	16	13588	3.304474708171206	1.0	0.6328004124970009	89.22342697985036
GOTERM_BP_FAT	GO:0051216~cartilage development	8	0.5614035087719298	0.3760487036882985	466048, 437479, 438856, 463891, 458602, 436396, 421054, 453171	1028	78	13588	1.3556819315574178	1.0	0.9323763229578662	99.98107361821542
Annotation Cluster 131	Enrichment Score: 1.1288347813452941
Category	Term	Count	%	PValue	Genes	List Total	Pop Hits	Pop Total	Fold Enrichment	Bonferroni	Benjamini	FDR
GOTERM_BP_FAT	GO:0048568~embryonic organ development	28	1.9649122807017545	0.025541068501131855	474309, 431801, 446160, 468521, 437340, 442181, 464349, 453171, 428986, 452401, 467191, 438856, 443893, 479450, 426947, 445955, 447825, 475368, 439062, 470553, 472099, 428004, 438902, 423205, 466127, 421054, 449182, 456467	1028	241	13588	1.5356894909343364	1.0	0.3027157537743641	37.51316513007191
GOTERM_BP_FAT	GO:0048598~embryonic morphogenesis	35	2.456140350877193	0.1016170858766152	471397, 445564, 473309, 474309, 431801, 432587, 473592, 475563, 478457, 454479, 437340, 442181, 458551, 476374, 453171, 428986, 458130, 467191, 482223, 443893, 479450, 426947, 439062, 475368, 431478, 472099, 428004, 475909, 438902, 423205, 466127, 421054, 480346, 469200, 449182	1028	359	13588	1.2886530895375177	1.0	0.6022847066398148	85.73706961900092
GOTERM_BP_FAT	GO:0048562~embryonic organ morphogenesis	17	1.1929824561403508	0.1582303751776236	467191, 474309, 443893, 431801, 426947, 439062, 475368, 472099, 428004, 438902, 437340, 442181, 466127, 421054, 453171, 449182, 428986	1028	161	13588	1.3956787587306958	1.0	0.7129877588395581	95.63019819705248
Annotation Cluster 132	Enrichment Score: 1.1149601306219545
Category	Term	Count	%	PValue	Genes	List Total	Pop Hits	Pop Total	Fold Enrichment	Bonferroni	Benjamini	FDR
GOTERM_BP_FAT	GO:0032504~multicellular organism reproduction	46	3.2280701754385968	0.00695047725631171	427473, 468677, 483260, 468162, 422994, 461069, 465387, 475517, 469270, 424548, 428714, 478511, 444734, 449858, 468521, 432135, 424097, 477812, 424973, 469868, 440401, 427303, 432000, 448160, 458130, 430233, 425011, 474905, 468554, 437404, 435705, 461937, 461229, 471983, 434193, 465401, 481908, 475909, 473115, 471906, 470662, 426938, 432584, 455944, 426399, 433494	1028	409	13588	1.486609648663819	0.9999999998675269	0.14069464410065136	11.905408014364227
GOTERM_BP_FAT	GO:0048609~reproductive process in a multicellular organism	46	3.2280701754385968	0.00695047725631171	427473, 468677, 483260, 468162, 422994, 461069, 465387, 475517, 469270, 424548, 428714, 478511, 444734, 449858, 468521, 432135, 424097, 477812, 424973, 469868, 440401, 427303, 432000, 448160, 458130, 430233, 425011, 474905, 468554, 437404, 435705, 461937, 461229, 471983, 434193, 465401, 481908, 475909, 473115, 471906, 470662, 426938, 432584, 455944, 426399, 433494	1028	409	13588	1.486609648663819	0.9999999998675269	0.14069464410065136	11.905408014364227
GOTERM_BP_FAT	GO:0007276~gamete generation	33	2.3157894736842106	0.08946365386458634	468162, 422994, 461069, 465387, 475517, 424548, 428714, 478511, 449858, 432135, 424097, 477812, 424973, 469868, 440401, 427303, 458130, 430233, 425011, 474905, 435705, 437404, 461229, 471983, 434193, 481908, 465401, 475909, 471906, 473115, 426938, 455944, 433494	1028	331	13588	1.3177965603583057	1.0	0.5701288871682147	81.79173063097366
GOTERM_BP_FAT	GO:0019953~sexual reproduction	37	2.5964912280701755	0.11043446098142598	468677, 468162, 422994, 461069, 465387, 475517, 424548, 428714, 478511, 449858, 432135, 455998, 424097, 477812, 424973, 469868, 440401, 427303, 458130, 430233, 425011, 474905, 435705, 437404, 461229, 471983, 434193, 465401, 481908, 475909, 471906, 473115, 463238, 426938, 464474, 455944, 433494	1028	386	13588	1.267000665309167	1.0	0.6231779504450287	88.07770660154269
GOTERM_BP_FAT	GO:0048232~male gamete generation	19	1.3333333333333335	0.6542283472800149	430233, 468162, 475517, 474905, 425011, 465387, 437404, 435705, 434193, 481908, 465401, 432135, 475909, 471906, 426938, 424973, 477812, 455944, 433494	1028	255	13588	0.9848630502784772	1.0	0.9946109576775082	99.99999958508809
GOTERM_BP_FAT	GO:0007283~spermatogenesis	19	1.3333333333333335	0.6542283472800149	430233, 468162, 475517, 474905, 425011, 465387, 437404, 435705, 434193, 481908, 465401, 432135, 475909, 471906, 426938, 424973, 477812, 455944, 433494	1028	255	13588	0.9848630502784772	1.0	0.9946109576775082	99.99999958508809
Annotation Cluster 133	Enrichment Score: 1.1031660614668974
Category	Term	Count	%	PValue	Genes	List Total	Pop Hits	Pop Total	Fold Enrichment	Bonferroni	Benjamini	FDR
SP_PIR_KEYWORDS	mitogen	9	0.631578947368421	0.0032260689188509245	447466, 449939, 444669, 450996, 461229, 439062, 449610, 435697, 436133	1310	35	17854	3.5046019629225738	0.8314356036251629	0.03965673142078907	4.607190205909195
GOTERM_BP_FAT	GO:0051781~positive regulation of cell division	7	0.4912280701754386	0.050890881893518404	447466, 444669, 450996, 461229, 439062, 435697, 436133	1028	36	13588	2.5701469952442717	1.0	0.4430701196545268	61.29709949123835
GOTERM_BP_FAT	GO:0051302~regulation of cell division	7	0.4912280701754386	0.07796333043285068	447466, 444669, 450996, 461229, 439062, 435697, 436133	1028	40	13588	2.313132295719844	1.0	0.5398650563797702	77.12645475639236
SP_PIR_KEYWORDS	growth factor	11	0.7719298245614036	0.4551647473878081	444162, 447511, 479812, 454261, 461069, 447466, 424548, 461229, 439062, 435697, 436133	1310	127	17854	1.1804652281060288	1.0	0.8313320443453349	99.98586587350606
GOTERM_MF_FAT	GO:0008083~growth factor activity	12	0.8421052631578947	0.5233558382555215	444162, 447511, 479812, 454261, 461069, 447466, 424548, 461229, 439062, 430981, 435697, 436133	1021	141	13288	1.107633317356784	1.0	0.9875514794223771	99.99928677709441
Annotation Cluster 134	Enrichment Score: 1.0997652636024497
Category	Term	Count	%	PValue	Genes	List Total	Pop Hits	Pop Total	Fold Enrichment	Bonferroni	Benjamini	FDR
GOTERM_BP_FAT	GO:0043648~dicarboxylic acid metabolic process	5	0.3508771929824561	0.05944569581361975	481020, 457084, 424323, 475105, 431604	1028	20	13588	3.304474708171206	1.0	0.4784697132220217	67.16943105176742
GOTERM_BP_FAT	GO:0006108~malate metabolic process	3	0.21052631578947367	0.0697900274485788	481020, 457084, 424323	1028	6	13588	6.608949416342413	1.0	0.5161101650107479	73.14712627232043
GOTERM_MF_FAT	GO:0016615~malate dehydrogenase activity	3	0.21052631578947367	0.12100140836576688	481020, 457084, 424323	1021	8	13288	4.88050930460333	1.0	0.7122311832968631	87.28901186905735
Annotation Cluster 135	Enrichment Score: 1.093021629257181
Category	Term	Count	%	PValue	Genes	List Total	Pop Hits	Pop Total	Fold Enrichment	Bonferroni	Benjamini	FDR
SP_PIR_KEYWORDS	Growth factor binding	5	0.3508771929824561	0.02042278535115929	466886, 427225, 470464, 448554, 455980	1310	15	17854	4.543002544529262	0.9999884572373612	0.1324812461374727	26.00681300044262
GOTERM_MF_FAT	GO:0005520~insulin-like growth factor binding	6	0.42105263157894735	0.02315311044092778	437136, 477694, 427225, 470464, 448554, 455980	1021	22	13288	3.5494613124387855	0.9999999999937053	0.32752440592947807	31.24712098846928
INTERPRO	IPR000867:Insulin-like growth factor-binding protein, IGFBP	5	0.3508771929824561	0.044833645716940984	437136, 427225, 470464, 448554, 455980	1293	19	17763	3.6152155330321163	1.0	0.7405401834460175	54.23347948407717
SMART	SM00121:IB	5	0.3508771929824561	0.045561153994773146	437136, 427225, 470464, 448554, 455980	669	19	9131	3.5917709070883483	0.999999393726148	0.6675366652189764	46.49161818304698
UP_SEQ_FEATURE	domain:IGFBP N-terminal	5	0.3508771929824561	0.0490827706377263	437136, 427225, 470464, 448554, 455980	1271	18	16021	3.5013987236646558	1.0	0.9597610516694635	60.30486312174479
UP_SEQ_FEATURE	domain:Kazal-like	6	0.42105263157894735	0.1934121694937187	437136, 452561, 447854, 470464, 448554, 445867	1271	39	16021	1.9392362161835017	1.0	0.9996372690863835	98.06677353319965
INTERPRO	IPR011497:Protease inhibitor, Kazal-type	5	0.3508771929824561	0.216257413385293	437136, 447854, 470464, 448554, 445867	1293	33	17763	2.081487731139703	1.0	0.9745481907115404	98.42701969024253
INTERPRO	IPR002350:Proteinase inhibitor I1, Kazal	6	0.42105263157894735	0.26896836288803216	437136, 452561, 447854, 470464, 448554, 445867	1293	48	17763	1.7172273781902552	1.0	0.9868640751938139	99.51973341970331
SMART	SM00280:KAZAL	6	0.42105263157894735	0.27277036146086064	437136, 452561, 447854, 470464, 448554, 445867	669	48	9131	1.7060911808669654	1.0	0.8585302967990219	98.60358749054828
Annotation Cluster 136	Enrichment Score: 1.0747948974602832
Category	Term	Count	%	PValue	Genes	List Total	Pop Hits	Pop Total	Fold Enrichment	Bonferroni	Benjamini	FDR
GOTERM_BP_FAT	GO:0003007~heart morphogenesis	12	0.8421052631578947	0.022569077645685144	428004, 452967, 440679, 438856, 482030, 429660, 460244, 432662, 431478, 470553, 478620, 456467	1028	74	13588	2.1434430539488907	1.0	0.2806339301497428	33.95738447447651
GOTERM_BP_FAT	GO:0048738~cardiac muscle tissue development	10	0.7017543859649122	0.026182940265467122	428004, 452967, 440679, 479890, 482030, 460244, 449858, 470553, 422918, 456467	1028	57	13588	2.3189296197692673	1.0	0.3037241991313486	38.25698747177422
GOTERM_BP_FAT	GO:0055008~cardiac muscle tissue morphogenesis	4	0.2807017543859649	0.15066901766135532	440679, 482030, 460244, 456467	1028	18	13588	2.937310851707739	1.0	0.6986306553624031	94.85903763227995
GOTERM_BP_FAT	GO:0060415~muscle tissue morphogenesis	4	0.2807017543859649	0.15066901766135532	440679, 482030, 460244, 456467	1028	18	13588	2.937310851707739	1.0	0.6986306553624031	94.85903763227995
GOTERM_BP_FAT	GO:0055010~ventricular cardiac muscle morphogenesis	3	0.21052631578947367	0.31509780192932685	440679, 482030, 460244	1028	15	13588	2.643579766536965	1.0	0.8974249009618162	99.89702955428297
Annotation Cluster 137	Enrichment Score: 1.0742721807368991
Category	Term	Count	%	PValue	Genes	List Total	Pop Hits	Pop Total	Fold Enrichment	Bonferroni	Benjamini	FDR
GOTERM_BP_FAT	GO:0005976~polysaccharide metabolic process	14	0.9824561403508772	0.020583893053373575	449807, 448906, 452817, 425598, 444871, 468941, 478620, 468178, 474177, 469868, 439669, 437324, 445633, 428986	1028	92	13588	2.0114193875824733	1.0	0.2663337858141869	31.47664674345093
GOTERM_BP_FAT	GO:0030203~glycosaminoglycan metabolic process	8	0.5614035087719298	0.028605230406426433	449807, 448906, 474177, 469868, 452817, 437324, 425598, 428986	1028	40	13588	2.643579766536965	1.0	0.3204287413274426	40.98933761687113
GOTERM_BP_FAT	GO:0006022~aminoglycan metabolic process	9	0.631578947368421	0.040081334518874384	449807, 448906, 474177, 469868, 452817, 437324, 425598, 468941, 428986	1028	52	13588	2.2877132595031426	1.0	0.3898572255336019	52.45240473281949
GOTERM_BP_FAT	GO:0050654~chondroitin sulfate proteoglycan metabolic process	4	0.2807017543859649	0.11536613493627344	444162, 448906, 437324, 425598	1028	16	13588	3.304474708171206	1.0	0.6328004124970009	89.22342697985036
GOTERM_BP_FAT	GO:0030204~chondroitin sulfate metabolic process	3	0.21052631578947367	0.28629153355685877	448906, 437324, 425598	1028	14	13588	2.832406892718177	1.0	0.8744725647288195	99.78228560758997
GOTERM_BP_FAT	GO:0006029~proteoglycan metabolic process	4	0.2807017543859649	0.4597957236110264	444162, 448906, 437324, 425598	1028	33	13588	1.6021695554769486	1.0	0.9638202456710553	99.99862117857799
Annotation Cluster 138	Enrichment Score: 1.0615051292494804
Category	Term	Count	%	PValue	Genes	List Total	Pop Hits	Pop Total	Fold Enrichment	Bonferroni	Benjamini	FDR
GOTERM_BP_FAT	GO:0007040~lysosome organization	7	0.4912280701754386	0.004784766392901139	466593, 438902, 432084, 463249, 469868, 438795, 478620	1028	22	13588	4.20569508312699	0.9999998387921577	0.10715070380985092	8.347604366455808
GOTERM_BP_FAT	GO:0007033~vacuole organization	8	0.5614035087719298	0.012216125799111856	466593, 438902, 432084, 463249, 480733, 469868, 438795, 478620	1028	34	13588	3.1100938429846647	1.0	0.19864251382963505	20.019166999891848
GOTERM_BP_FAT	GO:0007601~visual perception	4	0.2807017543859649	0.9849039344943601	466593, 438902, 438795, 452401	1028	101	13588	0.5234811418885079	1.0	0.9999999842907281	100.0
GOTERM_BP_FAT	GO:0050953~sensory perception of light stimulus	4	0.2807017543859649	0.985805814190538	466593, 438902, 438795, 452401	1028	102	13588	0.5183489738307775	1.0	0.9999999873447604	100.0
Annotation Cluster 139	Enrichment Score: 1.0613322243170593
Category	Term	Count	%	PValue	Genes	List Total	Pop Hits	Pop Total	Fold Enrichment	Bonferroni	Benjamini	FDR
INTERPRO	IPR001180:Citron-like	4	0.2807017543859649	0.07645835750192173	479394, 441906, 480472, 483254	1293	14	17763	3.925091150149155	1.0	0.8452047075127948	74.21417692444311
SMART	SM00036:CNH	4	0.2807017543859649	0.07745303202406303	479394, 441906, 480472, 483254	669	14	9131	3.8996369848387786	0.9999999999821572	0.7098829466581558	66.07693521529188
UP_SEQ_FEATURE	domain:CNH	4	0.2807017543859649	0.11054521261167816	479394, 441906, 480472, 483254	1271	15	16021	3.3613427747180697	1.0	0.9946731158300947	88.35872415605067
Annotation Cluster 140	Enrichment Score: 1.0381430226498596
Category	Term	Count	%	PValue	Genes	List Total	Pop Hits	Pop Total	Fold Enrichment	Bonferroni	Benjamini	FDR
SP_PIR_KEYWORDS	thiol protease inhibitor	6	0.42105263157894735	0.019368289671769574	457602, 425889, 480114, 450363, 462179, 438772	1310	22	17854	3.717002081887578	0.9999791181510446	0.1322032636116045	24.83558377006696
INTERPRO	IPR000010:Proteinase inhibitor I25, cystatin	5	0.3508771929824561	0.1424897014837408	457602, 425889, 480114, 450363, 438772	1293	28	17763	2.4531819688432215	1.0	0.9353594772760645	92.71543988772092
SMART	SM00043:CY	5	0.3508771929824561	0.1445265186703944	457602, 425889, 480114, 450363, 438772	669	28	9131	2.4372731155242366	1.0	0.745695170114576	87.67210686687783
GOTERM_MF_FAT	GO:0004869~cysteine-type endopeptidase inhibitor activity	6	0.42105263157894735	0.17644348187191433	457602, 425889, 480114, 450363, 462179, 438772	1021	39	13288	2.0022602275295713	1.0	0.8215818395793516	95.51617029983193
Annotation Cluster 141	Enrichment Score: 1.0376226002973563
Category	Term	Count	%	PValue	Genes	List Total	Pop Hits	Pop Total	Fold Enrichment	Bonferroni	Benjamini	FDR
GOTERM_MF_FAT	GO:0017124~SH3 domain binding	12	0.8421052631578947	0.038241294055079034	441127, 433377, 437252, 468811, 439360, 454074, 441914, 476591, 469880, 444647, 479488, 436124	1021	79	13288	1.9769151613583107	1.0	0.4232709076530152	46.39942959402252
SP_PIR_KEYWORDS	sh3-binding	8	0.5614035087719298	0.12183205598648718	437252, 468811, 439360, 476591, 469880, 444647, 479488, 436124	1310	57	17854	1.9128431766438998	1.0	0.4283646030271998	84.98922259359512
UP_SEQ_FEATURE	short sequence motif:SH3-binding	7	0.4912280701754386	0.16551526200204175	437252, 468811, 439360, 476591, 444647, 479488, 436124	1271	47	16021	1.8773456986457304	1.0	0.9990466428447318	96.39109931610989
Annotation Cluster 142	Enrichment Score: 1.0370241779384857
Category	Term	Count	%	PValue	Genes	List Total	Pop Hits	Pop Total	Fold Enrichment	Bonferroni	Benjamini	FDR
GOTERM_BP_FAT	GO:0043065~positive regulation of apoptosis	27	1.8947368421052633	0.0557076546382074	468677, 422994, 428216, 442802, 455980, 477012, 475563, 424377, 421125, 445147, 437872, 465757, 447511, 427284, 437315, 482223, 443893, 426947, 461229, 439062, 481117, 421448, 464592, 453900, 426422, 480346, 428319	1028	248	13588	1.4390454374293962	1.0	0.4659385111801888	64.71542898154414
GOTERM_BP_FAT	GO:0043068~positive regulation of programmed cell death	27	1.8947368421052633	0.060227202519986804	468677, 422994, 428216, 442802, 455980, 477012, 475563, 424377, 421125, 445147, 437872, 465757, 447511, 427284, 437315, 482223, 443893, 426947, 461229, 439062, 481117, 421448, 464592, 453900, 426422, 480346, 428319	1028	250	13588	1.4275330739299612	1.0	0.4808419326561906	67.66167689201632
GOTERM_BP_FAT	GO:0010942~positive regulation of cell death	27	1.8947368421052633	0.06500080022197428	468677, 422994, 428216, 442802, 455980, 477012, 475563, 424377, 421125, 445147, 437872, 465757, 447511, 427284, 437315, 482223, 443893, 426947, 461229, 439062, 481117, 421448, 464592, 453900, 426422, 480346, 428319	1028	252	13588	1.4162034463590885	1.0	0.4980302817343063	70.52028309174723
GOTERM_BP_FAT	GO:0043067~regulation of programmed cell death	53	3.7192982456140355	0.07080512979377662	468677, 428216, 442676, 447992, 463891, 424548, 462014, 444162, 436866, 448336, 461189, 482910, 437872, 443598, 465757, 437315, 435705, 482223, 473115, 426422, 432662, 428319, 483260, 422994, 466593, 444715, 466048, 442802, 449939, 468521, 455980, 477012, 424377, 475563, 446030, 458551, 421125, 445147, 447511, 427284, 471519, 438856, 443893, 426947, 461229, 439062, 435056, 481117, 421448, 423478,…	1028	560	13588	1.250979710950528	1.0	0.5192206237219437	73.6747271522629
GOTERM_BP_FAT	GO:0010941~regulation of cell death	53	3.7192982456140355	0.07491513920228621	468677, 428216, 442676, 447992, 463891, 424548, 462014, 444162, 436866, 448336, 461189, 482910, 437872, 443598, 465757, 437315, 435705, 482223, 473115, 426422, 432662, 428319, 483260, 422994, 466593, 444715, 466048, 442802, 449939, 468521, 455980, 477012, 424377, 475563, 446030, 458551, 421125, 445147, 447511, 427284, 471519, 438856, 443893, 426947, 461229, 439062, 435056, 481117, 421448, 423478,…	1028	563	13588	1.244313744462337	1.0	0.5292893320798728	75.71244796477575
GOTERM_BP_FAT	GO:0042981~regulation of apoptosis	52	3.6491228070175437	0.07937411857843589	468677, 428216, 442676, 447992, 463891, 424548, 462014, 444162, 436866, 448336, 461189, 482910, 437872, 443598, 465757, 437315, 482223, 473115, 426422, 432662, 428319, 483260, 422994, 466593, 444715, 466048, 442802, 449939, 468521, 455980, 477012, 475563, 424377, 446030, 458551, 421125, 445147, 447511, 427284, 471519, 438856, 443893, 426947, 461229, 439062, 435056, 481117, 421448, 423478, 464592,…	1028	553	13588	1.2429127292940523	1.0	0.5455040991968219	77.75422574146174
GOTERM_BP_FAT	GO:0012502~induction of programmed cell death	19	1.3333333333333335	0.08036626718210316	447511, 465757, 422994, 427284, 437315, 442802, 426947, 439062, 481117, 477012, 421448, 475563, 424377, 464592, 453900, 445147, 480346, 428319, 437872	1028	167	13588	1.5038328013234232	1.0	0.5470172730262446	78.18592118735607
GOTERM_BP_FAT	GO:0006917~induction of apoptosis	19	1.3333333333333335	0.08036626718210316	447511, 465757, 422994, 427284, 437315, 442802, 426947, 439062, 481117, 477012, 421448, 475563, 424377, 464592, 453900, 445147, 480346, 428319, 437872	1028	167	13588	1.5038328013234232	1.0	0.5470172730262446	78.18592118735607
GOTERM_BP_FAT	GO:0043069~negative regulation of programmed cell death	25	1.7543859649122806	0.11079714553570194	483260, 427284, 466593, 442676, 471519, 435705, 449939, 424548, 435056, 439062, 481117, 468521, 462014, 477012, 475563, 444162, 473115, 436866, 448336, 446030, 432662, 445147, 461189, 482910, 443598	1028	244	13588	1.3542929131849206	1.0	0.6225809372558496	88.16573884658298
GOTERM_BP_FAT	GO:0060548~negative regulation of cell death	25	1.7543859649122806	0.11450908389197846	483260, 427284, 466593, 442676, 471519, 435705, 449939, 424548, 435056, 439062, 481117, 468521, 462014, 477012, 475563, 444162, 473115, 436866, 448336, 446030, 432662, 445147, 461189, 482910, 443598	1028	245	13588	1.3487651870086557	1.0	0.6308059163105606	89.03209335501523
GOTERM_BP_FAT	GO:0043066~negative regulation of apoptosis	24	1.6842105263157894	0.13765506024800161	483260, 427284, 466593, 442676, 471519, 449939, 424548, 439062, 435056, 462014, 481117, 468521, 477012, 444162, 475563, 473115, 436866, 446030, 448336, 445147, 432662, 461189, 482910, 443598	1028	239	13588	1.3273203848721165	1.0	0.6781579899190895	93.22254708894869
GOTERM_BP_FAT	GO:0006916~anti-apoptosis	9	0.631578947368421	0.3471059669352263	483260, 444162, 436866, 446030, 461189, 482910, 468521, 477012, 443598	1028	88	13588	1.3518305624336753	1.0	0.9183275180927271	99.95685303466782
Annotation Cluster 143	Enrichment Score: 1.031929598434877
Category	Term	Count	%	PValue	Genes	List Total	Pop Hits	Pop Total	Fold Enrichment	Bonferroni	Benjamini	FDR
GOTERM_BP_FAT	GO:0008361~regulation of cell size	18	1.263157894736842	0.002952464988141547	483260, 467237, 466593, 448692, 451710, 442802, 482223, 480071, 476054, 444757, 461229, 439062, 469052, 475563, 474277, 454624, 433494, 475651	1028	108	13588	2.2029831387808043	0.9999350718648982	0.08042665692102058	5.23191430533857
GOTERM_BP_FAT	GO:0001558~regulation of cell growth	15	1.0526315789473684	0.00894016082062168	437136, 467237, 466593, 442802, 480071, 461229, 470464, 455980, 469052, 475563, 474277, 449230, 427225, 448554, 475651	1028	92	13588	2.1550922009812212	0.9999999999998087	0.16262614337847647	15.0586510027243
GOTERM_BP_FAT	GO:0045926~negative regulation of growth	10	0.7017543859649122	0.08581647560953598	475563, 466593, 439132, 438856, 442802, 480071, 461229, 431478, 475651, 446275	1028	71	13588	1.86167589192744	1.0	0.5583730736605743	80.41964199539495
GOTERM_BP_FAT	GO:0007406~negative regulation of neuroblast proliferation	3	0.21052631578947367	0.11787405946821243	475563, 471519, 461229	1028	8	13588	4.956712062256809	1.0	0.637553563110123	89.76535643989784
GOTERM_BP_FAT	GO:0030308~negative regulation of cell growth	6	0.42105263157894735	0.28077095268898306	475563, 466593, 442802, 480071, 461229, 475651	1028	47	13588	1.6873913403427436	1.0	0.8698887073570909	99.74955977309511
GOTERM_BP_FAT	GO:0010721~negative regulation of cell development	5	0.3508771929824561	0.3580544946218859	475563, 440679, 471519, 461229, 475651	1028	40	13588	1.652237354085603	1.0	0.9236146979404001	99.96826996134828
GOTERM_BP_FAT	GO:0045792~negative regulation of cell size	6	0.42105263157894735	0.37221607905146414	475563, 466593, 442802, 480071, 461229, 475651	1028	53	13588	1.4963659055869614	1.0	0.9306209238333539	99.97884557106362
GOTERM_BP_FAT	GO:0050768~negative regulation of neurogenesis	4	0.2807017543859649	0.5558374121325537	475563, 471519, 461229, 475651	1028	38	13588	1.3913577718615604	1.0	0.9845127110419004	99.9999606969718
Annotation Cluster 144	Enrichment Score: 1.0297554475307535
Category	Term	Count	%	PValue	Genes	List Total	Pop Hits	Pop Total	Fold Enrichment	Bonferroni	Benjamini	FDR
UP_SEQ_FEATURE	region of interest:Heparin-binding	5	0.3508771929824561	0.0490827706377263	448692, 475368, 449592, 428319, 459597	1271	18	16021	3.5013987236646558	1.0	0.9597610516694635	60.30486312174479
GOTERM_MF_FAT	GO:0005539~glycosaminoglycan binding	15	1.0526315789473684	0.053703530198489384	464200, 440237, 448906, 448692, 440679, 437367, 455558, 480153, 475368, 428319, 449592, 425598, 431478, 459597, 454211	1021	114	13288	1.7124594051239757	1.0	0.5108050219267177	58.63879223231579
GOTERM_MF_FAT	GO:0030247~polysaccharide binding	16	1.1228070175438596	0.06573450390794973	464200, 440237, 448906, 448692, 440679, 437367, 464805, 455558, 480153, 475368, 428319, 449592, 431478, 425598, 459597, 454211	1021	128	13288	1.6268364348677768	1.0	0.5607384388724184	66.29306950477475
GOTERM_MF_FAT	GO:0001871~pattern binding	16	1.1228070175438596	0.06573450390794973	464200, 440237, 448906, 448692, 440679, 437367, 464805, 455558, 480153, 475368, 428319, 449592, 431478, 425598, 459597, 454211	1021	128	13288	1.6268364348677768	1.0	0.5607384388724184	66.29306950477475
GOTERM_MF_FAT	GO:0030246~carbohydrate binding	32	2.245614035087719	0.09620347068524726	431207, 437465, 462560, 448906, 448692, 436005, 480733, 480153, 435674, 469279, 449592, 425598, 431659, 459597, 464200, 437367, 441910, 452854, 438874, 440679, 459349, 482805, 455558, 475368, 431478, 440237, 440860, 426220, 464805, 428319, 470310, 454211	1021	317	13288	1.3137858906187725	1.0	0.6572792097988218	80.16557224870263
GOTERM_MF_FAT	GO:0008201~heparin binding	11	0.7719298245614036	0.1025395833643249	464200, 440237, 448692, 437367, 455558, 475368, 449592, 428319, 431478, 459597, 454211	1021	83	13288	1.7248386297393294	1.0	0.6749278971911455	82.27631967630575
SP_PIR_KEYWORDS	heparin-binding	5	0.3508771929824561	0.5509483596297908	448692, 475368, 449592, 428319, 459597	1310	53	17854	1.2857554371309232	1.0	0.89225421888896	99.99915942471935
Annotation Cluster 145	Enrichment Score: 1.0291665005135646
Category	Term	Count	%	PValue	Genes	List Total	Pop Hits	Pop Total	Fold Enrichment	Bonferroni	Benjamini	FDR
GOTERM_BP_FAT	GO:0007040~lysosome organization	7	0.4912280701754386	0.004784766392901139	466593, 438902, 432084, 463249, 469868, 438795, 478620	1028	22	13588	4.20569508312699	0.9999998387921577	0.10715070380985092	8.347604366455808
GOTERM_BP_FAT	GO:0050885~neuromuscular process controlling balance	5	0.3508771929824561	0.2534320205112406	451829, 448692, 432084, 469868, 478620	1028	34	13588	1.9438086518654156	1.0	0.8423013892244231	99.50664234816978
GOTERM_BP_FAT	GO:0050905~neuromuscular process	5	0.3508771929824561	0.6741837390747982	451829, 448692, 432084, 469868, 478620	1028	60	13588	1.1014915693904022	1.0	0.99580761353302	99.99999985914758
Annotation Cluster 146	Enrichment Score: 1.0264707181032138
Category	Term	Count	%	PValue	Genes	List Total	Pop Hits	Pop Total	Fold Enrichment	Bonferroni	Benjamini	FDR
GOTERM_BP_FAT	GO:0006665~sphingolipid metabolic process	11	0.7719298245614036	0.017113910628838692	461237, 473934, 480550, 463249, 435705, 469868, 454216, 425882, 457710, 434193, 423883	1028	62	13588	2.345111083218275	1.0	0.23611458087675796	26.92767754321075
GOTERM_BP_FAT	GO:0006643~membrane lipid metabolic process	11	0.7719298245614036	0.021058101893137095	461237, 473934, 480550, 463249, 435705, 469868, 454216, 425882, 457710, 434193, 423883	1028	64	13588	2.271826361867704	1.0	0.27055543420914874	32.07711076618289
GOTERM_BP_FAT	GO:0006664~glycolipid metabolic process	5	0.3508771929824561	0.07975026930881507	461237, 480550, 435705, 469868, 434193	1028	22	13588	3.0040679165192783	1.0	0.5462244804220047	77.91883485239006
GOTERM_BP_FAT	GO:0001573~ganglioside metabolic process	3	0.21052631578947367	0.14423750192196835	480550, 469868, 434193	1028	9	13588	4.405966277561609	1.0	0.6897482994231742	94.10359069319362
GOTERM_BP_FAT	GO:0006687~glycosphingolipid metabolic process	4	0.2807017543859649	0.16945710437941214	480550, 435705, 469868, 434193	1028	19	13588	2.782715543723121	1.0	0.73494702614018	96.57637808623859
GOTERM_BP_FAT	GO:0006672~ceramide metabolic process	5	0.3508771929824561	0.2878223693312746	461237, 480550, 469868, 425882, 434193	1028	36	13588	1.835819282317337	1.0	0.8756318674491115	99.79061791840077
GOTERM_BP_FAT	GO:0046519~sphingoid metabolic process	5	0.3508771929824561	0.32280616127660783	461237, 480550, 469868, 425882, 434193	1028	38	13588	1.7391972148269506	1.0	0.9037628614476086	99.91617430832008
Annotation Cluster 147	Enrichment Score: 1.0142032177708182
Category	Term	Count	%	PValue	Genes	List Total	Pop Hits	Pop Total	Fold Enrichment	Bonferroni	Benjamini	FDR
GOTERM_BP_FAT	GO:0008652~cellular amino acid biosynthetic process	9	0.631578947368421	0.01600968689764245	459556, 458828, 461937, 454190, 448561, 475105, 455065, 431604, 479683	1028	44	13588	2.7036611248673506	1.0	0.2303665233591542	25.421236022245864
GOTERM_BP_FAT	GO:0009309~amine biosynthetic process	12	0.8421052631578947	0.02056866765967224	459556, 458828, 429141, 461937, 454190, 466914, 448561, 475105, 463891, 455065, 431604, 479683	1028	73	13588	2.1728052875646284	1.0	0.26720494449209475	31.457284819075216
GOTERM_BP_FAT	GO:0009066~aspartate family amino acid metabolic process	5	0.3508771929824561	0.07975026930881507	454190, 475105, 475278, 455065, 431604	1028	22	13588	3.0040679165192783	1.0	0.5462244804220047	77.91883485239006
KEGG_PATHWAY	mmu00270:Cysteine and methionine metabolism	7	0.4912280701754386	0.09452582147626983	458128, 454190, 448561, 475105, 480749, 455065, 431604	558	33	5738	2.181275116758988	0.999999984348042	0.3619360371654615	70.60115302205452
GOTERM_BP_FAT	GO:0009067~aspartate family amino acid biosynthetic process	4	0.2807017543859649	0.11536613493627344	454190, 475105, 455065, 431604	1028	16	13588	3.304474708171206	1.0	0.6328004124970009	89.22342697985036
GOTERM_BP_FAT	GO:0000096~sulfur amino acid metabolic process	4	0.2807017543859649	0.24991644752896272	458128, 454190, 448561, 455065	1028	23	13588	2.2987650143799696	1.0	0.8398393765906029	99.46266888183763
GOTERM_BP_FAT	GO:0000097~sulfur amino acid biosynthetic process	3	0.21052631578947367	0.28629153355685877	454190, 448561, 455065	1028	14	13588	2.832406892718177	1.0	0.8744725647288195	99.78228560758997
GOTERM_BP_FAT	GO:0044272~sulfur compound biosynthetic process	5	0.3508771929824561	0.3756824893725905	444162, 454190, 448561, 437324, 455065	1028	41	13588	1.611938882034735	1.0	0.9324688432146931	99.98087071305027
Annotation Cluster 148	Enrichment Score: 1.006288860750951
Category	Term	Count	%	PValue	Genes	List Total	Pop Hits	Pop Total	Fold Enrichment	Bonferroni	Benjamini	FDR
GOTERM_MF_FAT	GO:0051184~cofactor transporter activity	4	0.2807017543859649	0.046701860019146176	428457, 430285, 424496, 431352	1021	11	13288	4.732615083251714	1.0	0.47800685223937767	53.463194965051855
GOTERM_MF_FAT	GO:0008517~folic acid transporter activity	3	0.21052631578947367	0.05035520018606937	428457, 430285, 431352	1021	5	13288	7.808814887365328	1.0	0.496095899729201	56.23502214441678
GOTERM_MF_FAT	GO:0051183~vitamin transporter activity	3	0.21052631578947367	0.4071504443747147	428457, 430285, 431352	1021	18	13288	2.1691152464903687	1.0	0.9700992367277077	99.97663286063126
Annotation Cluster 149	Enrichment Score: 1.0047206077325497
Category	Term	Count	%	PValue	Genes	List Total	Pop Hits	Pop Total	Fold Enrichment	Bonferroni	Benjamini	FDR
GOTERM_BP_FAT	GO:0030099~myeloid cell differentiation	15	1.0526315789473684	0.012847243552404594	441332, 440679, 435705, 462621, 449939, 461229, 480131, 445664, 435649, 434749, 438661, 453286, 458551, 480346, 452401	1028	96	13588	2.065296692607004	1.0	0.20480244867742892	20.942809655893015
GOTERM_BP_FAT	GO:0030097~hemopoiesis	27	1.8947368421052633	0.06258190369015347	441332, 442676, 462621, 449939, 463891, 480131, 445664, 475563, 477812, 458551, 432000, 452401, 440679, 466059, 435705, 438856, 426512, 461229, 435056, 430380, 481117, 435649, 434749, 438661, 453286, 423205, 480346	1028	251	13588	1.4218456911653	1.0	0.49108019020899907	69.10300455429706
GOTERM_BP_FAT	GO:0030218~erythrocyte differentiation	8	0.5614035087719298	0.06740013448954649	440679, 438661, 462621, 453286, 449939, 480131, 445664, 452401	1028	48	13588	2.2029831387808043	1.0	0.5088923935433384	71.86524708363795
GOTERM_BP_FAT	GO:0048534~hemopoietic or lymphoid organ development	29	2.0350877192982457	0.08166564268193754	441332, 456108, 442676, 462621, 449939, 463891, 480131, 445664, 475563, 446030, 477812, 458551, 432000, 452401, 440679, 466059, 435705, 438856, 426512, 461229, 435056, 430380, 481117, 435649, 434749, 438661, 453286, 423205, 480346	1028	281	13588	1.364124790561779	1.0	0.5447990496217399	78.73933026830208
GOTERM_BP_FAT	GO:0048872~homeostasis of number of cells	14	0.9824561403508772	0.08417834345381002	440679, 462621, 449939, 461229, 480131, 481117, 445664, 454261, 454933, 446030, 438661, 453286, 470308, 452401	1028	113	13588	1.637615784580421	1.0	0.5541402804713246	79.77207832097302
GOTERM_BP_FAT	GO:0034101~erythrocyte homeostasis	8	0.5614035087719298	0.08749198923366502	440679, 438661, 462621, 453286, 449939, 480131, 445664, 452401	1028	51	13588	2.07339589532311	1.0	0.5646812914290945	81.06168571299767
GOTERM_BP_FAT	GO:0002520~immune system development	29	2.0350877192982457	0.12678683922737194	441332, 456108, 442676, 462621, 449939, 463891, 480131, 445664, 475563, 446030, 477812, 458551, 432000, 452401, 440679, 466059, 435705, 438856, 426512, 461229, 435056, 430380, 481117, 435649, 434749, 438661, 453286, 423205, 480346	1028	295	13588	1.299386664908	1.0	0.6580488256188877	91.49019658106636
GOTERM_BP_FAT	GO:0048821~erythrocyte development	3	0.21052631578947367	0.3436308972140224	438661, 449939, 480131	1028	16	13588	2.4783560311284045	1.0	0.9164904630450122	99.95248298510943
GOTERM_BP_FAT	GO:0002521~leukocyte differentiation	11	0.7719298245614036	0.6385877876802767	475563, 442676, 466059, 435705, 426512, 458551, 463891, 461229, 435056, 480346, 481117	1028	142	13588	1.023921740560092	1.0	0.9935509723889046	99.9999990728692
Annotation Cluster 150	Enrichment Score: 1.0019657796744712
Category	Term	Count	%	PValue	Genes	List Total	Pop Hits	Pop Total	Fold Enrichment	Bonferroni	Benjamini	FDR
GOTERM_MF_FAT	GO:0016877~ligase activity, forming carbon-sulfur bonds	7	0.4912280701754386	0.01758285204950183	437752, 474116, 475956, 470662, 422347, 427186, 454338	1021	28	13288	3.2536728697355533	0.99999999670524	0.28590567362627606	24.701620836732207
GOTERM_MF_FAT	GO:0016405~CoA-ligase activity	3	0.21052631578947367	0.14795256708544668	437752, 474116, 475956	1021	9	13288	4.338230492980737	1.0	0.7755127714097427	92.27536858157582
GOTERM_MF_FAT	GO:0016878~acid-thiol ligase activity	3	0.21052631578947367	0.37921965111167877	437752, 474116, 475956	1021	17	13288	2.2967102609898022	1.0	0.9608488044149172	99.95120566273583
Annotation Cluster 151	Enrichment Score: 0.9901708257799557
Category	Term	Count	%	PValue	Genes	List Total	Pop Hits	Pop Total	Fold Enrichment	Bonferroni	Benjamini	FDR
SP_PIR_KEYWORDS	gamma-carboxyglutamic acid	5	0.3508771929824561	0.038444722925002894	457366, 476439, 450832, 436396, 432610	1310	18	17854	3.7858354537743852	0.9999999995842667	0.19781669167104865	43.574477778149436
INTERPRO	IPR000294:Gamma-carboxyglutamic acid-rich (GLA) domain	4	0.2807017543859649	0.1057350290437919	457366, 476439, 450832, 436396	1293	16	17763	3.4344547563805103	1.0	0.8972636276550687	85.1068027348978
SMART	SM00069:GLA	4	0.2807017543859649	0.10706349629298843	457366, 476439, 450832, 436396	669	16	9131	3.4121823617339313	0.9999999999999992	0.7240618478291785	78.09701916398338
INTERPRO	IPR017857:Coagulation factor, subset, Gla region	3	0.21052631578947367	0.11044064205378505	457366, 476439, 450832	1293	8	17763	5.151682134570765	1.0	0.9004371445215685	86.38729026024839
UP_SEQ_FEATURE	domain:Gla	4	0.2807017543859649	0.11054521261167816	457366, 476439, 450832, 436396	1271	15	16021	3.3613427747180697	1.0	0.9946731158300947	88.35872415605067
INTERPRO	IPR002383:Coagulation factor, Gla region	3	0.21052631578947367	0.21558033247257555	457366, 476439, 450832	1293	12	17763	3.4344547563805103	1.0	0.974976566166904	98.40370284728473
Annotation Cluster 152	Enrichment Score: 0.9863730581404785
Category	Term	Count	%	PValue	Genes	List Total	Pop Hits	Pop Total	Fold Enrichment	Bonferroni	Benjamini	FDR
INTERPRO	IPR000494:EGF receptor, L domain	3	0.21052631578947367	0.0869028782961921	424081, 477694, 445955	1293	7	17763	5.887636725223731	1.0	0.8686199123505434	78.75718183669625
INTERPRO	IPR006211:Furin-like cysteine rich region	3	0.21052631578947367	0.0869028782961921	424081, 477694, 445955	1293	7	17763	5.887636725223731	1.0	0.8686199123505434	78.75718183669625
INTERPRO	IPR006212:Furin-like repeat	4	0.2807017543859649	0.12177442313974643	433751, 424081, 477694, 445955	1293	17	17763	3.232428006005186	1.0	0.9141590385058097	89.05913244017083
SMART	SM00261:FU	4	0.2807017543859649	0.12327737118028788	433751, 424081, 477694, 445955	669	17	9131	3.2114657522201706	1.0	0.7282612180571939	82.86904869926883
Annotation Cluster 153	Enrichment Score: 0.9846227286698368
Category	Term	Count	%	PValue	Genes	List Total	Pop Hits	Pop Total	Fold Enrichment	Bonferroni	Benjamini	FDR
GOTERM_BP_FAT	GO:0051899~membrane depolarization	7	0.4912280701754386	0.050890881893518404	428216, 463310, 448336, 469270, 421054, 446539, 436563	1028	36	13588	2.5701469952442717	1.0	0.4430701196545268	61.29709949123835
GOTERM_BP_FAT	GO:0060078~regulation of postsynaptic membrane potential	5	0.3508771929824561	0.11569826007445182	428216, 463310, 448336, 446539, 428923	1028	25	13588	2.643579766536965	1.0	0.6320862286447289	89.29672124124068
GOTERM_BP_FAT	GO:0060079~regulation of excitatory postsynaptic membrane potential	4	0.2807017543859649	0.18887088235924676	428216, 463310, 448336, 446539	1028	20	13588	2.643579766536965	1.0	0.7609461566622523	97.772585524294
Annotation Cluster 154	Enrichment Score: 0.9825165080434609
Category	Term	Count	%	PValue	Genes	List Total	Pop Hits	Pop Total	Fold Enrichment	Bonferroni	Benjamini	FDR
GOTERM_BP_FAT	GO:0070271~protein complex biogenesis	27	1.8947368421052633	0.02192316060564988	428216, 469270, 459470, 439458, 435697, 438270, 441405, 480531, 427303, 422918, 452549, 451829, 474566, 479217, 437315, 442048, 435913, 435056, 477170, 421501, 481117, 421151, 434749, 477694, 455633, 473862, 447279	1028	227	13588	1.5721729889096487	1.0	0.2768623908878658	33.15969879143338
GOTERM_BP_FAT	GO:0006461~protein complex assembly	27	1.8947368421052633	0.02192316060564988	428216, 469270, 459470, 439458, 435697, 438270, 441405, 480531, 427303, 422918, 452549, 451829, 474566, 479217, 437315, 442048, 435913, 435056, 477170, 421501, 481117, 421151, 434749, 477694, 455633, 473862, 447279	1028	227	13588	1.5721729889096487	1.0	0.2768623908878658	33.15969879143338
GOTERM_BP_FAT	GO:0051258~protein polymerization	8	0.5614035087719298	0.028605230406426433	441405, 452549, 480531, 442048, 459470, 427303, 473862, 438270	1028	40	13588	2.643579766536965	1.0	0.3204287413274426	40.98933761687113
GOTERM_BP_FAT	GO:0051259~protein oligomerization	11	0.7719298245614036	0.043510695384751	421151, 451829, 474566, 437315, 469270, 477694, 435913, 455633, 421501, 481117, 447279	1028	72	13588	2.0194012105490704	1.0	0.4076812640002758	55.446649802082845
GOTERM_BP_FAT	GO:0051260~protein homooligomerization	9	0.631578947368421	0.04420968546065343	421151, 451829, 474566, 437315, 469270, 435913, 455633, 481117, 447279	1028	53	13588	2.244548858380442	1.0	0.41163157716684806	56.0346788485034
GOTERM_BP_FAT	GO:0043623~cellular protein complex assembly	12	0.8421052631578947	0.19218640921736513	441405, 452549, 428216, 480531, 442048, 459470, 427303, 477170, 435697, 422918, 473862, 438270	1028	108	13588	1.4686554258538695	1.0	0.7661267563541004	97.93237174907028
GOTERM_BP_FAT	GO:0065003~macromolecular complex assembly	31	2.175438596491228	0.19951667509226487	428216, 471397, 469270, 459470, 439458, 435697, 443808, 438270, 441405, 480531, 427303, 422918, 452549, 451829, 474566, 479217, 437315, 442048, 435913, 435056, 477170, 481117, 424480, 421501, 421151, 434749, 477694, 455633, 428498, 473862, 447279	1028	338	13588	1.212292496488845	1.0	0.7767322139768734	98.24804073362931
GOTERM_BP_FAT	GO:0043933~macromolecular complex subunit organization	32	2.245614035087719	0.2842025679988196	428216, 471397, 469270, 459470, 439458, 435697, 443808, 438270, 441405, 480531, 427303, 422918, 452549, 451829, 474566, 479217, 437315, 442048, 435913, 435056, 477170, 481117, 424480, 421501, 421151, 434749, 477694, 428319, 455633, 428498, 473862, 447279	1028	367	13588	1.1525143396346442	1.0	0.8731869118921741	99.77040883364758
GOTERM_BP_FAT	GO:0034622~cellular macromolecular complex assembly	16	1.1228070175438596	0.6788886881816607	452549, 471397, 428216, 442048, 459470, 477170, 443808, 435697, 424480, 438270, 441405, 480531, 427303, 428498, 422918, 473862	1028	217	13588	0.9745916189998027	1.0	0.9960624814610423	99.99999989186746
GOTERM_BP_FAT	GO:0034621~cellular macromolecular complex subunit organization	17	1.1929824561403508	0.7644362047784824	452549, 471397, 428216, 479217, 442048, 459470, 477170, 443808, 435697, 424480, 438270, 441405, 480531, 427303, 428498, 422918, 473862	1028	245	13588	0.9171603271658858	1.0	0.9988117090299847	99.99999999961211
Annotation Cluster 155	Enrichment Score: 0.9810502895364722
Category	Term	Count	%	PValue	Genes	List Total	Pop Hits	Pop Total	Fold Enrichment	Bonferroni	Benjamini	FDR
GOTERM_CC_FAT	GO:0005794~Golgi apparatus	66	4.631578947368421	0.041080956688274245	468677, 464980, 452253, 461237, 445417, 436005, 433650, 480733, 432587, 463891, 459597, 471687, 438915, 426982, 473549, 465675, 463997, 447595, 472604, 463022, 482910, 428986, 465757, 433751, 473436, 482848, 479148, 422219, 428319, 426264, 449182, 470310, 445177, 448692, 466593, 477387, 452267, 469270, 438795, 457322, 464706, 464659, 438390, 435551, 423810, 479029, 437324, 482934, 455396, 439360,…	965	682	12504	1.2539528664549555	0.9999999911362194	0.2417451289735697	44.76638341538758
GOTERM_CC_FAT	GO:0044431~Golgi apparatus part	24	1.6842105263157894	0.10751323203979737	433751, 439360, 474905, 436005, 469270, 433650, 480733, 463891, 457322, 477170, 434193, 482848, 471687, 448659, 463997, 420879, 469194, 479029, 437324, 482934, 444647, 426264, 440354, 467254	965	227	12504	1.3699573166556342	1.0	0.45833399758275406	80.00205386102007
SP_PIR_KEYWORDS	golgi apparatus	46	3.2280701754385968	0.2580754330910664	468677, 452253, 445417, 436005, 469270, 480733, 463891, 457322, 464706, 471687, 464659, 438915, 426982, 438390, 435551, 465675, 423810, 447595, 479029, 472604, 437324, 463022, 482934, 482910, 428986, 455396, 465757, 433751, 439360, 471034, 473436, 434193, 482848, 422392, 479148, 422219, 420879, 469194, 457796, 426264, 440354, 470310, 449182, 445177, 438721, 467254	1310	553	17854	1.1336968375136314	1.0	0.6468980245207379	98.71871963001692
Annotation Cluster 156	Enrichment Score: 0.9796196269734403
Category	Term	Count	%	PValue	Genes	List Total	Pop Hits	Pop Total	Fold Enrichment	Bonferroni	Benjamini	FDR
INTERPRO	IPR019548:CTF transcription factor/nuclear factor 1, N-terminal	3	0.21052631578947367	0.02873170702550611	445833, 462149, 479694	1293	4	17763	10.30336426914153	1.0	0.6461349515950034	39.14992858594684
INTERPRO	IPR019739:CTF transcription factor/nuclear factor 1, conserved site	3	0.21052631578947367	0.02873170702550611	445833, 462149, 479694	1293	4	17763	10.30336426914153	1.0	0.6461349515950034	39.14992858594684
INTERPRO	IPR000647:CTF transcription factor/nuclear factor 1	3	0.21052631578947367	0.02873170702550611	445833, 462149, 479694	1293	4	17763	10.30336426914153	1.0	0.6461349515950034	39.14992858594684
UP_SEQ_FEATURE	DNA-binding region:CTF/NF-I	3	0.21052631578947367	0.03381754617224809	445833, 462149, 479694	1271	4	16021	9.45377655389457	1.0	0.9145466760609753	46.82454189078127
PIR_SUPERFAMILY	PIRSF018476:nuclear factor 1	3	0.21052631578947367	0.042898316599397454	445833, 462149, 479694	733	4	8136	8.32469304229195	0.999999999999951	0.9874533355504471	48.371316273080744
INTERPRO	IPR003619:MAD homology 1, Dwarfin-type	3	0.21052631578947367	0.21558033247257555	445833, 462149, 479694	1293	12	17763	3.4344547563805103	1.0	0.974976566166904	98.40370284728473
SMART	SM00523:DWA	3	0.21052631578947367	0.21746214959866225	445833, 462149, 479694	669	12	9131	3.412182361733931	1.0	0.8193001450147976	96.26831289174882
SP_PIR_KEYWORDS	dna replication	4	0.2807017543859649	0.9538751143576234	464288, 445833, 462149, 479694	1310	85	17854	0.6413650651100135	1.0	0.9991182492100869	100.0
GOTERM_BP_FAT	GO:0006260~DNA replication	6	0.42105263157894735	0.9914536018041391	452967, 464288, 445833, 481879, 462149, 479694	1028	152	13588	0.5217591644480852	1.0	0.9999999985134518	100.0
Annotation Cluster 157	Enrichment Score: 0.9790462893633393
Category	Term	Count	%	PValue	Genes	List Total	Pop Hits	Pop Total	Fold Enrichment	Bonferroni	Benjamini	FDR
GOTERM_BP_FAT	GO:0033157~regulation of intracellular protein transport	8	0.5614035087719298	0.006016290978581829	428216, 445831, 438042, 432662, 444561, 461229, 439062, 477170	1028	30	13588	3.5247730220492866	0.9999999971569257	0.12529319569018293	10.38704951098708
GOTERM_BP_FAT	GO:0032386~regulation of intracellular transport	8	0.5614035087719298	0.03635423164775354	428216, 445831, 438042, 432662, 444561, 461229, 439062, 477170	1028	42	13588	2.5176950157494904	1.0	0.3681874894734396	48.982980551563394
GOTERM_BP_FAT	GO:0046822~regulation of nucleocytoplasmic transport	7	0.4912280701754386	0.04518019808357639	428216, 445831, 432662, 444561, 461229, 439062, 477170	1028	35	13588	2.643579766536965	1.0	0.415225529854224	56.838976788349605
GOTERM_BP_FAT	GO:0042306~regulation of protein import into nucleus	5	0.3508771929824561	0.07975026930881507	445831, 432662, 461229, 439062, 477170	1028	22	13588	3.0040679165192783	1.0	0.5462244804220047	77.91883485239006
GOTERM_BP_FAT	GO:0070201~regulation of establishment of protein localization	10	0.7017543859649122	0.08581647560953598	428216, 445831, 438042, 432662, 444561, 461229, 439062, 480346, 477170, 474429	1028	71	13588	1.86167589192744	1.0	0.5583730736605743	80.41964199539495
GOTERM_BP_FAT	GO:0032388~positive regulation of intracellular transport	4	0.2807017543859649	0.09905078916966721	445831, 432662, 439062, 477170	1028	15	13588	3.5247730220492866	1.0	0.5953108463919566	84.97815822104262
GOTERM_BP_FAT	GO:0051223~regulation of protein transport	9	0.631578947368421	0.11553417893899295	428216, 445831, 438042, 432662, 444561, 461229, 439062, 480346, 477170	1028	65	13588	1.8301706076025142	1.0	0.6324492613849177	89.26057045361657
GOTERM_BP_FAT	GO:0032880~regulation of protein localization	11	0.7719298245614036	0.14094621782668504	428216, 437340, 445831, 438042, 432662, 444561, 461229, 439062, 480346, 477170, 474429	1028	90	13588	1.6155209684392564	1.0	0.684042419443848	93.67754751479379
GOTERM_BP_FAT	GO:0042307~positive regulation of protein import into nucleus	3	0.21052631578947367	0.14423750192196835	445831, 432662, 477170	1028	9	13588	4.405966277561609	1.0	0.6897482994231742	94.10359069319362
GOTERM_BP_FAT	GO:0046824~positive regulation of nucleocytoplasmic transport	3	0.21052631578947367	0.2284688596546339	445831, 432662, 477170	1028	12	13588	3.3044747081712065	1.0	0.815164369887421	99.1030645519532
GOTERM_BP_FAT	GO:0060341~regulation of cellular localization	16	1.1228070175438596	0.23551335255817823	468677, 428216, 461229, 421639, 439062, 477170, 435685, 462014, 448336, 445831, 438042, 444561, 432662, 421054, 480346, 455934	1028	161	13588	1.3135800082171254	1.0	0.8228430405241557	99.24078630280579
GOTERM_BP_FAT	GO:0051224~negative regulation of protein transport	3	0.21052631578947367	0.4264576443185673	428216, 444561, 477170	1028	19	13588	2.087036657792341	1.0	0.9537019339425313	99.99590580935906
GOTERM_BP_FAT	GO:0051222~positive regulation of protein transport	4	0.2807017543859649	0.5186148861451748	445831, 432662, 439062, 477170	1028	36	13588	1.4686554258538695	1.0	0.9778170116578537	99.99983032421042
Annotation Cluster 158	Enrichment Score: 0.9733740588779881
Category	Term	Count	%	PValue	Genes	List Total	Pop Hits	Pop Total	Fold Enrichment	Bonferroni	Benjamini	FDR
UP_SEQ_FEATURE	binding site:Chloride	6	0.42105263157894735	0.0023290064731902793	464659, 433613, 435292, 462697, 458936, 465052	1271	13	16021	5.817708648550505	0.9997602488643024	0.3276310475389803	4.190321747661363
UP_SEQ_FEATURE	binding site:Chloride; via amide nitrogen	5	0.3508771929824561	0.0035802672051899404	464659, 435292, 462697, 458936, 465052	1271	9	16021	7.0027974473293115	0.999997300442885	0.4273592056417299	6.372456980621644
GOTERM_MF_FAT	GO:0008308~voltage-gated anion channel activity	5	0.3508771929824561	0.05292399961899134	464659, 435292, 475356, 423223, 465052	1021	19	13288	3.424918810247951	1.0	0.5096878992938962	58.09048423410799
GOTERM_MF_FAT	GO:0005247~voltage-gated chloride channel activity	4	0.2807017543859649	0.08688095613073255	464659, 435292, 475356, 465052	1021	14	13288	3.7184832796977756	1.0	0.6323736105056206	76.62788267016403
UP_SEQ_FEATURE	short sequence motif:Selectivity filter part_1	3	0.21052631578947367	0.10094822511503043	464659, 435292, 465052	1271	7	16021	5.4021580307968975	1.0	0.9918976397643845	85.82361680016872
UP_SEQ_FEATURE	short sequence motif:Selectivity filter part_3	3	0.21052631578947367	0.10094822511503043	464659, 435292, 465052	1271	7	16021	5.4021580307968975	1.0	0.9918976397643845	85.82361680016872
UP_SEQ_FEATURE	short sequence motif:Selectivity filter part_2	3	0.21052631578947367	0.10094822511503043	464659, 435292, 465052	1271	7	16021	5.4021580307968975	1.0	0.9918976397643845	85.82361680016872
UP_SEQ_FEATURE	region of interest:In-membrane helix	3	0.21052631578947367	0.10094822511503043	464659, 435292, 465052	1271	7	16021	5.4021580307968975	1.0	0.9918976397643845	85.82361680016872
UP_SEQ_FEATURE	region of interest:In-membrane loop between two helices	3	0.21052631578947367	0.10094822511503043	464659, 435292, 465052	1271	7	16021	5.4021580307968975	1.0	0.9918976397643845	85.82361680016872
INTERPRO	IPR014743:Chloride channel, core	3	0.21052631578947367	0.1353864862153181	464659, 435292, 465052	1293	9	17763	4.5792730085073465	1.0	0.9306729076027993	91.61598889237132
INTERPRO	IPR001807:Chloride channel, voltage gated	3	0.21052631578947367	0.1353864862153181	464659, 435292, 465052	1293	9	17763	4.5792730085073465	1.0	0.9306729076027993	91.61598889237132
GOTERM_BP_FAT	GO:0006821~chloride transport	7	0.4912280701754386	0.313067141060113	464659, 435292, 481988, 475356, 478455, 465052, 473351	1028	61	13588	1.5168080627671112	1.0	0.8964515686408807	99.89133755440972
INTERPRO	IPR000644:Cystathionine beta-synthase, core	3	0.21052631578947367	0.4069510494408951	464659, 435292, 465052	1293	19	17763	2.1691293198192696	1.0	0.9974616705615027	99.9864018606416
SMART	SM00116:CBS	3	0.21052631578947367	0.4099147142215857	464659, 435292, 465052	669	19	9131	2.155062544253009	1.0	0.9172033225926152	99.91528429851046
SP_PIR_KEYWORDS	CBS domain	3	0.21052631578947367	0.41095349386887264	464659, 435292, 465052	1310	19	17854	2.151948573724387	1.0	0.7985653486348834	99.95585529898833
UP_SEQ_FEATURE	domain:CBS 2	3	0.21052631578947367	0.4234809207304977	464659, 435292, 465052	1271	18	16021	2.1008392341987934	1.0	0.9999983313794858	99.99593608614248
UP_SEQ_FEATURE	domain:CBS 1	3	0.21052631578947367	0.4234809207304977	464659, 435292, 465052	1271	18	16021	2.1008392341987934	1.0	0.9999983313794858	99.99593608614248
Annotation Cluster 159	Enrichment Score: 0.9702770307696106
Category	Term	Count	%	PValue	Genes	List Total	Pop Hits	Pop Total	Fold Enrichment	Bonferroni	Benjamini	FDR
GOTERM_BP_FAT	GO:0043434~response to peptide hormone stimulus	16	1.1228070175438596	0.0049139654320362516	472996, 442676, 451531, 423559, 423912, 474311, 454338, 422392, 462179, 435649, 449342, 449051, 474010, 464474, 463675, 474429	1028	95	13588	2.226172434978497	0.9999998944353745	0.1076783973241826	8.563603828866807
GOTERM_BP_FAT	GO:0032870~cellular response to hormone stimulus	8	0.5614035087719298	0.14592408868233286	435649, 449342, 442676, 480071, 464474, 443483, 423912, 474429	1028	58	13588	1.8231584596806656	1.0	0.6926468904120914	94.31125399156394
GOTERM_BP_FAT	GO:0032868~response to insulin stimulus	7	0.4912280701754386	0.28611683569416557	449342, 442676, 449051, 423912, 454338, 422392, 474429	1028	59	13588	1.568225285233793	1.0	0.8747752489957804	99.78131505826431
GOTERM_BP_FAT	GO:0032869~cellular response to insulin stimulus	4	0.2807017543859649	0.6408986795294088	449342, 442676, 423912, 474429	1028	43	13588	1.2295719844357977	1.0	0.9936559347348561	99.9999991748907
Annotation Cluster 160	Enrichment Score: 0.9694060969537892
Category	Term	Count	%	PValue	Genes	List Total	Pop Hits	Pop Total	Fold Enrichment	Bonferroni	Benjamini	FDR
GOTERM_MF_FAT	GO:0003712~transcription cofactor activity	21	1.4736842105263157	0.06018484789853288	423838, 469627, 460988, 453179, 421761, 429660, 428714, 465401, 470553, 468521, 479626, 421151, 434749, 422080, 455870, 473515, 449736, 445147, 477242, 466738, 437872	1021	180	13288	1.518380672543258	1.0	0.5400356241861879	62.94418165811686
GOTERM_MF_FAT	GO:0003714~transcription corepressor activity	10	0.7017543859649122	0.09880014410599779	423838, 469627, 422080, 460988, 453179, 473515, 429660, 445147, 428714, 465401	1021	72	13288	1.8075960387419743	1.0	0.664055832464167	81.05759995688886
GOTERM_MF_FAT	GO:0008134~transcription factor binding	29	2.0350877192982457	0.11621889529626359	423838, 441417, 475356, 428714, 468521, 479626, 455870, 454479, 449736, 445147, 472604, 466738, 437872, 452401, 469627, 460988, 421761, 453179, 429660, 477170, 470553, 465401, 421151, 454635, 434749, 422080, 473515, 464474, 477242	1021	288	13288	1.3105071280879312	1.0	0.706371944174306	86.13664521852556
GOTERM_MF_FAT	GO:0016564~transcription repressor activity	21	1.4736842105263157	0.19180243829851895	423838, 469627, 464288, 460988, 453179, 441417, 466470, 429660, 436975, 446539, 428714, 459776, 465401, 425239, 422080, 473515, 449736, 460094, 445147, 469200, 480674	1021	211	13288	1.2953010476672342	1.0	0.8352806313199411	96.68190418337988
Annotation Cluster 161	Enrichment Score: 0.9623664597834695
Category	Term	Count	%	PValue	Genes	List Total	Pop Hits	Pop Total	Fold Enrichment	Bonferroni	Benjamini	FDR
INTERPRO	IPR007123:Gelsolin region	4	0.2807017543859649	0.07645835750192173	470049, 433650, 439025, 438270	1293	14	17763	3.925091150149155	1.0	0.8452047075127948	74.21417692444311
UP_SEQ_FEATURE	repeat:Gelsolin-like 4	3	0.21052631578947367	0.10094822511503043	470049, 439025, 438270	1271	7	16021	5.4021580307968975	1.0	0.9918976397643845	85.82361680016872
UP_SEQ_FEATURE	repeat:Gelsolin-like 5	3	0.21052631578947367	0.10094822511503043	470049, 439025, 438270	1271	7	16021	5.4021580307968975	1.0	0.9918976397643845	85.82361680016872
INTERPRO	IPR007122:Gelsolin	3	0.21052631578947367	0.11044064205378505	470049, 439025, 438270	1293	8	17763	5.151682134570765	1.0	0.9004371445215685	86.38729026024839
SMART	SM00262:GEL	3	0.21052631578947367	0.11150104935845213	470049, 439025, 438270	669	8	9131	5.118273542600897	0.9999999999999998	0.713930521572893	79.51252041801133
UP_SEQ_FEATURE	repeat:Gelsolin-like 2	3	0.21052631578947367	0.12774562487823207	470049, 439025, 438270	1271	8	16021	4.726888276947285	1.0	0.9970228480191565	91.86591099296561
UP_SEQ_FEATURE	repeat:Gelsolin-like 3	3	0.21052631578947367	0.12774562487823207	470049, 439025, 438270	1271	8	16021	4.726888276947285	1.0	0.9970228480191565	91.86591099296561
UP_SEQ_FEATURE	repeat:Gelsolin-like 1	3	0.21052631578947367	0.12774562487823207	470049, 439025, 438270	1271	8	16021	4.726888276947285	1.0	0.9970228480191565	91.86591099296561
Annotation Cluster 162	Enrichment Score: 0.9620788207423905
Category	Term	Count	%	PValue	Genes	List Total	Pop Hits	Pop Total	Fold Enrichment	Bonferroni	Benjamini	FDR
GOTERM_BP_FAT	GO:0006937~regulation of muscle contraction	7	0.4912280701754386	0.08578705457573499	467181, 451829, 469270, 421054, 454641, 454059, 421399	1028	41	13588	2.2567144348486288	1.0	0.5592533994145261	80.40818644820583
GOTERM_BP_FAT	GO:0019229~regulation of vasoconstriction	4	0.2807017543859649	0.09905078916966721	445564, 469270, 421054, 454059	1028	15	13588	3.5247730220492866	1.0	0.5953108463919566	84.97815822104262
GOTERM_BP_FAT	GO:0006940~regulation of smooth muscle contraction	5	0.3508771929824561	0.11569826007445182	451829, 469270, 421054, 454641, 454059	1028	25	13588	2.643579766536965	1.0	0.6320862286447289	89.29672124124068
GOTERM_BP_FAT	GO:0045932~negative regulation of muscle contraction	3	0.21052631578947367	0.14423750192196835	451829, 454641, 454059	1028	9	13588	4.405966277561609	1.0	0.6897482994231742	94.10359069319362
Annotation Cluster 163	Enrichment Score: 0.9579935850502083
Category	Term	Count	%	PValue	Genes	List Total	Pop Hits	Pop Total	Fold Enrichment	Bonferroni	Benjamini	FDR
INTERPRO	IPR011992:EF-Hand type	31	2.175438596491228	0.001074594879846108	480770, 447854, 471680, 444025, 421541, 445867, 469065, 470012, 452561, 453559, 438042, 470348, 480634, 464349, 426237, 426586, 458801, 438161, 425011, 461019, 475428, 421977, 422269, 450163, 440518, 464474, 466970, 462736, 426264, 433801, 454752	1293	227	17763	1.876089822868649	0.8636179252716808	0.14208775081072522	1.8154056604586466
INTERPRO	IPR018247:EF-HAND 1	24	1.6842105263157894	0.033744299288830736	480770, 458801, 438161, 425011, 461019, 447854, 421977, 444025, 422269, 445867, 469065, 470012, 450163, 452561, 449736, 456451, 438042, 464349, 472604, 426237, 433801, 462736, 454752, 426586	1293	211	17763	1.5625955289693316	1.0	0.6788505239731226	44.285279879402005
INTERPRO	IPR018249:EF-HAND 2	23	1.6140350877192984	0.04307321856046942	480770, 458801, 438161, 425011, 461019, 421977, 444025, 422269, 445867, 469065, 470012, 450163, 440518, 456451, 438042, 464349, 470348, 472604, 426237, 462736, 433801, 454752, 426586	1293	205	17763	1.5413162809122292	1.0	0.7317621033360753	52.77471250885763
INTERPRO	IPR002048:Calcium-binding EF-hand	15	1.0526315789473684	0.12378594227011251	480770, 458801, 461019, 421977, 422269, 469065, 450163, 456451, 440518, 438042, 426237, 462736, 433801, 454752, 426586	1293	137	17763	1.5041407692177418	1.0	0.9157003892663733	89.47838748982366
SMART	SM00054:EFh	15	1.0526315789473684	0.1271299302363931	480770, 458801, 461019, 421977, 422269, 469065, 450163, 456451, 440518, 438042, 426237, 462736, 433801, 454752, 426586	669	137	9131	1.4943864357958823	1.0	0.7286778533525993	83.85145875094244
UP_SEQ_FEATURE	domain:EF-hand 1	18	1.263157894736842	0.1376187484743429	480770, 458801, 425011, 461019, 447854, 421977, 422269, 469065, 470012, 450163, 440518, 456451, 438042, 426237, 462736, 433801, 454752, 426586	1271	161	16021	1.4092586167296257	1.0	0.9977209237893029	93.39993510495344
UP_SEQ_FEATURE	domain:EF-hand 2	17	1.1929824561403508	0.19987750856890243	480770, 458801, 425011, 461019, 447854, 421977, 422269, 470012, 450163, 456451, 440518, 438042, 426237, 462736, 433801, 454752, 426586	1271	160	16021	1.339285011801731	1.0	0.999681673467861	98.33230346271576
UP_SEQ_FEATURE	calcium-binding region:2	12	0.8421052631578947	0.25457038939289445	480770, 458801, 450163, 461019, 447854, 440518, 456451, 421977, 438042, 462736, 422269, 426586	1271	110	16021	1.3750947714755741	1.0	0.9999286792656791	99.54542861600444
UP_SEQ_FEATURE	domain:EF-hand 3	9	0.631578947368421	0.32387817250103723	458801, 450163, 421977, 426237, 433801, 462736, 454752, 422269, 426586	1271	82	16021	1.3834794956918883	1.0	0.9999770190439607	99.92422146768578
UP_SEQ_FEATURE	calcium-binding region:1	12	0.8421052631578947	0.3533297590015051	480770, 458801, 450163, 461019, 447854, 440518, 456451, 421977, 438042, 462736, 454752, 426586	1271	120	16021	1.2605035405192762	1.0	0.9999894448283956	99.96654520647469
INTERPRO	IPR018248:EF hand	12	0.8421052631578947	0.36499286147242926	480770, 469065, 470012, 458801, 450163, 425011, 438042, 470348, 426237, 433801, 462736, 454752	1293	132	17763	1.248892638683822	1.0	0.9952979732698257	99.95641250112239
UP_SEQ_FEATURE	domain:EF-hand 4	6	0.42105263157894735	0.44402727866283237	458801, 421977, 462736, 454752, 422269, 426586	1271	55	16021	1.3750947714755741	1.0	0.9999990795194968	99.99791256044401
Annotation Cluster 164	Enrichment Score: 0.9490494096727015
Category	Term	Count	%	PValue	Genes	List Total	Pop Hits	Pop Total	Fold Enrichment	Bonferroni	Benjamini	FDR
GOTERM_BP_FAT	GO:0034613~cellular protein localization	33	2.3157894736842106	0.029072871755956603	446952, 428216, 445925, 477387, 474815, 433650, 425803, 447164, 472069, 475563, 479029, 431352, 448160, 468587, 430285, 439360, 474905, 461229, 426322, 477170, 435056, 439062, 435057, 452546, 482441, 448659, 435649, 463308, 454635, 470930, 430152, 428998, 449182	1028	299	13588	1.4588316437411344	1.0	0.32369158284079713	41.50350427022029
GOTERM_BP_FAT	GO:0070727~cellular macromolecule localization	33	2.3157894736842106	0.03147309119479735	446952, 428216, 445925, 477387, 474815, 433650, 425803, 447164, 472069, 475563, 479029, 431352, 448160, 468587, 430285, 439360, 474905, 461229, 426322, 477170, 435056, 439062, 435057, 452546, 482441, 448659, 435649, 463308, 454635, 470930, 430152, 428998, 449182	1028	301	13588	1.4491384102279043	1.0	0.33780021828583207	44.07656932445724
GOTERM_BP_FAT	GO:0046907~intracellular transport	44	3.0877192982456143	0.03700764805898958	428216, 448692, 463662, 445925, 481975, 477884, 477387, 474815, 433650, 425803, 440072, 472069, 447164, 477012, 475563, 479029, 431352, 474429, 468587, 474905, 439360, 430285, 428248, 479831, 422000, 421977, 473436, 426322, 446539, 461229, 477170, 435056, 439062, 435057, 452546, 482441, 448659, 435649, 454635, 470930, 430152, 428998, 444647, 449182	1028	431	13588	1.3493910641255968	1.0	0.37016637217053505	49.60802589898727
GOTERM_BP_FAT	GO:0008104~protein localization	69	4.842105263157895	0.06866543524678212	452253, 462560, 446952, 428216, 425971, 445925, 481975, 441074, 433650, 469518, 473549, 437340, 472112, 449051, 447595, 472604, 427843, 482910, 448160, 470837, 479831, 481988, 473436, 426322, 462979, 463308, 435649, 454635, 470930, 429558, 479944, 428319, 449182, 466593, 477387, 474815, 469270, 425803, 447164, 472069, 475563, 467680, 432293, 479029, 447433, 431352, 474905, 439360, 430285, 468587,…	1028	753	13588	1.211201885066737	1.0	0.5145452262919243	72.55095636271984
GOTERM_BP_FAT	GO:0006886~intracellular protein transport	28	1.9649122807017545	0.10028135506121465	428216, 445925, 477387, 474815, 433650, 425803, 447164, 472069, 475563, 479029, 431352, 468587, 430285, 439360, 474905, 461229, 426322, 439062, 435056, 435057, 482441, 448659, 435649, 454635, 470930, 430152, 428998, 449182	1028	276	13588	1.3409462583883156	1.0	0.5991063115666728	85.3467047959908
GOTERM_BP_FAT	GO:0045184~establishment of protein localization	54	3.7894736842105265	0.32305131430523804	452253, 428216, 425971, 445925, 481975, 441074, 433650, 469518, 473549, 472112, 449051, 472604, 447595, 427843, 479831, 473436, 426322, 435649, 454635, 470930, 479944, 429558, 449182, 466593, 477387, 474815, 425803, 447164, 472069, 475563, 467680, 432293, 479029, 447433, 431352, 468587, 439360, 430285, 474905, 440118, 476220, 461229, 477170, 439062, 467460, 435056, 435685, 435057, 448659, 482441,…	1028	656	13588	1.088058745373446	1.0	0.90355739522399	99.91672410554636
GOTERM_BP_FAT	GO:0015031~protein transport	53	3.7192982456140355	0.3617794317814962	452253, 428216, 425971, 445925, 481975, 441074, 433650, 469518, 473549, 472112, 449051, 472604, 447595, 427843, 479831, 473436, 426322, 435649, 454635, 470930, 479944, 429558, 449182, 466593, 477387, 474815, 425803, 447164, 472069, 475563, 467680, 432293, 479029, 447433, 431352, 468587, 439360, 430285, 474905, 440118, 476220, 461229, 439062, 467460, 435056, 435685, 435057, 448659, 482441, 425540,…	1028	651	13588	1.0761115793122822	1.0	0.9254654313655215	99.97145446184174
SP_PIR_KEYWORDS	protein transport	27	1.8947368421052633	0.9380201094949945	452253, 481975, 425971, 477387, 441074, 474815, 433650, 425803, 472069, 469518, 467680, 449051, 479029, 447595, 432293, 447433, 427843, 439360, 474905, 479831, 440118, 476220, 473436, 435685, 451861, 429558, 449182	1310	461	17854	0.7982282128131676	1.0	0.9983126346017553	100.0
Annotation Cluster 165	Enrichment Score: 0.9463152022842694
Category	Term	Count	%	PValue	Genes	List Total	Pop Hits	Pop Total	Fold Enrichment	Bonferroni	Benjamini	FDR
INTERPRO	IPR008957:Fibronectin, type III-like fold	25	1.7543859649122806	0.00470339912175349	426458, 471378, 473309, 460505, 444734, 475335, 464200, 430990, 464225, 481722, 456688, 452243, 463495, 429214, 446156, 437315, 474087, 454346, 460028, 452967, 457705, 452685, 477694, 439669, 446111	1293	187	17763	1.8366068215938558	0.9998392980364251	0.30510762007310654	7.719252020803546
INTERPRO	IPR003961:Fibronectin, type III	22	1.5438596491228072	0.0379488976340241	471378, 446156, 473309, 460505, 444734, 475335, 478455, 454346, 464200, 460028, 457705, 452967, 430990, 452685, 477694, 464225, 439669, 466738, 446111, 456688, 452243, 463495	1293	191	17763	1.5823665893271461	1.0	0.7033067032906997	48.27534940486808
SMART	SM00060:FN3	22	1.5438596491228072	0.03917527485770986	471378, 446156, 473309, 460505, 444734, 475335, 478455, 454346, 464200, 460028, 457705, 452967, 430990, 452685, 477694, 464225, 439669, 466738, 446111, 456688, 452243, 463495	669	191	9131	1.572104962474272	0.9999953036517213	0.640267211066452	41.486231411376
UP_SEQ_FEATURE	domain:Fibronectin type-III 2	15	1.0526315789473684	0.09289365185313911	471378, 446156, 473309, 460505, 444734, 475335, 457705, 452967, 452685, 477694, 439669, 446111, 456688, 452243, 463495	1271	120	16021	1.5756294256490955	1.0	0.9904124458181283	83.30154057542866
UP_SEQ_FEATURE	domain:Fibronectin type-III 1	15	1.0526315789473684	0.09780097601800719	471378, 446156, 473309, 460505, 444734, 475335, 457705, 452967, 452685, 477694, 439669, 446111, 456688, 452243, 463495	1271	121	16021	1.562607694858607	1.0	0.9910595816191271	84.88434642097297
UP_SEQ_FEATURE	domain:Fibronectin type-III 3	10	0.7017543859649122	0.1299255064950116	471378, 452967, 457705, 473309, 452685, 460505, 477694, 439669, 456688, 452243	1271	74	16021	1.7033831628638867	1.0	0.9969283257424539	92.23111668797468
UP_SEQ_FEATURE	domain:Fibronectin type-III 5	5	0.3508771929824561	0.35549364071616757	452967, 452685, 460505, 439669, 456688	1271	38	16021	1.6585572901569425	1.0	0.999989485107176	99.96854173689495
UP_SEQ_FEATURE	domain:Fibronectin type-III 6	4	0.2807017543859649	0.3627072115356228	452967, 452685, 460505, 456688	1271	27	16021	1.8674126526211499	1.0	0.9999914641664244	99.97441439920499
UP_SEQ_FEATURE	domain:Fibronectin type-III 4	6	0.42105263157894735	0.4598728708287454	452967, 452685, 460505, 439669, 456688, 452243	1271	56	16021	1.3505395076992244	1.0	0.9999991895125419	99.99877233569956
INTERPRO	IPR003962:Fibronectin, type III subdomain	3	0.21052631578947367	0.7033564362116369	452967, 460505, 456688	1293	33	17763	1.248892638683822	1.0	0.9999821072812193	99.99999989839338
Annotation Cluster 166	Enrichment Score: 0.9453801907730951
Category	Term	Count	%	PValue	Genes	List Total	Pop Hits	Pop Total	Fold Enrichment	Bonferroni	Benjamini	FDR
INTERPRO	IPR000038:Cell division/GTP binding protein	4	0.2807017543859649	0.07645835750192173	458402, 480314, 440276, 430245	1293	14	17763	3.925091150149155	1.0	0.8452047075127948	74.21417692444311
INTERPRO	IPR016491:Septin	4	0.2807017543859649	0.07645835750192173	458402, 480314, 440276, 430245	1293	14	17763	3.925091150149155	1.0	0.8452047075127948	74.21417692444311
GOTERM_CC_FAT	GO:0032156~septin cytoskeleton	4	0.2807017543859649	0.087770311954786	458402, 480314, 440276, 430245	965	14	12504	3.702146558105107	1.0	0.40581208924675427	72.74474002995719
GOTERM_CC_FAT	GO:0031105~septin complex	4	0.2807017543859649	0.087770311954786	458402, 480314, 440276, 430245	965	14	12504	3.702146558105107	1.0	0.40581208924675427	72.74474002995719
PIR_SUPERFAMILY	PIRSF006698:Septin	4	0.2807017543859649	0.12525837381967714	458402, 480314, 440276, 430245	733	14	8136	3.171311635158838	1.0	0.9971101620641444	86.70528104861306
GOTERM_CC_FAT	GO:0044448~cell cortex part	9	0.631578947368421	0.19881617406524135	458402, 440829, 422031, 450149, 480634, 480314, 440276, 444020, 430245	965	73	12504	1.59750159699056	1.0	0.6358030580556241	95.65737800820247
UP_SEQ_FEATURE	binding site:GTP; via amide nitrogen and carbonyl oxygen	3	0.21052631578947367	0.2150477837360505	480314, 440276, 430245	1271	11	16021	3.4377369286889348	1.0	0.9997760552485769	98.8264551707049
Annotation Cluster 167	Enrichment Score: 0.9442535053519918
Category	Term	Count	%	PValue	Genes	List Total	Pop Hits	Pop Total	Fold Enrichment	Bonferroni	Benjamini	FDR
GOTERM_BP_FAT	GO:0015980~energy derivation by oxidation of organic compounds	15	1.0526315789473684	0.015240863430234062	457084, 424323, 421977, 476033, 444871, 478620, 475724, 439132, 480379, 468178, 439669, 444669, 475105, 453171, 445633	1028	98	13588	2.0231477805129834	1.0	0.22348932228603913	24.35508691355891
GOTERM_BP_FAT	GO:0005976~polysaccharide metabolic process	14	0.9824561403508772	0.020583893053373575	449807, 448906, 452817, 425598, 444871, 468941, 478620, 468178, 474177, 469868, 439669, 437324, 445633, 428986	1028	92	13588	2.0114193875824733	1.0	0.2663337858141869	31.47664674345093
GOTERM_BP_FAT	GO:0006112~energy reserve metabolic process	6	0.42105263157894735	0.14395170950292568	468178, 439669, 453171, 445633, 444871, 478620	1028	37	13588	2.1434430539488907	1.0	0.68980669153567	94.06770001844215
GOTERM_BP_FAT	GO:0006073~cellular glucan metabolic process	5	0.3508771929824561	0.2365685274184265	468178, 439669, 445633, 444871, 478620	1028	33	13588	2.002711944346186	1.0	0.8238094650230864	99.25960674030144
GOTERM_BP_FAT	GO:0005977~glycogen metabolic process	5	0.3508771929824561	0.2365685274184265	468178, 439669, 445633, 444871, 478620	1028	33	13588	2.002711944346186	1.0	0.8238094650230864	99.25960674030144
GOTERM_BP_FAT	GO:0044042~glucan metabolic process	5	0.3508771929824561	0.2365685274184265	468178, 439669, 445633, 444871, 478620	1028	33	13588	2.002711944346186	1.0	0.8238094650230864	99.25960674030144
GOTERM_BP_FAT	GO:0044264~cellular polysaccharide metabolic process	5	0.3508771929824561	0.41077182549124047	468178, 439669, 445633, 444871, 478620	1028	43	13588	1.5369649805447472	1.0	0.9478463006831042	99.9933145411489
Annotation Cluster 168	Enrichment Score: 0.9345565086070291
Category	Term	Count	%	PValue	Genes	List Total	Pop Hits	Pop Total	Fold Enrichment	Bonferroni	Benjamini	FDR
UP_SEQ_FEATURE	domain:PPIase FKBP-type 2	3	0.21052631578947367	0.03381754617224809	466192, 440518, 456451	1271	4	16021	9.45377655389457	1.0	0.9145466760609753	46.82454189078127
UP_SEQ_FEATURE	domain:PPIase FKBP-type 1	3	0.21052631578947367	0.03381754617224809	466192, 440518, 456451	1271	4	16021	9.45377655389457	1.0	0.9145466760609753	46.82454189078127
SP_PIR_KEYWORDS	Rotamase	6	0.42105263157894735	0.09988833334117786	466192, 461019, 440518, 456451, 479108, 468432	1310	34	17854	2.405118994162551	1.0	0.3856996434559996	78.47885222200637
GOTERM_MF_FAT	GO:0003755~peptidyl-prolyl cis-trans isomerase activity	6	0.42105263157894735	0.1268903442915655	466192, 461019, 440518, 456451, 479108, 468432	1021	35	13288	2.231089967818665	1.0	0.7241572694966063	88.58467430884043
GOTERM_MF_FAT	GO:0016859~cis-trans isomerase activity	6	0.42105263157894735	0.15080656670318632	466192, 461019, 440518, 456451, 479108, 468432	1021	37	13288	2.110490510098737	1.0	0.7796250861536522	92.67895580279263
INTERPRO	IPR001179:Peptidyl-prolyl cis-trans isomerase, FKBP-type	4	0.2807017543859649	0.17444758414969094	466192, 461019, 440518, 456451	1293	20	17763	2.7475638051044085	1.0	0.9592468922542804	96.18640128693755
GOTERM_BP_FAT	GO:0006457~protein folding	9	0.631578947368421	0.7529943222175612	466192, 430803, 461019, 440518, 456451, 479108, 435056, 468432, 464450	1028	127	13588	0.9367014920800271	1.0	0.9985990499532155	99.99999999908155
Annotation Cluster 169	Enrichment Score: 0.9342991236586763
Category	Term	Count	%	PValue	Genes	List Total	Pop Hits	Pop Total	Fold Enrichment	Bonferroni	Benjamini	FDR
GOTERM_BP_FAT	GO:0050432~catecholamine secretion	3	0.21052631578947367	0.03089702602650169	456473, 460244, 432293	1028	4	13588	9.913424124513618	1.0	0.3348529818755239	43.46896067066708
GOTERM_BP_FAT	GO:0015844~monoamine transport	4	0.2807017543859649	0.15066901766135532	456473, 460244, 432293, 447676	1028	18	13588	2.937310851707739	1.0	0.6986306553624031	94.85903763227995
GOTERM_BP_FAT	GO:0051937~catecholamine transport	3	0.21052631578947367	0.17165759829288466	456473, 460244, 432293	1028	10	13588	3.965369649805447	1.0	0.7376288757499081	96.73753270630921
GOTERM_BP_FAT	GO:0015850~organic alcohol transport	4	0.2807017543859649	0.229192202442953	476212, 456473, 460244, 432293	1028	22	13588	2.403254333215423	1.0	0.8150475453882643	99.11822492094005
Annotation Cluster 170	Enrichment Score: 0.9256182316722139
Category	Term	Count	%	PValue	Genes	List Total	Pop Hits	Pop Total	Fold Enrichment	Bonferroni	Benjamini	FDR
INTERPRO	IPR003577:Ras small GTPase, Ras type	5	0.3508771929824561	0.09250246593262657	433143, 469726, 456781, 440458, 445087	1293	24	17763	2.862045630317092	1.0	0.8734807480941316	80.87111642670739
SMART	SM00173:RAS	5	0.3508771929824561	0.09390456322010002	433143, 469726, 456781, 440458, 445087	669	24	9131	2.843485301444942	0.9999999999999288	0.7020824944156068	73.3497092888232
PIR_SUPERFAMILY	PIRSF037165:ras protein	4	0.2807017543859649	0.1924444087428545	433143, 469726, 456781, 445087	733	17	8136	2.611668405424926	1.0	0.9994302604444367	96.01552743369285
Annotation Cluster 171	Enrichment Score: 0.923992139599816
Category	Term	Count	%	PValue	Genes	List Total	Pop Hits	Pop Total	Fold Enrichment	Bonferroni	Benjamini	FDR
SP_PIR_KEYWORDS	notch signaling pathway	7	0.4912280701754386	0.06274179054720576	438915, 448692, 481365, 426471, 482223, 444647, 436124	1310	39	17854	2.44623213936191	0.9999999999999997	0.2793120949713408	61.16438907097712
GOTERM_BP_FAT	GO:0033619~membrane protein proteolysis	4	0.2807017543859649	0.06957842969239177	438915, 481365, 423761, 444647	1028	13	13588	4.067045794672254	1.0	0.516086556216276	73.03589676608557
GOTERM_BP_FAT	GO:0006509~membrane protein ectodomain proteolysis	4	0.2807017543859649	0.06957842969239177	438915, 481365, 423761, 444647	1028	13	13588	4.067045794672254	1.0	0.516086556216276	73.03589676608557
GOTERM_BP_FAT	GO:0007219~Notch signaling pathway	7	0.4912280701754386	0.22144300988005838	438915, 448692, 481365, 426471, 482223, 444647, 436124	1028	54	13588	1.7134313301628479	1.0	0.805844974014005	98.94242466524615
KEGG_PATHWAY	mmu04330:Notch signaling pathway	7	0.4912280701754386	0.3566737695198746	438915, 481365, 424859, 426471, 482223, 429660, 436124	558	50	5738	1.4396415770609319	1.0	0.6650233829046682	99.56531742436768
Annotation Cluster 172	Enrichment Score: 0.912471590164249
Category	Term	Count	%	PValue	Genes	List Total	Pop Hits	Pop Total	Fold Enrichment	Bonferroni	Benjamini	FDR
INTERPRO	IPR012679:Laminin G, subdomain 1	4	0.2807017543859649	0.016289587033005086	426624, 457366, 435385, 433494	1293	8	17763	6.868909512761021	0.9999999999999393	0.491501154539828	24.41096858118922
INTERPRO	IPR001791:Laminin G	7	0.4912280701754386	0.10578925999812429	426624, 456463, 457366, 476439, 435385, 468670, 433494	1293	45	17763	2.1369940706367623	1.0	0.8948193432785255	85.12218518378124
SMART	SM00282:LamG	7	0.4912280701754386	0.10775717637046867	426624, 456463, 457366, 476439, 435385, 468670, 433494	669	45	9131	2.1231356917455573	0.9999999999999993	0.7135280123230459	78.32409911832877
UP_SEQ_FEATURE	domain:Laminin G-like 1	5	0.3508771929824561	0.14643692089072624	426624, 457366, 476439, 435385, 433494	1271	26	16021	2.424045270229377	1.0	0.9983914034994604	94.53484460472748
UP_SEQ_FEATURE	domain:Laminin G-like 2	5	0.3508771929824561	0.14643692089072624	426624, 457366, 476439, 435385, 433494	1271	26	16021	2.424045270229377	1.0	0.9983914034994604	94.53484460472748
INTERPRO	IPR012680:Laminin G, subdomain 2	5	0.3508771929824561	0.3146598338479159	456463, 457366, 476439, 435385, 468670	1293	39	17763	1.761258849425903	1.0	0.9920017639138013	99.84009816527332
INTERPRO	IPR013320:Concanavalin A-like lectin/glucanase, subgroup	8	0.5614035087719298	0.32715873973174875	426624, 456463, 457366, 476439, 435385, 452854, 468670, 433494	1293	77	17763	1.4273058727815109	1.0	0.9927576466578152	99.88314599488969
Annotation Cluster 173	Enrichment Score: 0.9017504494514726
Category	Term	Count	%	PValue	Genes	List Total	Pop Hits	Pop Total	Fold Enrichment	Bonferroni	Benjamini	FDR
GOTERM_BP_FAT	GO:0043392~negative regulation of DNA binding	6	0.42105263157894735	0.04246243389634967	435649, 454635, 446030, 444669, 432662, 477170	1028	26	13588	3.05028434600419	1.0	0.4011032848565963	54.550846745354434
GOTERM_BP_FAT	GO:0051101~regulation of DNA binding	11	0.7719298245614036	0.050993413562470155	435649, 454635, 440679, 446030, 480835, 444669, 432662, 445147, 461229, 477170, 466669	1028	74	13588	1.9648227994531497	1.0	0.44151247826879125	61.37301547389284
GOTERM_BP_FAT	GO:0051100~negative regulation of binding	6	0.42105263157894735	0.0719213620474341	435649, 454635, 446030, 444669, 432662, 477170	1028	30	13588	2.643579766536965	1.0	0.5217239275497871	74.2435764868734
GOTERM_BP_FAT	GO:0044092~negative regulation of molecular function	16	1.1228070175438596	0.07316014354798442	461237, 469270, 459114, 463891, 477170, 435649, 454635, 446030, 448336, 444669, 464349, 481143, 432662, 428923, 461189, 482910	1028	132	13588	1.6021695554769486	1.0	0.5258555895641054	74.86127373201971
GOTERM_BP_FAT	GO:0051092~positive regulation of NF-kappaB transcription factor activity	5	0.3508771929824561	0.11569826007445182	440679, 480835, 444669, 461229, 466669	1028	25	13588	2.643579766536965	1.0	0.6320862286447289	89.29672124124068
GOTERM_BP_FAT	GO:0051098~regulation of binding	11	0.7719298245614036	0.14094621782668504	435649, 454635, 440679, 446030, 480835, 444669, 432662, 445147, 461229, 477170, 466669	1028	90	13588	1.6155209684392564	1.0	0.684042419443848	93.67754751479379
GOTERM_BP_FAT	GO:0051090~regulation of transcription factor activity	8	0.5614035087719298	0.15550094607245768	454635, 440679, 446030, 480835, 444669, 461229, 477170, 466669	1028	59	13588	1.7922574688386206	1.0	0.708580399843588	95.36539329837387
GOTERM_BP_FAT	GO:0032088~negative regulation of NF-kappaB transcription factor activity	3	0.21052631578947367	0.17165759829288466	454635, 446030, 444669	1028	10	13588	3.965369649805447	1.0	0.7376288757499081	96.73753270630921
GOTERM_BP_FAT	GO:0043388~positive regulation of DNA binding	6	0.42105263157894735	0.20864009519686183	440679, 480835, 444669, 445147, 461229, 466669	1028	42	13588	1.888271261812118	1.0	0.7892978911100358	98.57750968727954
GOTERM_BP_FAT	GO:0043433~negative regulation of transcription factor activity	4	0.2807017543859649	0.229192202442953	454635, 446030, 444669, 477170	1028	22	13588	2.403254333215423	1.0	0.8150475453882643	99.11822492094005
GOTERM_BP_FAT	GO:0051099~positive regulation of binding	6	0.42105263157894735	0.2512509815715811	440679, 480835, 444669, 445147, 461229, 466669	1028	45	13588	1.7623865110246433	1.0	0.840506023058847	99.47978047967993
GOTERM_BP_FAT	GO:0051091~positive regulation of transcription factor activity	5	0.3508771929824561	0.2534320205112406	440679, 480835, 444669, 461229, 466669	1028	34	13588	1.9438086518654156	1.0	0.8423013892244231	99.50664234816978
Annotation Cluster 174	Enrichment Score: 0.9011925318054045
Category	Term	Count	%	PValue	Genes	List Total	Pop Hits	Pop Total	Fold Enrichment	Bonferroni	Benjamini	FDR
SP_PIR_KEYWORDS	phosphatidylinositol linkage	5	0.3508771929824561	0.012029783443693107	428567, 462923, 470182, 479450, 446765	1310	13	17854	5.24192601291838	0.998729827432584	0.09473845833142547	16.193803374014404
UP_SEQ_FEATURE	propeptide:Removed in mature form	25	1.7543859649122806	0.06868024547754517	440458, 462923, 445087, 470182, 450045, 423814, 436866, 469726, 455314, 470829, 431352, 461305, 430285, 456781, 432084, 479831, 460244, 459827, 452546, 428567, 422219, 433143, 479944, 464357, 446765	1271	220	16021	1.432390386953723	1.0	0.9775524930617924	72.91638703792009
SP_PIR_KEYWORDS	gpi-anchor	13	0.9122807017543859	0.19790452629887045	428567, 423814, 436866, 430285, 462923, 455314, 450045, 470182, 460244, 479450, 470829, 446765, 431352	1310	124	17854	1.428847574489042	1.0	0.5551737434341879	96.0006445638882
GOTERM_CC_FAT	GO:0031225~anchored to membrane	18	1.263157894736842	0.42961784671534264	445137, 430285, 479831, 462923, 470182, 450045, 460244, 479450, 428567, 423814, 436866, 447326, 455314, 447595, 470829, 446765, 455396, 431352	965	207	12504	1.1267402568145977	1.0	0.8517604265892573	99.96455129202234
UP_SEQ_FEATURE	lipid moiety-binding region:GPI-anchor amidated serine	6	0.42105263157894735	0.44402727866283237	430285, 462923, 450045, 470182, 446765, 431352	1271	55	16021	1.3750947714755741	1.0	0.9999990795194968	99.99791256044401
Annotation Cluster 175	Enrichment Score: 0.8971885292877769
Category	Term	Count	%	PValue	Genes	List Total	Pop Hits	Pop Total	Fold Enrichment	Bonferroni	Benjamini	FDR
GOTERM_BP_FAT	GO:0016358~dendrite development	8	0.5614035087719298	0.025186055190283732	428216, 448692, 438661, 463891, 449182, 475651, 473853, 447279	1028	39	13588	2.7113638631148356	1.0	0.30023565402683794	37.09813515633916
GOTERM_BP_FAT	GO:0048813~dendrite morphogenesis	4	0.2807017543859649	0.05660235681161319	428216, 438661, 463891, 447279	1028	12	13588	4.405966277561609	1.0	0.4669671505469911	65.31809645232161
GOTERM_BP_FAT	GO:0021953~central nervous system neuron differentiation	5	0.3508771929824561	0.3932658992852004	428216, 463891, 432662, 447279, 473592	1028	42	13588	1.5735593848434317	1.0	0.9409180923648507	99.98861817578492
GOTERM_BP_FAT	GO:0021954~central nervous system neuron development	4	0.2807017543859649	0.4597957236110264	428216, 463891, 447279, 473592	1028	33	13588	1.6021695554769486	1.0	0.9638202456710553	99.99862117857799
Annotation Cluster 176	Enrichment Score: 0.8965143762298108
Category	Term	Count	%	PValue	Genes	List Total	Pop Hits	Pop Total	Fold Enrichment	Bonferroni	Benjamini	FDR
GOTERM_BP_FAT	GO:0048585~negative regulation of response to stimulus	10	0.7017543859649122	0.0546714018124436	427284, 448336, 462923, 429595, 461229, 421541, 435674, 482848, 440072, 425734	1028	65	13588	2.033522897336127	1.0	0.46173231476766974	64.00504666903994
GOTERM_BP_FAT	GO:0031348~negative regulation of defense response	6	0.42105263157894735	0.0719213620474341	427284, 448336, 462923, 429595, 435674, 482848	1028	30	13588	2.643579766536965	1.0	0.5217239275497871	74.2435764868734
GOTERM_BP_FAT	GO:0050728~negative regulation of inflammatory response	4	0.2807017543859649	0.229192202442953	427284, 448336, 462923, 482848	1028	22	13588	2.403254333215423	1.0	0.8150475453882643	99.11822492094005
GOTERM_BP_FAT	GO:0032102~negative regulation of response to external stimulus	5	0.3508771929824561	0.2878223693312746	427284, 448336, 462923, 482848, 440072	1028	36	13588	1.835819282317337	1.0	0.8756318674491115	99.79061791840077
Annotation Cluster 177	Enrichment Score: 0.892539407109324
Category	Term	Count	%	PValue	Genes	List Total	Pop Hits	Pop Total	Fold Enrichment	Bonferroni	Benjamini	FDR
INTERPRO	IPR013149:Alcohol dehydrogenase, zinc-binding	5	0.3508771929824561	0.03748640994383591	428138, 436772, 432978, 482240, 449109	1293	18	17763	3.8160608404227894	1.0	0.7049618943307792	47.85000323473293
[truncated: 1,933 more rows]
