# Supplementary material for: CTCF contributes in a critical way to spermatogenesis and male fertility
Source: Sci Rep. 2016 Jun 27;6:28355. doi: 10.1038/srep28355 (PMC4921845; doi:10.1038/srep28355)
Supplement: Supplementary Dataset 7 [file srep28355-s8.xls]

## Sheet: Supplementary file 7.txt
Supplementary Data S7
Genes with CTCF on promoter and expressed in round spermatis	Genes with CTCF on promoter, expressed in round spermatis and down-regulated in the Ctcf-cKO testis		Genes with CTCF on enhancer and expressed in round spermatis	Genes with CTCF on enhancer, expressed in round spermatis and down-regulated in the Ctcf-cKO testis
Gene symbol	Gene symbol		Gene symbol	Gene symbol
0610039K10Rik	1110004E09Rik		0610009B22Rik	1110017D15Rik
1110004E09Rik	1110017D15Rik		0610009O20Rik	1700001O22Rik
1110017D15Rik	1700001L19Rik		0610010F05Rik	1700001P01Rik
1110020A21Rik	1700001O22Rik		0610040B10Rik	1700003M02Rik
1110032A03Rik	1700006E09Rik		1110002L01Rik	1700006E09Rik
1110065P20Rik	1700007G11Rik		1110006O24Rik	1700008I05Rik
1190005I06Rik	1700007K13Rik		1110017D15Rik	1700009J07Rik
1500009C09Rik	1700008I05Rik		1110065P20Rik	1700009P17Rik
1500015O10Rik	1700010I14Rik		1190003K10Rik	1700013D24Rik
1600014C10Rik	1700013D24Rik		1190005I06Rik	1700013F07Rik
1600029O15Rik	1700013F07Rik		1500009C09Rik	1700013G24Rik
1700001L19Rik	1700018B08Rik		1600012P17Rik	1700015E13Rik
1700001O22Rik	1700018F24Rik		1600014C10Rik	1700018B08Rik
1700006E09Rik	1700019L03Rik		1600015I10Rik	1700018L02Rik
1700007G11Rik	1700020N01Rik		1600029O15Rik	1700019B03Rik
1700007K13Rik	1700026D08Rik		1700001C19Rik	1700019L03Rik
1700008I05Rik	1700029H14Rik		1700001G17Rik	1700019O17Rik
1700010I14Rik	1700086L19Rik		1700001O22Rik	1700020D05Rik
1700011A15Rik	1700125H20Rik		1700001P01Rik	1700020N01Rik
1700013D24Rik	3110070M22Rik		1700003F12Rik	1700023F06Rik
1700013F07Rik	4930402F06Rik		1700003M02Rik	1700024P04Rik
1700016K19Rik	4930435E12Rik		1700006E09Rik	1700026D08Rik
1700018B08Rik	4930451I11Rik		1700008I05Rik	1700026L06Rik
1700018F24Rik	4930465K10Rik		1700008O03Rik	1700029J07Rik
1700019L03Rik	4930522H14Rik		1700009J07Rik	1700030F18Rik
1700020N01Rik	4930538K18Rik		1700009P17Rik	1700034I23Rik
1700026D08Rik	4930563D23Rik		1700013D24Rik	1700042G07Rik
1700029H14Rik	4930564B18Rik		1700013F07Rik	1700048O20Rik
1700054K19Rik	4931429L15Rik		1700013G24Rik	1700061G19Rik
1700066B19Rik	4932418E24Rik		1700015E13Rik	1700088E04Rik
1700086L19Rik	4933422H20Rik		1700016K19Rik	1700113H08Rik
1700106J16Rik	4933427E11Rik		1700018B08Rik	1700123K08Rik
1700109G14Rik	4933427G17Rik		1700018L02Rik	1700123L14Rik
1700125H20Rik	AA467197		1700019B03Rik	2810408A11Rik
1810011O10Rik	Actg2		1700019L03Rik	4921506M07Rik
1810032O08Rik	Adam6a		1700019O17Rik	4921536K21Rik
2010003K11Rik	Adam6b		1700020D05Rik	4930402F06Rik
2200002D01Rik	Aif1		1700020N01Rik	4930404A10Rik
2310001K24Rik	Apba1		1700023F06Rik	4930407I10Rik
2310039H08Rik	Arrdc5		1700024P04Rik	4930415O20Rik
2310067B10Rik	Asb1		1700026D08Rik	4930444G20Rik
2410015M20Rik	Asb15		1700026L06Rik	4930451I11Rik
2410022M11Rik	Asb4		1700029F12Rik	4930503E14Rik
2810433D01Rik	Atl1		1700029J07Rik	4930548H24Rik
2900005J15Rik	Atp8a2		1700030F18Rik	4930549C01Rik
3110070M22Rik	Aven		1700030K09Rik	4930550C14Rik
4632415L05Rik	B9d1		1700031F10Rik	4930562C15Rik
4632428C04Rik	Bbs7		1700034I23Rik	4930563D23Rik
4930402F06Rik	Capn11		1700037H04Rik	4930579F01Rik
4930412C18Rik	Catsper1		1700042G07Rik	4931406B18Rik
4930412O13Rik	Ccdc108		1700048O20Rik	4931423N10Rik
4930427A07Rik	Ccdc110		1700052I22Rik	4931428F04Rik
4930435E12Rik	Ccdc24		1700054K19Rik	4933405L10Rik
4930451I11Rik	Ccdc38		1700061G19Rik	4933422H20Rik
4930465K10Rik	Ccdc62		1700065D16Rik	4933427D14Rik
4930481A15Rik	Ccdc65		1700066B19Rik	4933433C11Rik
4930522H14Rik	Ccdc73		1700067K01Rik	6430531B16Rik
4930523C07Rik	Ccdc81		1700088E04Rik	6820408C15Rik
4930528A17Rik	Ccdc88a		1700094D03Rik	A830010M20Rik
4930538K18Rik	Ccdc96		1700106J16Rik	AA467197
4930563D23Rik	Ccin		1700109G14Rik	Acbd6
4930564B18Rik	Ccnb2		1700113H08Rik	Acsbg2
4930592I03Rik	Cd46		1700123K08Rik	Actg2
4931429L15Rik	Cdca2		1700123L14Rik	Actl7a
4932418E24Rik	Cds1		1810043G02Rik	Actl7b
4933400F21Rik	Cftr		1810055G02Rik	Adam6b
4933422H20Rik	Cklf		1810064F22Rik	Adora3
4933427E11Rik	Cyb5r2		1810065E05Rik	Agpat6
4933427G17Rik	Ddx25		2010003K11Rik	Agtpbp1
5430416O09Rik	Dnaic1		2010109I03Rik	Ahi1
5730559C18Rik	Dnajc27		2200002D01Rik	Aif1
5830403L16Rik	Dnajc5b		2200002J24Rik	Ak8
5830415F09Rik	Efcab2		2210409E12Rik	Apobec4
6530411M01Rik	Fa2h		2300002M23Rik	Apoh
6820431F20Rik	Fabp12		2310007L24Rik	Aqp7
9130019O22Rik	Fam184a		2310022B05Rik	Aqp9
9330171B17Rik	Fam45a		2310045N01Rik	Arhgap19
9430021M05Rik	Fam50b		2310061J03Rik	Armc3
A930004D18Rik	Fam78a		2410017I17Rik	Arrdc5
A930007I19Rik	Fmn1		2410018L13Rik	Arsa
A930017M01Rik	Fndc8		2610028H24Rik	Asb1
AA388235	Glipr1l1		2610203C22Rik	Asb15
AA467197	Gm7120		2810006K23Rik	Asb17
AI854703	Gpr160		2810405F15Rik	Atp1a4
Aadat	Grk4		2810408A11Rik	Atp8b3
Aanat	Gsg2		2810433D01Rik	Aven
Aars2	Gsto2		2900005J15Rik	BC048507
Abcb4	Gtf2a1l		2900092D14Rik	BC048609
Abhd11	Gzmn		2900097C17Rik	BC048671
Abhd14b	Ift122		3110039M20Rik	BC051142
Abhd16a	Ift140		4833403I15Rik	BC089491
Abhd5	Iqcd		4833422C13Rik	BC100451
Abi3	Iqce		4921506M07Rik	Bag5
Ablim1	Izumo2		4921507P07Rik	Bbs5
Acap1	Kcnmb4		4921536K21Rik	Bcl2l14
Ace	Kdm4d		4930402F06Rik	Brdt
Acer1	Kif27		4930404A10Rik	Btaf1
Acer2	Kifap3		4930404N11Rik	Cabyr
Ache	Lca5l		4930407I10Rik	Cage1
Acot8	Lipe		4930415O20Rik	Capn11
Acrbp	Lrrc36		4930427A07Rik	Caps2
Actg2	Lrrc51		4930442L01Rik	Car2
Actr8	Mak		4930444G20Rik	Ccdc108
Acy3	March10		4930451I11Rik	Ccdc11
Adam6a	Mipep		4930453N24Rik	Ccdc116
Adam6b	Mllt11		4930481A15Rik	Ccdc151
Adamts7	Mtmr6		4930503B20Rik	Ccdc24
Adamts8	Muc1		4930503E14Rik	Ccdc65
Adck4	Ndufaf3		4930528A17Rik	Ccdc70
Adcy4	Nup205		4930529C04Rik	Ccdc73
Adh6a	Oit1		4930548H24Rik	Ccdc79
Adra2a	Olfr701		4930549C01Rik	Ccdc89
Adra2b	Oscp1		4930550C14Rik	Ccdc96
Adssl1	Pfn4		4930562C15Rik	Cchcr1
Afmid	Phlpp1		4930562F07Rik	Ccnb2
Agfg1	Phospho2		4930563D23Rik	Cd109
Agpat2	Plbd1		4930579F01Rik	Cdca2
Agrp	Pldi		4930594C11Rik	Cdhr4
Ahdc1	Plxna2		4931406B18Rik	Cdkl1
Aif1	Pnma1		4931406H21Rik	Cep135
Aifm2	Poc1b		4931423N10Rik	Cep72
Ak1	Ppm1j		4931428F04Rik	Cetn4
Ak3	Prss55		4932438H23Rik	Chd5
Akap1	Ptpn20		4933400F21Rik	Cib4
Akna	Rfc2		4933405L10Rik	Ckap2l
Aldh1a2	Rfx2		4933407K13Rik	Cldnd2
Aldh1a3	Rhcg		4933411K16Rik	Cog6
Aldh3b1	Rimbp3		4933413G19Rik	Coil
Aldoa	Rnf139		4933416I08Rik	Comp
Alkbh4	Rsph1		4933422H20Rik	Cox8c
Alkbh7	Rsph6a		4933427D14Rik	Crat
Aloxe3	Slc22a16		4933433C11Rik	Creb3l4
Alpi	Slc26a8		5430416O09Rik	Crybg3
Alppl2	Slc2a5		5830403L16Rik	D7Ertd443e
Ammecr1l	Spag1		5830415F09Rik	Daf2
Amn	Spata3		5830432E09Rik	Dak
Amz2	Sufu		6030468B19Rik	Dcdc2c
Ankrd2	Tcea2		6430531B16Rik	Dcst1
Ankrd34a	Tctex1d1		6430571L13Rik	Ddx20
Ankrd52	Tekt1		6530411M01Rik	Ddx25
Anxa9	Tekt2		6820408C15Rik	Dgkh
Aox1	Tekt4		6820431F20Rik	Dnaic1
Aox3	Tesk2		8430408G22Rik	Dnajb8
Ap1g2	Tex21		8430419L09Rik	Dnajc27
Ap1m1	Tex22		9030619P08Rik	Dnajc5b
Apba1	Tmc5		9130019O22Rik	Dusp18
Apoa1	Tmem217		9130019P16Rik	Dydc2
Apobec2	Tomm20l		9130409I23Rik	Dyrk3
Apobec3	Trim17		9330151L19Rik	E230008N13Rik
Aptx	Trim69		9330159F19Rik	Efcab10
Arfgap3	Trp53tg5		9430016H08Rik	Efcab6
Arg1	Tsga13		9430021M05Rik	Efhb
Arhgap27	Tshr		9530003J23Rik	Efhc1
Arhgap39	Tssk6		9530036O11Rik	Enthd1
Arhgap9	Ttc16		9630013A20Rik	Epha7
Arid2	Ttc18		9930012K11Rik	Eps8l3
Arl8b	Ttll10		A430005L14Rik	Epsti1
Armcx6	Ttll6		A4galt	Eya4
Arrb1	Txnrd3		A530088E08Rik	Fa2h
Arrdc3	Usp2		A830010M20Rik	Fabp12
Arrdc5	Wbscr28		A930007I19Rik	Fam118b
Arsb	Wdr16		AA388235	Fam122c
Art4	Wdr38		AA467197	Fam178b
Artn	Wdr66		AI837181	Fam184a
Asb1	Zan		AU040320	Fam187b
Asb10	Zfp821		AY074887	Fam50b
Asb15	Zmynd10		Aanat	Fam71a
Asb16	Zmynd15		Abcb9	Fam71e1
Asb2	Zp3r		Abcc2	Fam71f1
Asb4			Abcg5	Fam98a
Asgr1			Abhd11	Fbp1
Asrgl1			Abhd15	Fmn1
Atcay			Abhd2	Fndc8
Atg9a			Abhd4	Foxm1
Atl1			Abhd6	Fscn3
Atmin			Abhd8	Fsip1
Atox1			Abi3	Gdpd1
Atp1a3			Ablim3	Glb1l
Atp2c2			Acad10	Gm128
Atp6v0a4			Acap1	Gm4871
Atp6v1g2			Acbd6	Gm527
Atp8a2			Accsl	Gm9999
Auh			Ace	Got1l1
Aven			Acer1	Grk4
B3gat2			Acer2	Gsg2
B3gnt6			Ache	Gtf2a1l
B3gnt8			Acot12	Gtsf1
B830017H08Rik			Acot4	Gykl1
B930003M22Rik			Acot5	Gzmn
B9d1			Acot7	Hemgn
BC018473			Acot8	Hist2h2be
BC030867			Acox2	Hspa1l
BC030870			Acox3	Hyal6
BC035044			Acp1	Hyls1
BC065403			Acp2	Ift122
Bambi			Acrbp	Ift74
Bambi-ps1			Acsbg2	Insl6
Batf2			Acsf2	Iqca
Baz2a			Acsl6	Iqce
Bbc3			Acsm3	Iqcf3
Bbs10			Acsm5	Irak1bp1
Bbs7			Actg2	Izumo2
Bcan			Actl7a	Katnal2
Bcas1			Actl7b	Kcnj9
Bcdin3d			Actn1	Kdm4d
Bdh2			Acvrl1	Khdrbs3
Blk			Acy3	Klhl10
Bloc1s3			Adam12	Lca5l
Boc			Adam6b	Ldhal6b
Bola1			Adam7	Letm2
Bola3			Adamts8	Lig3
Bpgm			Adamtsl2	Lpxn
Brpf3			Adck4	Lrguk
Brsk2			Adcy4	Lrp2bp
Bscl2			Adcy6	Lrrc23
Bsn			Adcy8	Lrrc27
Btbd17			Adh4	Lrrc36
Btbd19			Adh6a	Lrrc48
Btg1			Adh7	Lrrc51
Btnl2			Adipoq	Lrrc56
Bzrap1			Adm2	Lrrc9
C1qtnf1			Adora1	Lrriq4
C230004F18Rik			Adora3	Ly6g6c
C4bp			Adra1b	March10
C87436			Adssl1	Mipep
Cacna1s			Afap1	Morn3
Cacnb1			Afap1l1	Morn4
Cacng5			Afm	Ms4a13
Cacng7			Afmid	Mtbp
Camk2d			Agpat2	Muc1
Capn11			Agpat6	Mycbpap
Capn13			Agrp	Ncbp1
Car13			Agtpbp1	Ndst3
Catsper1			Agtr2	Nek2
Cbl			Agtrap	Nek4
Cblc			Ahdc1	Nol4
Cbln3			Ahi1	Nol8
Cby1			Ahsg	Nsun7
Ccbe1			Aif1	Nudcd1
Ccdc108			Aire	Nxn
Ccdc110			Ak1	Odf3
Ccdc114			Ak8	Odf4
Ccdc153			Akap1	Oit1
Ccdc17			Akap10	Ovol2
Ccdc24			Akp3	Oxct2a
Ccdc38			Akr1c18	Paqr5
Ccdc57			Aldh1a2	Paqr9
Ccdc62			Aldh1a3	Pbk
Ccdc64b			Aldh3a1	Pde1c
Ccdc65			Aldh3b1	Pdilt
Ccdc73			Aldh3b2	Pdzd9
Ccdc81			Aldoa	Pdzk1
Ccdc88a			Alg11	Pebp4
Ccdc96			Alg9	Pgam2
Ccin			Alkbh1	Phf7
Ccl1			Alkbh4	Phlpp1
Ccl25			Alox15	Phospho2
Ccnb2			Alox8	Pla2g10
Ccni			Aloxe3	Pla2g2c
Ccr10			Alpi	Plb1
Cct7			Alpk2	Plxna2
Cd164l2			Alppl2	Pnma1
Cd200r1			Als2	Poc1b
Cd300lb			Alx3	Polb
Cd300lf			Amdhd2	Poll
Cd300lg			Amotl1	Pom121l2
Cd46			Amz1	Poteg
Cdc34			Amz2	Ppm1j
Cdca2			Ang2	Ppp1r11
Cdh10			Ank3	Prame
Cdk20			Ankrd2	Prm3
Cds1			Ankrd27	Proca1
Cdsn			Ankrd29	Prom1
Cdv3			Ankrd34a	Prss21
Cdx2			Ankrd35	Prss39
Ceacam10			Ankrd49	Prss42
Celf5			Ankrd52	Prss51
Cer1			Ankrd54	Prss55
Cerk			Ankrd55	Ptpdc1
Cfd			Anks1b	Pttg1
Cftr			Anxa8	Rbm44
Cgnl1			Anxa9	Rdh11
Chd8			Ap1g2	Rfc2
Chgb			Ap2s1	Rfx2
Chid1			Ap3b1	Rfx8
Chrm4			Ap3b2	Rhcg
Chrna1			Apbb1ip	Rimbp3
Chrna9			Apobec2	Rnf125
Chrng			Apobec3	Rnf139
Chst8			Apobec4	Rnf151
Cib1			Apoc3	Rsph1
Cib2			Apoc4	Satl1
Cir1			Apoh	Sclt1
Cish			Apol11b	Sephs2
Ciz1			Apol6	Sept12
Ckap4			Apol7a	Sfmbt1
Cklf			Aprt	Sfmbt2
Clcnka			Aqp2	Shcbp1
Clec4g			Aqp6	Slamf7
Clip2			Aqp7	Slc13a5
Clk4			Aqp9	Slc22a14
Clpb			Arap3	Slc22a15
Clrn1			Arfgef2	Slc2a5
Cluap1			Arhgap18	Slc8a2
Cnga1			Arhgap19	Socs7
Cnksr1			Arhgap23	Spaca3
Cnot4			Arhgap25	Spaca4
Cntnap1			Arhgap27	Spag1
Cog1			Arhgap30	Spag17
Cog8			Arhgap8	Spast
Col11a1			Arhgap9	Spata17
Col14a1			Arhgef10	Spata21
Col23a1			Arhgef10l	Spata3
Col27a1			Arhgef37	Spatc1
Col6a4			Arid5b	Spdya
Col9a2			Arih1	Spdyb
Cplx2			Arl10	Spem1
Cpt1c			Arl3	Spesp1
Crh			Arl8b	Spink2
Crhr1			Armc3	Sqrdl
Crls1			Armcx6	Stat4
Crygn			Arrdc5	Stil
Csrnp1			Arsa	Styxl1
Ctsj			Arsb	Sufu
Ctso			Art3	Sun5
Ctxn1			Art5	Tcea2
Cubn			Arx	Tcte1
Cutc			Asah2	Tdrd7
Cwh43			Asap3	Tekt1
Cxcl14			Asb1	Tekt2
Cxcl16			Asb10	Tesk2
Cxcr5			Asb15	Tex21
Cxxc5			Asb16	Tfb1m
Cyb5r2			Asb17	Thnsl1
Cybrd1			Asb18	Tktl2
Cyp24a1			Asb2	Tmc5
Cyp2w1			Ascc1	Tmed6
Cyp3a13			Ascl3	Tmem190
Cyp4f14			Asgr1	Tmem217
Cyp4f41-ps			Asgr2	Tmem63c
Cyth4			Aspscr1	Tprn
D630029K05Rik			Aste1	Trim17
D6Ertd527e			Atad2	Trim36
D730005E14Rik			Atat1	Trim66
D930015E06Rik			Atcay	Trp53tg5
Dact3			Atg2a	Tsks
Dalrd3			Atg4c	Tssk4
Dand5			Atmin	Tssk6
Dbil5			Atoh8	Ttbk1
Dbn1			Atox1	Ttc16
Dbndd1			Atp1a3	Ttc18
Dctn3			Atp1a4	Ttc39a
Ddo			Atp2a1	Ttll6
Ddx25			Atp2b3	Tubd1
Ddx46			Atp2c2	Txnl4b
Ddx47			Atp5j	Txnrd3
Defb21			Atp5sl	Ubl4b
Defb29			Atp6v1b1	Ubxn11
Dennd4b			Atp6v1g2	Usp2
Dgcr6			Atp8b2	Vash2
Dhh			Atp8b3	Vwa3a
Dhrs3			Atp9b	Wbscr28
Dhrs4			Atrnl1	Wdr35
Dhx8			Atxn1l	Wdr38
Dido1			Atxn2l	Wdr66
Diras1			Auh	Wfdc15a
Dkk4			Aven	Zan
Dkkl1			B3galt4	Zbtb3
Dlat			B3gnt6	Zcchc13
Dlg5			B3gnt8	Zfp35
Dlk2			B830017H08Rik	Zfp37
Dmrtb1			B930003M22Rik	Zfp541
Dmwd			BB031773	Zmynd10
Dnaic1			BC016548	Zmynd15
Dnajb14			BC016579	Znrd1as
Dnajb5			BC018473	Zpbp2
Dnajc27			BC021614
Dnajc5b			BC021785
Dnase1l3			BC021891
Dnm1			BC024139
Dnmt3l			BC025920
Dock2			BC030499
Dpysl3			BC030867
Dpysl5			BC035044
Dtx1			BC048507
Dtx4			BC048609
Duox1			BC048671
Dusp15			BC051019
Dusp22			BC051142
E330013P04Rik			BC065403
E430016F16Rik			BC068157
Eapp			BC089491
Ecd			BC100451
Efcab2			Bad
Efhd2			Bag5
Efna3			Baiap2
Egln2			Bambi
Ehd1			Batf
Eif1a			Baz2a
Eif4e			Bbc3
Elf4			Bbs12
Elf5			Bbs4
Elk4			Bbs5
Elmod3			Bcan
Emilin1			Bcas1
Eml1			Bcl2l10
Eml2			Bcl2l14
Entpd7			Bcl6b
Epm2a			Bcl7b
Erc2			Bcl9l
Espn			Bend6
Evi5l			Bend7
Evx2			Bhlha9
Exoc3l			Bhlhe22
F12			Bhlhe41
Fa2h			Bin3
Fabp12			Birc7
Fabp7			Blk
Fahd2a			Bloc1s3
Faim2			Bmp1
Fam134a			Bmp2
Fam134b			Bmp5
Fam134c			Bms1
Fam160b1			Bpgm
Fam161a			Brd2
Fam167b			Brdt
Fam171a2			Brf2
Fam179a			Brpf3
Fam184a			Brsk2
Fam196b			Bscl2
Fam19a2			Bsnd
Fam19a3			Btaf1
Fam20a			Btbd17
Fam26d			Btf3
Fam26e			Btnl2
Fam45a			C130036L24Rik
Fam46b			C130050O18Rik
Fam50b			C130071C03Rik
Fam78a			C1ql2
Fam83e			C1qtnf1
Fam89a			C1qtnf4
Fam98c			C1qtnf6
Fancl			C1qtnf7
Fat4			C2cd2l
Fbxl15			C2cd4c
Fbxo2			C4b
Fbxo42			C4bp
Fbxo44			C5ar1
Fbxo46			C86695
Fbxw21			C87436
Fbxw24			C8g
Fem1a			Cabp1
Fes			Cabp4
Fev			Cabyr
Fgf15			Cacna1d
Fgf16			Cacna1g
Fmn1			Cacna1h
Fmnl1			Cacna1s
Fndc5			Cacna2d2
Fndc8			Cacna2d4
Foxc1			Cacnb1
Foxl2			Cacng2
Foxn1			Cacng5
Foxp4			Cacng7
Foxq1			Cacng8
Foxs1			Cadm3
Frmd8			Cage1
Fry			Calcoco2
Fstl4			Calhm2
Fto			Calm1
Fut4-ps1			Calml4
Fut7			Caln1
Fuz			Caly
Fxyd2			Camk2n1
Fyttd1			Camsap1
Gad1			Capn11
Galnt10			Capn13
Gas2l2			Capn8
Gde1			Capns1
Gdf15			Caps2
Gdf3			Capzb
Gdnf			Car10
Gemin4			Car2
Gfod1			Car5a
Gga1			Car9
Ggnbp1			Card11
Gh			Card14
Gimap5			Card6
Gin1			Carhsp1
Gipc2			Carkd
Gipr			Casq2
Git1			Casr
Gja1			Cbl
Gjb3			Cbln3
Gje1			Cbr4
Gkn3			Cbx7
Glipr1l1			Cby1
Gm4981			Ccbe1
Gm5595			Ccdc101
Gm7120			Ccdc103
Gna14			Ccdc108
Gnas			Ccdc11
Gnat1			Ccdc114
Gng10			Ccdc116
Gng8			Ccdc125
Gopc			Ccdc151
Gorasp2			Ccdc153
Got1			Ccdc157
Gp1bb			Ccdc160
Gpd1			Ccdc24
Gpr1			Ccdc28a
Gpr115			Ccdc28b
Gpr125			Ccdc57
Gpr135			Ccdc63
Gpr137			Ccdc65
Gpr153			Ccdc69
Gpr160			Ccdc70
Gpr162			Ccdc73
Gpr19			Ccdc79
Gpr3			Ccdc88b
Gpr39			Ccdc89
Gpr6			Ccdc96
Gpr61			Ccdc97
Gpr84			Cchcr1
Grik5			Cck
Grin3b			Cckar
Grina			Cckbr
Grk4			Ccl11
Grm2			Ccl22
Gsc2			Ccl24
Gsg1			Ccl25
Gsg2			Ccnb2
Gsto2			Ccni
Gstt3			Ccnk
Gtf2a1l			Ccnl1
Gtpbp2			Ccr7
Gucy1a2			Ccr8
Gulo			Ccs
Gulp1			Cct4
Gypa			Cct5
Gzmd			Ccz1
Gzmg			Cd109
Gzmn			Cd164l2
H2-DMa			Cd177
H2-Oa			Cd180
H2-Ob			Cd1d1
Hal			Cd1d2
Hcn1			Cd22
Hcrt			Cd247
Hdac1			Cd248
Hdac10			Cd27
Hdac7			Cd300a
Hdc			Cd300lb
Heatr5b			Cd320
Hepacam			Cd36
Hes2			Cd3d
Hes3			Cd4
Hfe			Cd69
Hgfac			Cd79b
Hhipl1			Cd96
Hist1h1t			Cdc27
Hmx3			Cdc34
Homer3			Cdc42ep5
Hook2			Cdc42se1
Hoxa11			Cdca2
Hoxa13			Cdcp1
Hoxa9			Cdh13
Hoxb5			Cdhr1
Hoxc5			Cdhr2
Hoxd12			Cdhr3
Hpca			Cdhr4
Hpd			Cdk18
Hpn			Cdk19
Hrct1			Cdkl1
Hsbp1			Cdsn
Hsd17b14			Cdv3
Hsh2d			Cdx2
Hspa2			Ceacam9
Hspb9			Cel
Hspbp1			Celf5
Htatip2			Celf6
Hunk			Celsr3
Icam5			Cep120
Ift122			Cep135
Ift140			Cep164
Ift46			Cep72
Igfbp1			Cerk
Igfbp5			Ces1c
Igj			Ces4a
Il12b			Ces5a
Il13			Cetn3
Il17rc			Cetn4
Il3			Cfc1
Il3ra			Cfd
Il9r			Cfi
Ing5			Cgnl1
Inhbe			Chac1
Insrr			Chchd6
Ipcef1			Chd5
Iqcd			Chd8
Iqce			Chid1
Iscu			Chit1
Islr2			Chmp2b
Ism1			Chmp6
Itga10			Chn2
Itga3			Chpf
Itga4			Chrd
Itga5			Chrna1
Itga9			Chrna9
Itgbl1			Chrnb3
Itpripl1			Chrnb4
Izumo1			Chrnd
Izumo2			Chrne
Jagn1			Chrng
Jsrp1			Chst15
Kazald1			Chst4
Kcnc1			Chst5
Kcnd2			Chst8
Kcnj11			Ciapin1
Kcnj2			Cib1
Kcnk13			Cib4
Kcnk15			Cideb
Kcnk4			Cidec
Kcnmb4			Cir1
Kctd16			Cish
Kdm4d			Cit
Kif1a			Ciz1
Kif27			Ckap2l
Kifap3			Ckap4
Kifc3			Ckmt1
Klc2			Clasrp
Klk10			Clca1
Krt28			Clca4
Krtap14			Clcf1
Krtap3-3			Cldn13
Krtap5-1			Cldn15
Lag3			Cldn19
Lama4			Cldn22
Laptm4b			Cldn23
Lca5l			Cldn4
Leng9			Cldn6
Lgi4			Cldn8
Lif			Cldn9
Limd1			Cldnd2
Lin7b			Clec16a
Lingo3			Clec18a
Lipe			Clec1a
Lix1			Clec2l
Lmbr1l			Clec4g
Lmbrd1			Clic5
Lmna			Clip2
Lmtk2			Clip4
Lmtk3			Clk3
Lpar1			Cln6
Lpcat3			Clpb
Lpcat4			Clps
Lpo			Clrn1
Lrfn2			Clstn3
Lrp5			Cma1
Lrrc36			Cml5
Lrrc3b			Cnga1
Lrrc41			Cngb1
Lrrc4c			Cnnm1
Lrrc51			Cnot1
Lrrc59			Cnot4
Lrrc8c			Cnr2
Ltb			Cnst
Ltb4r1			Cntfr
Ltb4r2			Cntnap1
Ltbp1			Cog1
Ltbp2			Cog6
Ltc4s			Cog8
Ly6d			Coil
Lyst			Col14a1
Macrod1			Col16a1
Mad2l2			Col19a1
Magee1			Col2a1
Mak			Col4a3
Mamld1			Col4a6
Man1b1			Col6a4
Man2c1			Col7a1
Mapk1ip1			Col8a1
Mapk3			Col9a1
Mapk4			Col9a2
Mapkbp1			Col9a3
March10			Colec11
Marveld3			Comp
Masp1			Coq4
Matk			Coq9
Matn2			Coro6
Mdm2			Cox4i2
Me1			Cox5a
Mea1			Cox7a2l
Med16			Cox8c
Meis3			Cpa2
Mesp1			Cpa3
Mex3b			Cpa4
Mfi2			Cplx3
Mfsd6l			Cpn1
Mfsd7c			Cpn2
Mipep			Cpt1c
Mirlet7b			Cpt2
Mlkl			Cr2
Mllt11			Cradd
Mme			Crat
Mmp9			Crcp
Mnt			Crct1
Mrap2			Creb3l4
Mrgprg			Creg2
Mrpl11			Creld2
Mrpl12			Crh
Ms4a10			Crlf2
Ms4a15			Crtap
Msl1			Cryab
Mst1r			Cryba2
Mt1			Cryba4
Mtf1			Crybb1
Mthfd2l			Crybb2
Mtmr6			Crybg3
Mtnr1a			Crygd
Muc1			Csmd2
Muc3			Csnk1g2
Mybpc2			Cspg4
Myo15b			Csrnp1
Myo1a			Cst11
Myo5b			Cst6
Myo9a			Ctnna3
Myom3			Ctr9
Naa20			Ctrb1
Nab2			Ctrc
Napa			Cts8
Narfl			Ctsj
Nat9			Ctsk
Ndst2			Ctso
Ndufa12			Cttnbp2
Ndufa4l2			Cttnbp2nl
Ndufaf3			Ctxn1
Necab2			Cubn
Nek8			Cux1
Nenf			Cwh43
Neurl1a			Cxcl14
Neurod6			Cxcl16
Neurog2			Cxcl17
Nfatc4			Cxcr2
Nfe2			Cxcr5
Nipal1			Cxxc5
Nkiras2			Cyb561d1
Nkpd1			Cybrd1
Nlrp12			Cym
Nme6			Cyp19a1
Nog			Cyp21a1
Nol7			Cyp24a1
Nop10			Cyp27b1
Nos2			Cyp2d22
Nosip			Cyp2f2
Nova2			Cyp2w1
Noxo1			Cyp4a14
Npas4			Cyp4f13
Nphp3			Cyp4f14
Nqo1			Cyp4f15
Nr2c1			Cyp4f16
Nr5a1			Cyp4f18
Nrg2			Cyp4f39
Nrgn			Cyp4x1
Nrp2			Cyth1
Nsg2			Cyth4
Nsmce1			Cytl1
Nt5c			D2Wsu81e
Nt5m			D630029K05Rik
Ntn5			D6Ertd527e
Ntng1			D730005E14Rik
Ntrk2			D7Ertd443e
Nub1			D830046C22Rik
Nubp2			Dact3
Nup205			Dad1
Nup50			Daf2
Nxnl1			Dak
Nxph1			Dalrd3
Nxph3			Dand5
Nxph4			Daxx
Ocel1			Dbn1
Odf2			Dbndd1
Ogfod2			Dbpht2
Oit1			Dbx1
Olfml2a			Dcaf11
Olfr159			Dcaf12
Olfr701			Dcaf17
Olfr71			Dcaf5
Omp			Dcaf6
Onecut2			Dcaf7
Orai1			Dcaf8
Osbpl10			Dcdc2c
Oscp1			Dchs1
Oxnad1			Dclk1
Oxt			Dcpp1
P2rx1			Dcst1
P2ry13			Dctn3
Pabpn1l			Dctn6
Pacsin1			Ddt
Pafah2			Ddx20
Papss2			Ddx25
Paqr6			Ddx47
Pcdh10			Ddx49
Pcdh15			Dedd
Pcdh7			Dedd2
Pcdhb10			Defb21
Pcdhb12			Defb45
Pcdhb13			Dennd1c
Pcdhb14			Dennd4b
Pcdhb15			Derl3
Pcdhb17			Dgcr6
Pcdhb18			Dgkh
Pcdhb2			Dhh
Pcdhb22			Dhrs1
Pcdhb3			Dhrs2
Pcdhb4			Dhrs3
Pcdhb5			Dhrs4
Pcdhb8			Dhx30
Pcgf1			Dhx34
Pcnx			Dhx38
Pcyox1l			Diras1
Pde11a			Dis3l2
Pde4a			Dlgap3
Pde8a			Dll3
Pdgfrl			Dmbx1
Peg10			Dmkn
Penk			Dmrtb1
Pex5l			Dmwd
Pfdn5			Dnaic1
Pfkfb1			Dnaja3
Pfkfb2			Dnajb1
Pfn4			Dnajb14
Pgap2			Dnajb2
Phactr3			Dnajb5
Phf1			Dnajb8
Phkg1			Dnajc27
Phlpp1			Dnajc30
Phospho2			Dnajc4
Pigc			Dnajc5b
Pigz			Dnajc7
Pih1d1			Dnase2b
Pik3c2g			Dnm1
Pik3cd			Dnm2
Pik3ip1			Dnmt3l
Pink1			Dntt
Pip5kl1			Dnttip1
Pirt			Dock2
Pitx3			Dok3
Pkn1			Dok7
Pknox2			Dot1l
Pla2g2f			Dpcd
Pla2r1			Dpysl3
Plbd1			Dpysl5
Plcb1			Dram1
Plcl1			Drd1a
Pldi			Drd3
Plekhb1			Drd4
Plekhm2			Dscaml1
Plxna2			Dtnbp1
Pmpcb			Dtx1
Pmvk			Duox1
Pnkd			Duoxa2
Pnma1			Dusp15
Pnpla2			Dusp18
Poc1b			Dusp23
Podn			Dydc2
Pofut2			Dyrk1b
Polr1d			Dyrk3
Pom121			E130114P18Rik
Pomt1			E230008N13Rik
Pou6f2			E330012B07Rik
Ppa2			E330034G19Rik
Ppara			E430016F16Rik
Ppfia3			E430018J23Rik
Ppm1d			Ear1
Ppm1h			Ebna1bp2
Ppm1j			Ech1
Ppp1cc			Edf1
Ppp1r13l			Edn2
Ppp1r1a			Efcab10
Ppp1r3b			Efcab6
Ppp2cb			Efhb
Ppp2r2d			Efhc1
Ppp2r5e			Efhd1
Ppp3r1			Efhd2
Ppp6r2			Efna3
Prcp			Egfl6
Prf1			Egln2
Prodh2			Ehbp1l1
Prph2			Ehd1
Prrt4			Eif4e
Prss22			Eif4e2
Prss27			Eif4g3
Prss30			Elane
Prss32			Elk4
Prss55			Elmod3
Psg16			Elof1
Psmd11			Elovl3
Pstpip1			Eml1
Pstpip2			Eml2
Ptch2			Emx2
Ptgdr			Emx2os
Ptger3			En1
Ptges			Endod1
Ptges3			Endou
Pth2			Enpp1
Pth2r			Enpp4
Ptpn20			Enpp6
Ptpn5			Enthd1
Ptpn9			Entpd4
Ptprr			Entpd7
Ptprv			Epha1
Ptrf			Epha10
Pus7l			Epha7
Pvrl1			Epm2a
Pxn			Epn3
Pxt1			Epor
Pyroxd1			Eps8l1
R3hcc1			Eps8l3
Rab17			Epsti1
Rab27a			Erc1
Rabif			Ermap
Ralgds			Ermn
Ranbp10			Ermp1
Rapsn			Espn
Rasal1			Esrrb
Rasgef1a			Etv2
Rassf6			Evi5l
Rax			Evx2
Rbfox3			Exd1
Rbp3			Exoc3l
Rbpjl			Exoc3l2
Rerg			Exosc3
Rexo2			Eya4
Rfc2			F11
Rfpl4			F12
Rfx2			F2rl3
Rgag4			F5
Rgs10			Fa2h
Rgs6			Faah
Rgs7bp			Fabp12
Rgs9			Fabp6
Rhcg			Fahd2a
Rhobtb1			Fam118b
Rhod			Fam122c
Rhot1			Fam124b
Rhou			Fam129a
Rimbp3			Fam131c
Rin1			Fam134a
Rnaseh2a			Fam151a
Rnasek			Fam160b1
Rnasel			Fam171a2
Rnf112			Fam178b
Rnf123			Fam179a
Rnf139			Fam184a
Rnf14			Fam187b
Rnf146			Fam189a1
Rnf150			Fam189a2
Rnf41			Fam19a2
Rnft1			Fam19a3
Rnpepl1			Fam26d
Rom1			Fam43b
Ror1			Fam46b
Ror2			Fam47e
Rpp21			Fam50b
Rps6ka4			Fam71a
Rragd			Fam71e1
Rsph1			Fam71f1
Rsph6a			Fam83e
Rtbdn			Fam98a
Rtn4r			Fastk
Rtn4rl1			Fat2
Rusc2			Fat4
Rwdd1			Fbll1
Rwdd2a			Fbp1
Rxfp2			Fbxl15
S100a14			Fbxl8
S1pr4			Fbxo2
S1pr5			Fbxo27
Saa3			Fbxo4
Sall2			Fbxo42
Samd10			Fbxo44
Samd4			Fbxo46
Scgb1a1			Fbxw21
Scmh1			Fbxw5
Scn2a1			Fcamr
Scn2b			Fcgr3
Scn8a			Fcrla
Scnn1g			Fcrls
Scrn1			Fem1a
Sct			Fem1b
Sdk1			Fer1l4
Sdsl			Fes
Sec14l1			Ffar2
Sec14l5			Fgf15
Sec16a			Fgf17
Sec24b			Fgf2
Sectm1b			Fgf4
Selplg			Fgfr4
Sema3d			Fgg
Sema4a			Fhod1
Sema4c			Filip1
Sema5a			Fitm1
Sept10			Fkbp11
Sept6			Fkbp7
Serpina11			Flad1
Serpina12			Flywch1
Serpinb9			Flywch2
Serpinf2			Fmn1
Sfn			Fmnl1
Sgcb			Fndc5
Sgms2			Fndc8
Sh2b3			Fnta
Sh3gl3			Folr1
Sh3tc1			Folr2
Shc4			Folr4
Shf			Foxa3
Shkbp1			Foxb1
Skor1			Foxc1
Sla2			Foxe3
Slain2			Foxf2
Slc12a3			Foxg1
Slc13a2			Foxh1
Slc16a12			Foxj1
Slc1a4			Foxk1
Slc22a13			Foxl1
Slc22a16			Foxl2
Slc23a3			Foxl2os
Slc25a10			Foxm1
Slc25a27			Foxn1
Slc25a28			Foxp2
Slc25a34			Foxp4
Slc25a38			Foxs1
Slc26a1			Frem1
Slc26a10			Frmd4b
Slc26a8			Fry
Slc2a12			Fryl
Slc2a5			Fscn2
Slc32a1			Fscn3
Slc34a3			Fsip1
Slc37a1			Fstl5
Slc37a2			Fut2
Slc39a14			Fxyd2
Slc39a3			Fxyd4
Slc39a9			Fxyd7
Slc41a3			Fyb
Slc43a2			Fzr1
Slc45a4			G0s2
Slc46a3			G530011O06Rik
Slc4a7			G6pc
Slc4a9			Gab2
Slc5a4b			Gabrb2
Slc6a13			Gabrd
Slc6a17			Gabrq
Slc7a14			Gabrr1
Slc9a1			Gad1
Slc9a3r1			Gal3st2
Slc9a4			Galc
Slfn3			Galnt10
Slitrk3			Galnt9
Slitrk5			Galr3
Slpi			Gap43
Slurp1			Gas7
Smad1			Gas8
Smarcc2			Gast
Smoc1			Gata2
Smtnl1			Gatad1
Snai2			Gba2
Snapc5			Gbx1
Sncb			Gbx2
Sned1			Gcg
Snhg10			Gck
Snta1			Gcm1
Snx1			Gcm2
Sorbs3			Gda
Sorcs2			Gdap1l1
Sort1			Gdf15
Sox17			Gdf3
Sox2			Gdpd1
Sox9			Gdpd3
Sp100			Gdpd5
Sp110			Gfi1b
Spag1			Gfod1
Spag8			Gga1
Spata3			Ggn
Spib			Ggt7
Spock2			Ghdc
Spsb2			Ghrhr
Srp9			Gipc2
Srrd			Gipc3
Srrm3			Gipr
Srxn1			Git1
Ssh2			Gja1
Sssca1			Gja10
Stim1			Gjb1
Stk40			Gjb3
Stx2			Gjb6
Stx8			Gjc2
Suclg1			Gjc3
Sufu			Gjd4
Sult2b1			Gje1
Sult4a1			Gkap1
Sympk			Gkn1
Syn3			Glb1l
Synj2			Glp1r
Synpo			Glra1
Synpo2l			Glra4
Sypl2			Glrx2
Syt8			Glul
T2			Glycam1
Tac4			Gm10941
Tada2b			Gm11696
Tapbp			Gm12359
Tapbpl			Gm128
Tas1r1			Gm13154
Tat			Gm13889
Tbc1d14			Gm14446
Tbc1d2			Gm266
Tbcc			Gm2a
Tbx3			Gm4871
Tbxa2r			Gm4981
Tcea2			Gm5082
Tcl1b3			Gm5113
Tcra			Gm5124
Tctex1d1			Gm527
Tead4			Gm568
Tekt1			Gm6792
Tekt2			Gm7325
Tekt4			Gm7609
Tepp			Gm9999
Tesk1			Gmfg
Tesk2			Gmppa
Tex21			Gmpr2
Tex22			Gna15
Tgfbr1			Gnas
Tgfbr2			Gnb2
Th			Gng8
Thbs3			Gngt2
Thbs4			Gnpat
Thop1			Golga1
Thpo			Golga4
Thra			Golga5
Timm10			Golgb1
Timm44			Golim4
Tlcd1			Golt1a
Tlcd2			Gopc
Tlr12			Got1
Tmc5			Got1l1
Tmeff2			Gp1bb
Tmem102			Gp2
Tmem120a			Gp6
Tmem121			Gp9
Tmem130			Gpa33
Tmem144			Gpd1
Tmem158			Gphn
Tmem174			Gpld1
Tmem181a			Gpr1
Tmem191c			Gpr108
Tmem194			Gpr110
Tmem198			Gpr12
Tmem217			Gpr126
Tmem59			Gpr135
Tmod4			Gpr137
Tmprss11a			Gpr149
Tnfaip2			Gpr152
Tnfrsf11a			Gpr153
Tnfrsf13c			Gpr162
Tnp2			Gpr171
Tnr			Gpr182
Tns4			Gpr19
Tomm20l			Gpr20
Tomm22			Gpr22
Top3b			Gpr27
Tor1aip2			Gpr3
Tor1b			Gpr33
Tox			Gpr35
Tox4			Gpr37l1
Tpi1			Gpr56
Tprgl			Gpr62
Tpsb2			Gpr83
Traf5			Gpr84
Trim14			Gpr97
Trim17			Gprc5d
Trim31			Gprin1
Trim39			Gps1
Trim63			Gpx8
Trim69			Grid1
Trim8			Grin3b
Trp53i11			Grina
Trp53tg5			Grip1
Trpc7			Gripap1
Trpm4			Grk4
Trpm5			Grm5
Trpv6			Gsc
Tsga13			Gsc2
Tshr			Gsdma
Tspan1			Gsdma2
Tspan18			Gsdmcl1
Tssk6			Gsdmd
Tsta3			Gsg2
Ttc16			Gstm3
Ttc18			Gstt3
Ttc34			Gstz1
Ttc9b			Gsx1
Ttll1			Gtf2a1l
Ttll10			Gtf2b
Ttll6			Gtf2e2
Tulp1			Gtf2i
Tusc5			Gtf2ird1
Txlnb			Gtf2ird2
Txndc9			Gtpbp8
Txnrd1			Gtsf1
Txnrd3			Guca2a
Ube2f			Guca2b
Ube2g2			Gulo
Ube2l6			Gykl1
Ube2s			Gzmn
Ubr7			H2-Ab1
Uckl1			H2-Bl
Ugcg			H2-DMa
Upf3a			H2-M10.1
Upk1a			H2-Oa
Uqcrc1			H2-Ob
Usp12			H2-Q10
Usp2			H2afy2
Usp20			Habp2
Usp21			Hadha
Usp42			Haghl
Usp47			Hal
Vamp5			Hand2
Vav1			Hao1
Vipr1			Hapln2
Vps4a			Hapln3
Vsig10l			Haus1
Vsx1			Hc
Vti1a			Hcrt
Vwa1			Hdac1
Vwce			Hdac11
Wap			Hdac7
Wbscr28			Hemgn
Wdr16			Herc6
Wdr38			Hes2
Wdr66			Hes3
Wdr86			Hes5
Wee2			Hesx1
Wfikkn2			Hexim2
Wif1			Hfe
Wnt1			Hfe2
Wnt11			Hgd
Wnt5a			Hgs
Xirp1			Hhip
Xrcc1			Hhipl1
Ybx2			Hipk3
Ydjc			Hist1h3f
Yif1a			Hist1h4h
Zan			Hist2h2be
Zbed3			Hk1
Zbtb22			Hmx2
Zc3h14			Hmx3
Zdhhc22			Hnf1b
Zdhhc4			Hnf4a
Zdhhc7			Hnf4g
Zfp202			Homer3
Zfp385a			Hook2
Zfp385c			Hoxa10
Zfp41			Hoxa11
Zfp426			Hoxa13
Zfp51			Hoxa7
Zfp524			Hoxa9
Zfp54			Hoxb2
Zfp618			Hoxb4
Zfp619			Hoxb5
Zfp691			Hoxb6
Zfp821			Hoxb7
Zfp830			Hoxc8
Zfp94			Hoxc9
Zfp941			Hoxd11
Zfp949			Hoxd12
Zfp957			Hoxd3
Zkscan17			Hoxd4
Zkscan5			Hoxd8
Zmat3			Hpca
Zmynd10			Hpd
Zmynd12			Hpn
Zmynd15			Hps4
Znf512b			Hps5
Znhit1			Hpse
Znrf2			Hrc
Zp3r			Hrct1
			Hrh2
			Hrh3
			Hsd17b1
			Hsd17b14
			Hsd17b2
			Hsd17b3
			Hsdl2
			Hsh2d
			Hspa1l
			Hspa2
			Hspb2
			Hspb7
			Hspb9
			Htatip2
			Htr1b
			Htr3a
			Hunk
			Hyal3
			Hyal6
			Hyls1
			Icam5
			Ide
			Idh3b
			Ifitm5
			Ifna4
			Ifnb1
			Ift122
			Ift52
			Ift74
			Igbp1
			Igfbp1
			Igfbp5
			Ihh
			Il13
			Il17b
			Il17rb
			Il17rc
			Il17rd
			Il17re
			Il20ra
			Il20rb
			Il21
			Il21r
			Il22ra2
			Il24
			Il3
			Il31ra
			Il34
			Il4
			Il9r
			Impa1
			Impg1
			Ing1
			Inhbc
			Inhbe
			Ino80b
			Inpp5d
			Inpp5j
			Inpp5k
			Ins2
			Insl6
			Insm1
			Ip6k3
			Ipo13
			Iqca
			Iqce
			Iqcf3
			Iqsec1
			Iqsec3
			Irak1bp1
			Irak3
			Irf2
			Irf6
			Irx4
			Isca2
			Isg20
			Isoc2b
			Itfg1
			Itga10
			Itga2
			Itga2b
			Itga3
			Itga5
			Itga7
			Itga9
			Itgae
			Itgb1bp1
			Itih2
			Itln1
			Itprip
			Izumo2
			Jagn1
			Jak3
			Jakmip2
			Jph3
			Jph4
			Jsrp1
			Kalrn
			Kat2b
			Katnal2
			Katnb1
			Kazald1
			Kbtbd13
			Kcna2
			Kcnab2
			Kcnc1
			Kcnd2
			Kcne1
			Kcne2
			Kcng1
			Kcng2
			Kcng4
			Kcnh3
			Kcnip1
			Kcnj1
			Kcnj10
			Kcnj9
			Kcnk12
			Kcnk15
			Kcnk16
			Kcnk4
			Kcnk7
			Kcnn3
			Kcnn4
			Kcnq2
			Kctd16
			Kdm4d
			Keap1
			Khdc1a
			Khdrbs3
			Kif12
			Kif16b
			Kif18b
			Kif1a
			Kif21a
			Kif3b
			Kirrel3
			Kl
			Klb
			Klc2
			Klf17
			Klhdc3
			Klhdc7a
			Klhl10
			Klhl25
			Klhl30
			Klhl35
			Klhl36
			Klhl8
			Klk1b7-ps
			Klk4
			Klk9
			Klrb1a
			Klre1
			Klrg1
			Kmo
			Kpna2
			Kpna4
			Kremen1
			Krt14
			Krt18
			Krt20
			Krt25
			Krt26
			Krt33a
			Krt73
			Krt8
			Krt80
			Krt84
			Krt86
			Krtap1-5
			Krtap15
			Krtap3-1
			Krtap3-2
			Krtap3-3
			Krtap5-1
			Krtap5-2
			Krtdap
			Ky
			L1td1
			Lactbl1
			Lalba
			Larp6
			Lat2
			Lca5l
			Lce1m
			Lce3b
			Lcn12
			Lcn4
			Lcn5
			Lcn8
			Lcn9
			Ldhal6b
			Ldhc
			Ldoc1l
			Leap2
			Lefty1
			Lemd3
			Leng9
			Leo1
			Letm2
			Lgi4
			Lhb
			Lif
			Lig3
			Limd1
			Lims2
			Lin28b
			Lin37
			Lingo3
			Lix1
			Lman1l
			Lman2
			Lmbr1l
			Lmf1
			Lmf2
			Lmna
			Lmnb2
			Lmtk2
			Lmtk3
			Lmx1a
			Lmx1b
			Loxl1
			Lpo
			Lpxn
			Lrch4
			Lrfn2
			Lrguk
			Lrit2
			Lrp2bp
			Lrp3
			Lrp5
			Lrrc23
			Lrrc24
			Lrrc27
			Lrrc3
			Lrrc36
			Lrrc3b
			Lrrc41
			Lrrc46
			Lrrc48
			Lrrc4b
			Lrrc51
			Lrrc56
			Lrrc59
			Lrrc9
			Lrriq4
			Lrwd1
			Lta
			Ltb
			Ltb4r1
			Ltb4r2
			Ltc4s
			Ltf
			Ltk
			Ly6d
			Ly6g6c
			Ly6g6d
			Ly6h
			Ly6i
			Lypd2
			Lypd3
			Lypd5
			Lyrm7
			Lysmd1
			Lysmd4
			Lyve1
			Lyzl4
			Lztr1
			Macrod1
			Mad2l1bp
			Madcam1
			Magee1
			Mall
			Mamstr
			Man1b1
			Map2k3
			Map4k1
			Mapk11
			Mapk1ip1
			Mapk3
			Mapk6
			Mapkbp1
			Mapre3
			March10
			Marco
			Mat1a
			Matk
			Mb
			Mbd2
			Mcat
			Mccc2
			Mcf2l
			Mcoln3
			Mcpt-ps1
			Mcts2
			Mdfi
			Mdm2
			Mdm4
			Me1
			Med16
			Med24
			Med7
			Meis2
			Mep1a
			Mepce
			Mesp1
			Mettl6
			Mettl7b
			Mfap5
			Mfsd6l
			Mfsd7c
			Mgam
			Mgst2
			Mical2
			Miox
			Mip
			Mipep
			Mlana
			Mlec
			Mlkl
			Mllt1
			Mlph
			Mmel1
			Mmp14
			Mmp15
			Mmp19
			Mmp8
			Mns1
			Mog
			Morf4l1
			Morn3
			Morn4
			Mpi
			Mpl
			Mpp2
			Mpv17l
			Mras
			Mre11a
			Mrgpre
			Mrgprf
			Mrgprg
			Mrgprh
			Mrpl20
			Mrpl36
			Mrpl54
			Mrps11
			Mrps31
			Mrs2
			Ms4a10
			Ms4a13
			Ms4a15
			Ms4a2
			Msc
			Msgn1
			Msl1
			Msl3
			Msln
			Msmb
			Msrb3
			Mst1
			Mst1r
			Msx1
			Msx2
			Mt1
			Mtbp
			Mtf1
			Mtfp1
			Mthfsd
			Mtif3
			Mtmr11
			Mtnr1a
			Mtx1
			Muc1
			Muc3
			Muc4
			Mul1
			Mus81
			Mx1
			Mx2
			Mxra8
			Mybpc2
			Mybpc3
			Mycbpap
			Myh4
			Myl10
			Myl2
			Mylk4
			Myo15
			Myo15b
			Myo18a
			Myo1a
			Myo1e
			Myo1f
			Myo5b
			Myom2
			Myom3
			Myoz3
			Mypn
			Mypop
			Mzf1
			Mzt2
			Naa25
			Naa30
			Naaa
			Nab2
			Naglu
			Naip1
			Napepld
			Nat6
			Ncald
			Ncam1
			Ncan
			Ncbp1
			Nccrp1
			Ncs1
			Ndst3
			Ndufa4l2
			Ndufs2
			Necab2
			Necab3
			Nek2
			Nek4
			Nek8
			Nenf
			Neu2
			Neu3
			Neurl1a
			Neurog1
			Neurog2
			Nf1
			Nf2
			Nfatc4
			Nfia
			Nfkbib
			Ngb
			Ngf
			Ngfr
			Ngp
			Ngrn
			Nicn1
			Nid1
			Nipal4
			Nipbl
			Nkiras2
			Nkpd1
			Nkx1-2
			Nkx2-9
			Nkx3-2
			Nkx6-1
			Nkx6-3
			Nlgn3
			Nmnat1
			Nmur1
			Nnmt
			Nodal
			Nog
			Nol4
			Nol8
			Notch4
			Noxo1
			Npas1
			Npas4
			Npepps
			Nphp3
			Npvf
			Npy
			Nr1d1
			Nr1d2
			Nr1i2
			Nr4a3
			Nr5a1
			Nrgn
			Nrm
			Nrp2
			Nsun7
			Nt5c
			Ntn5
			Ntpcr
			Ntrk2
			Ntsr2
			Nub1
			Nudcd1
			Nup153
			Nup188
			Nxf7
			Nxn
			Nxph1
			Nxph4
			Nynrin
			Oas1h
			Oas3
			Oaz3
			Obsl1
			Oc90
			Odam
			Odf2
			Odf3
			Odf3b
			Odf4
			Oit1
			Oit3
			Olah
			Olfml1
			Olfml2a
			Olfr1344
			Olfr155
			Olfr157
			Olfr159
			Olfr288
			Olfr558
			Olfr71
			Olfr78
			Olig2
			Olr1
			Omp
			Omt2a
			Onecut1
			Onecut2
			Onecut3
			Opalin
			Oplah
			Opn4
			Orai1
			Osbpl10
			Osbpl7
			Oscar
			Osgep
			Otoa
			Otop2
			Otop3
			Otp
			Otub2
			Otud3
			Ovol1
			Ovol2
			Oxct2a
			Oxnad1
			Oxsm
			Oxt
			P2rx6
			P2ry12
			P2ry2
			Pabpc1
			Pabpn1l
			Pacs1
			Pacs2
			Pacsin1
			Padi6
			Pafah2
			Palmd
			Pam16
			Pan3
			Pank2
			Panx2
			Papss2
			Paqr5
			Paqr7
			Paqr9
			Pard6a
			Parvb
			Pax1
			Pax6os1
			Pax8
			Pax9
			Pbk
			Pbld1
			Pbx4
			Pcbd1
			Pcdh1
			Pcdh10
			Pcdhb12
			Pcdhb13
			Pcdhb14
			Pcdhb16
			Pcdhb17
			Pcdhb18
			Pcdhb19
			Pcdhb3
			Pcdhb4
			Pcdhb5
			Pcdhb8
			Pcolce
			Pcsk6
			Pcsk9
			Pcyox1l
			Pdc
			Pdcd1
			Pdcd2l
			Pdcd5
			Pde11a
			Pde1c
			Pde2a
			Pde4a
			Pde6a
			Pde6d
			Pde8a
			Pde9a
			Pdgfc
			Pdgfrb
			Pdhx
			Pdilt
			Pdk2
			Pdx1
			Pdyn
			Pdzd9
			Pdzk1
			Pdzk1ip1
			Pebp1
			Pebp4
			Penk
			Per1
			Pex5l
			Pfdn5
			Pfkfb3
			Pfkm
			Pfn3
			Pga5
			Pgam2
			Pgap2
			Pglyrp1
			Pgp
			Phactr3
			Phactr4
			Phc1
			Phf1
			Phf7
			Phgr1
			Phkg1
			Phlpp1
			Phospho2
			Phxr1
			Phyhipl
			Pi16
			Pick1
			Pigc
			Pigo
			Pigz
			Pih1d1
			Pik3c2g
			Pik3ip1
			Pik3r6
			Pink1
			Pip5kl1
			Pirt
			Pitpnm3
			Pkhd1l1
			Pkig
			Pkn1
			Pknox2
			Pkp3
			Pla2g10
			Pla2g2a
			Pla2g2c
			Pla2g2e
			Pla2g2f
			Pla2g3
			Pla2g4d
			Pla2g4e
			Pla2g4f
			Pla2g5
			Pla2g6
			Plac8
			Plagl1
			Plaur
			Plb1
			Plbd2
			Plcb2
			Plec
			Plekha4
			Plekhb1
			Plekhm2
			Plekho1
			Plg
			Plin2
			Plxna2
			Pmvk
			Pnma1
			Pnma3
			Pnmal2
			Pnmt
			Pnoc
			Pnpla2
			Pnpla7
			Poc1b
			Pofut2
			Polb
			Poldip2
			Poli
			Poll
			Poln
			Polr1e
			Pom121
			Pom121l2
			Pomgnt1
			Pomt2
			Postn
			Poteg
			Pou3f2
			Pou3f3
			Ppara
			Ppfia3
			Ppfibp2
			Pphln1
			Ppifos
			Ppil2
			Ppm1e
			Ppm1g
[truncated: 870 more rows]
